# Supplementary material for: Branched oligosaccharides cause atypical starch granule initiation in Arabidopsis chloroplasts
Source: Plant Physiol. 2025 Jan 9;197(2):kiaf002. doi: 10.1093/plphys/kiaf002 (PMC11809589; doi:10.1093/plphys/kiaf002)
Supplement: kiaf002_Supplementary_Data [file kiaf002_supplementary_data.zip]

Archive with 9 entries (9 files):
- Movie S5 ss4isa3lda.mp4
- pp.00998.2024-s12.pdf
- PP2024RA00998R1_Supplementary_Video_Legends.docx
- Supplementary materials.pdf
- Dataset S1.xlsx
- Movie S1 Col0.mp4
- Movie S2 isa3lda.mp4
- Movie S3 amy3isa3lda.mp4
- Movie S4 ss4.mp4
