# Supplementary material for: Branched oligosaccharides cause atypical starch granule initiation in Arabidopsis chloroplasts
Source: Plant Physiol. 2025 Jan 9;197(2):kiaf002. doi: 10.1093/plphys/kiaf002 (PMC11809589; doi:10.1093/plphys/kiaf002)
Supplement: kiaf002_Supplementary_Data [file kiaf002_supplementary_data.zip › Dataset S1.xlsx]

## Sheet: Overview
Sheet Name	Content
Figure 1, 6, S1, S2, S3	Raw chromatography data used in Figure 1 (A2 - J4803), Figure 7(L2 - T4803), and Supplemental figure 1(V2 - AK4803). Note that the same control runs (Water(blank) and Maltodextrin) were used in both Figure 1 and Figure 7.
Figure 2	Data used for the ANOVA in Figure 2B (B2-E10), as well as the raw data used to create the violin plots (A14-AH49). The light microscopy images in Figure 2A are taken from the original images as shown in (B52-AH63). The transmission electron microscopy images in Figure 2C were taken from the original images shown in (B66-Y80)
Figure 4	Data used for the ANOVA in Figure 4B (B2-D6), as well as the raw data used to create the violin plots (A9-Y48). The light microscopy images in Figure 4A are taken from the original images as shown in (B50-Y64).
Figure 5	Scanning electron microscopy images used in figure 5B (B4-AA22)
Figure 7	Data used for the ANOVA in Figure 7B (B2-D8), as well as the raw data used to create the violin plots (A11-AE51). The light microscopy images in Figure 7A are taken from the original images as shown in (B54-AE78).
Figure S4	Starch quantification data used in supplemental figure 4 (A2-C86), as well as the input for the ANOVA (F2-I24)
Figure S5	Photographs used to construct supplemental figure 5A (C3-M25) and B (C28-M51). The black boxes indicate contiguous parts of these photographs present in the figure.
Figure S6	Data used in supplemental figure 6E (A3-G99), as well as photographs of gels included in supplemental figure 6A-D (J4-R62)
Figure S8	Photographs used in supplemental figure 8 (B3-R19).
Figure S9	Raw data used in supplemental figure 9B(B2-D8) and C(B11-D17)

## Sheet: Figure 1, 6, S1, S2, S3
This sheet contains the raw chromatography data used in Figure 1 (A2 - J4803), Figure 7(L2 - T4803), and Supplemental figure 1(V2 - AK4803). Note that the same control runs (Water(blank) and Maltodextrin) were used in both Figure 1 and Figure 7.	Figure 1 Raw chromatography data										Figure 6 Raw chromatography data.										Supplemental Figure 1 Raw chromatography data								Supplemental Figure 2 Raw chromatography data
Time (min)	21 standards dp1-7	62 Maltodextrin	36 Col-0	66 lda	65 isa3	64 amy3	69 isa3 lda	67 amy3 isa3	70 amy3 isa3 lda		Time (min)	62 maltodextrin	21 standards dp1-7	36 wt	42 isa3 lda	44 ptst2	45 ptst2 isa3 lda	46 ss4	47 ss4 isa3 lda		Time (min)	62 maltodextrin	21 standards dp1-7	82 Debranching enzymes	56 isa3 lda mock	77 isa3 lda methanol precipitated	79 isa3 ldamethanol precipitated and debranched		Time (min)	62 maltodextrin	21 standards dp1-7	23 Col-0	36 Col-0	63 Col-0	85 Col-0	26 lda	39 lda	53 lda	66 lda	25 isa3	38 isa3	52 isa3	65 isa3	24 amy3	37 amy3	51 amy3	64 amy3	29 isa3 lda	42 isa3 lda
1.92233	6.79765	7.09115	7.02015	7.0867	7.09755	7.085	7.09045	7.0829	7.0931		1.92233	7.09115	6.79765	7.02015	7.05485	7.0206	7.01655	7.02255	7.02845		1.92233	7.09115	6.79765	7.0722	6.9845	7.1183	7.12485		1.92233	7.09115	6.79765	6.7716	7.02015	7.0832	7.18045	6.7944	7.0849	6.96295	7.0867	6.78195	7.07995	6.9536	7.09755	6.77675	7.06355	6.9338	7.085	6.7757	7.05485
1.939	6.79345	7.09135	7.01845	7.09	7.0945	7.07595	7.09685	7.0821	7.0863		1.939	7.09135	6.79345	7.01845	7.05955	7.02495	7.01205	7.01675	7.03145		1.939	7.09135	6.79345	7.0644	6.98355	7.11495	7.12165		1.939	7.09135	6.79345	6.7736	7.01845	7.081	7.1805	6.7908	7.0888	6.9587	7.09	6.77515	7.08175	6.9514	7.0945	6.78585	7.05885	6.94665	7.07595	6.7752	7.05955
1.95567	6.79375	7.08535	7.0164	7.0893	7.09025	7.08315	7.0931	7.0794	7.09195		1.95567	7.08535	6.79375	7.0164	7.0572	7.023	7.01675	7.02695	7.03695		1.95567	7.08535	6.79375	7.06405	6.9805	7.1145	7.11615		1.95567	7.08535	6.79375	6.77165	7.0164	7.08695	7.1807	6.7917	7.0836	6.96095	7.0893	6.77695	7.07475	6.957	7.09025	6.7797	7.0687	6.93985	7.08315	6.7741	7.0572
1.97233	6.7931	7.08415	7.01755	7.09285	7.0965	7.0833	7.10085	7.0847	7.09075		1.97233	7.08415	6.7931	7.01755	7.0605	7.0202	7.0184	7.0205	7.0389		1.97233	7.08415	6.7931	7.06625	6.9813	7.1221	7.1185		1.97233	7.08415	6.7931	6.7658	7.01755	7.078	7.17995	6.79695	7.08745	6.96365	7.09285	6.78035	7.0787	6.95065	7.0965	6.77835	7.06665	6.93925	7.0833	6.77585	7.0605
1.989	6.7938	7.0849	7.0241	7.08185	7.0935	7.0865	7.0933	7.08395	7.09305		1.989	7.0849	6.7938	7.0241	7.05505	7.02705	7.01885	7.02505	7.03235		1.989	7.0849	6.7938	7.06815	6.97935	7.11765	7.11985		1.989	7.0849	6.7938	6.7688	7.0241	7.07695	7.17505	6.78775	7.0833	6.9642	7.08185	6.7745	7.07495	6.9515	7.0935	6.77715	7.0618	6.9443	7.0865	6.7783	7.05505
2.00567	6.79435	7.08955	7.0238	7.0948	7.0947	7.09105	7.0962	7.0819	7.0877		2.00567	7.08955	6.79435	7.0238	7.0672	7.0303	7.0242	7.0303	7.0391		2.00567	7.08955	6.79435	7.06135	6.9831	7.12845	7.11635		2.00567	7.08955	6.79435	6.76925	7.0238	7.08395	7.18275	6.79555	7.0888	6.96055	7.0948	6.77555	7.08295	6.95445	7.0947	6.78375	7.0677	6.94515	7.09105	6.773	7.0672
2.02233	6.7955	7.1049	7.0386	7.11245	7.12515	7.122	7.1147	7.0964	7.11675		2.02233	7.1049	6.7955	7.0386	7.10135	7.04365	7.04665	7.0604	7.0609		2.02233	7.1049	6.7955	7.0832	6.996	7.1481	7.14515		2.02233	7.1049	6.7955	6.7965	7.0386	7.11815	7.1999	6.81215	7.1012	6.97605	7.11245	6.80065	7.1047	6.9797	7.12515	6.80495	7.0854	6.95745	7.122	6.7889	7.10135
2.039	6.79675	7.1337	7.07095	7.14415	7.16305	7.15885	7.15325	7.1297	7.16205		2.039	7.1337	6.79675	7.07095	7.1513	7.079	7.096	7.1045	7.10525		2.039	7.1337	6.79675	7.11935	7.03205	7.1786	7.19095		2.039	7.1337	6.79675	6.8368	7.07095	7.1525	7.24685	6.8517	7.1467	7.01505	7.14415	6.84665	7.14365	7.0116	7.16305	6.8354	7.1334	6.99375	7.15885	6.8264	7.1513
2.05567	6.79945	7.151	7.1045	7.16055	7.17905	7.1836	7.1864	7.1568	7.1806		2.05567	7.151	6.79945	7.1045	7.16665	7.11555	7.1275	7.12265	7.12495		2.05567	7.151	6.79945	7.1406	7.05925	7.2069	7.2075		2.05567	7.151	6.79945	6.86705	7.1045	7.1667	7.2768	6.8707	7.1865	7.0425	7.16055	6.8646	7.1746	7.03395	7.17905	6.8621	7.1588	7.01335	7.1836	6.8632	7.16665
2.07233	6.7971	7.15335	7.1176	7.15375	7.1755	7.1732	7.17235	7.1505	7.1785		2.07233	7.15335	6.7971	7.1176	7.1562	7.11155	7.12195	7.10355	7.118		2.07233	7.15335	6.7971	7.14235	7.05965	7.1913	7.21055		2.07233	7.15335	6.7971	6.86865	7.1176	7.15795	7.2787	6.86855	7.19575	7.05415	7.15375	6.8643	7.1722	7.03865	7.1755	6.8642	7.1481	7.012	7.1732	6.86955	7.1562
2.089	6.8003	7.14045	7.09575	7.13225	7.14945	7.1465	7.16615	7.1333	7.1608		2.089	7.14045	6.8003	7.09575	7.12425	7.0917	7.0905	7.08375	7.09485		2.089	7.14045	6.8003	7.12735	7.0438	7.1733	7.1886		2.089	7.14045	6.8003	6.84335	7.09575	7.13415	7.2477	6.84715	7.17565	7.0337	7.13225	6.8411	7.1453	7.01835	7.14945	6.84435	7.12845	6.99695	7.1465	6.84585	7.12425
2.10567	6.7982	7.1256	7.06755	7.11275	7.1319	7.12375	7.14145	7.11395	7.12995		2.10567	7.1256	6.7982	7.06755	7.1029	7.06965	7.06415	7.05985	7.07445		2.10567	7.1256	6.7982	7.1076	7.02145	7.1626	7.1652		2.10567	7.1256	6.7982	6.82045	7.06755	7.1117	7.2238	6.82775	7.1465	7.0133	7.11275	6.8286	7.12515	6.9891	7.1319	6.8233	7.0966	6.97565	7.12375	6.82795	7.1029
2.12233	6.7978	7.1065	7.04815	7.11	7.11775	7.1045	7.1285	7.1028	7.11945		2.12233	7.1065	6.7978	7.04815	7.08115	7.0543	7.04875	7.0484	7.06		2.12233	7.1065	6.7978	7.09475	7.00635	7.1491	7.1474		2.12233	7.1065	6.7978	6.8017	7.04815	7.1014	7.2136	6.81255	7.12115	6.9977	7.11	6.8047	7.1013	6.98605	7.11775	6.8027	7.08345	6.96875	7.1045	6.80875	7.08115
2.139	6.7953	7.11145	7.0361	7.09995	7.111	7.10335	7.11745	7.0937	7.11335		2.139	7.11145	6.7953	7.0361	7.0714	7.04435	7.0333	7.02905	7.03815		2.139	7.11145	6.7953	7.085	6.9968	7.13705	7.13225		2.139	7.11145	6.7953	6.78615	7.0361	7.1022	7.1979	6.81055	7.10835	6.9836	7.09995	6.79065	7.09315	6.9706	7.111	6.7923	7.0781	6.95815	7.10335	6.79585	7.0714
2.15567	6.7953	7.0915	7.0286	7.09465	7.10195	7.1014	7.10115	7.085	7.1049		2.15567	7.0915	6.7953	7.0286	7.07195	7.03395	7.0311	7.0289	7.0441		2.15567	7.0915	6.7953	7.07985	6.9933	7.1326	7.13175		2.15567	7.0915	6.7953	6.78095	7.0286	7.0947	7.19475	6.79705	7.0978	6.97595	7.09465	6.79165	7.09005	6.9642	7.10195	6.79005	7.0769	6.9469	7.1014	6.7921	7.07195
2.17233	6.79515	7.09675	7.0249	7.09395	7.10205	7.09505	7.1028	7.0822	7.0897		2.17233	7.09675	6.79515	7.0249	7.062	7.03115	7.02535	7.0244	7.03805		2.17233	7.09675	6.79515	7.07095	6.9915	7.1394	7.1322		2.17233	7.09675	6.79515	6.77675	7.0249	7.08945	7.19605	6.8001	7.0975	6.9745	7.09395	6.78095	7.0917	6.9698	7.10205	6.78615	7.07195	6.9507	7.09505	6.78685	7.062
2.189	6.79295	7.0901	7.02755	7.0899	7.1037	7.09725	7.0987	7.08535	7.09755		2.189	7.0901	6.79295	7.02755	7.0677	7.02885	7.02565	7.02675	7.0357		2.189	7.0901	6.79295	7.077	6.98385	7.13125	7.12645		2.189	7.0901	6.79295	6.77295	7.02755	7.08615	7.1878	6.7921	7.0945	6.97305	7.0899	6.7876	7.0867	6.9637	7.1037	6.79065	7.0637	6.94715	7.09725	6.78985	7.0677
2.20567	6.79685	7.09545	7.02305	7.09385	7.0929	7.09715	7.09995	7.08455	7.0945		2.20567	7.09545	6.79685	7.02305	7.05995	7.0301	7.0237	7.02035	7.03505		2.20567	7.09545	6.79685	7.0707	6.9819	7.11875	7.134		2.20567	7.09545	6.79685	6.77225	7.02305	7.07615	7.1886	6.79375	7.09625	6.97345	7.09385	6.7854	7.0866	6.9607	7.0929	6.7801	7.063	6.95055	7.09715	6.78325	7.05995
2.22233	6.79725	7.089	7.0258	7.09335	7.09725	7.0888	7.09935	7.0749	7.09175		2.22233	7.089	6.79725	7.0258	7.05545	7.0257	7.01665	7.0236	7.037		2.22233	7.089	6.79725	7.0701	6.9824	7.12355	7.12555		2.22233	7.089	6.79725	6.77295	7.0258	7.0884	7.1855	6.7917	7.08785	6.9677	7.09335	6.7851	7.087	6.95825	7.09725	6.78155	7.0665	6.94135	7.0888	6.7846	7.05545
2.239	6.7978	7.0906	7.0226	7.0936	7.09255	7.08845	7.09935	7.0792	7.0895		2.239	7.0906	6.7978	7.0226	7.0529	7.02315	7.02635	7.0268	7.0332		2.239	7.0906	6.7978	7.07275	6.97575	7.1263	7.1236		2.239	7.0906	6.7978	6.76665	7.0226	7.0837	7.18205	6.78685	7.0906	6.96525	7.0936	6.778	7.07905	6.9564	7.09255	6.786	7.0636	6.94295	7.08845	6.78095	7.0529
2.25567	6.79285	7.09135	7.0234	7.0899	7.0973	7.09325	7.0945	7.08095	7.091		2.25567	7.09135	6.79285	7.0234	7.0588	7.0261	7.02165	7.0235	7.03345		2.25567	7.09135	6.79285	7.0716	6.98295	7.1261	7.1251		2.25567	7.09135	6.79285	6.77015	7.0234	7.0862	7.17975	6.7925	7.0908	6.96505	7.0899	6.78035	7.0822	6.95555	7.0973	6.77795	7.05935	6.94125	7.09325	6.7806	7.0588
2.27233	6.7959	7.0926	7.02755	7.08565	7.0965	7.08925	7.09075	7.08285	7.0869		2.27233	7.0926	6.7959	7.02755	7.06115	7.0263	7.02005	7.0213	7.02595		2.27233	7.0926	6.7959	7.0638	6.97755	7.1187	7.1162		2.27233	7.0926	6.7959	6.77185	7.02755	7.0777	7.18525	6.78895	7.08195	6.9639	7.08565	6.7792	7.0846	6.95925	7.0965	6.7807	7.0615	6.9404	7.08925	6.7794	7.06115
2.289	6.79465	7.0869	7.0171	7.08815	7.09175	7.08825	7.0949	7.0832	7.09235		2.289	7.0869	6.79465	7.0171	7.05545	7.02425	7.02165	7.0208	7.0289		2.289	7.0869	6.79465	7.063	6.976	7.1153	7.1176		2.289	7.0869	6.79465	6.76805	7.0171	7.07985	7.18015	6.7896	7.08285	6.9648	7.08815	6.77885	7.08245	6.9576	7.09175	6.78035	7.0573	6.9399	7.08825	6.77915	7.05545
2.30567	6.7962	7.0881	7.0238	7.08335	7.0921	7.0868	7.0937	7.0769	7.08765		2.30567	7.0881	6.7962	7.0238	7.05385	7.02265	7.0196	7.01975	7.03015		2.30567	7.0881	6.7962	7.0645	6.98165	7.11615	7.1201		2.30567	7.0881	6.7962	6.76535	7.0238	7.08385	7.17645	6.78885	7.08705	6.9696	7.08335	6.77575	7.07975	6.9555	7.0921	6.7733	7.06	6.94065	7.0868	6.78365	7.05385
2.32233	6.7958	7.0877	7.022	7.0827	7.0907	7.09	7.09495	7.0751	7.08915		2.32233	7.0877	6.7958	7.022	7.05305	7.024	7.0197	7.0207	7.02715		2.32233	7.0877	6.7958	7.06455	6.9761	7.1176	7.12215		2.32233	7.0877	6.7958	6.7686	7.022	7.07745	7.1778	6.79095	7.08775	6.96265	7.0827	6.7808	7.0781	6.96315	7.0907	6.7757	7.05745	6.94365	7.09	6.77965	7.05305
2.339	6.7955	7.086	7.01545	7.08015	7.09675	7.08465	7.08935	7.07905	7.09265		2.339	7.086	6.7955	7.01545	7.0507	7.02495	7.0169	7.02515	7.03095		2.339	7.086	6.7955	7.0595	6.98235	7.11755	7.1218		2.339	7.086	6.7955	6.7673	7.01545	7.0872	7.1816	6.78685	7.0797	6.96635	7.08015	6.77135	7.08155	6.9527	7.09675	6.7803	7.05465	6.9391	7.08465	6.77165	7.0507
2.35567	6.7932	7.0845	7.01735	7.08755	7.0925	7.08435	7.0907	7.07425	7.09045		2.35567	7.0845	6.7932	7.01735	7.05015	7.02355	7.01635	7.02405	7.0304		2.35567	7.0845	6.7932	7.0576	6.9868	7.11545	7.12195		2.35567	7.0845	6.7932	6.7642	7.01735	7.08145	7.1735	6.7827	7.0878	6.96185	7.08755	6.776	7.0818	6.9519	7.0925	6.7833	7.05145	6.935	7.08435	6.77425	7.05015
2.37233	6.79095	7.08445	7.01605	7.0837	7.09535	7.0881	7.09275	7.0732	7.0875		2.37233	7.08445	6.79095	7.01605	7.05615	7.02295	7.0233	7.01675	7.0234		2.37233	7.08445	6.79095	7.0641	6.9724	7.12195	7.1247		2.37233	7.08445	6.79095	6.7574	7.01605	7.07575	7.1759	6.78785	7.08575	6.96235	7.0837	6.77745	7.0784	6.9524	7.09535	6.77285	7.06155	6.9414	7.0881	6.7762	7.05615
2.389	6.7955	7.0875	7.0152	7.0859	7.09495	7.08445	7.09395	7.07715	7.09		2.389	7.0875	6.7955	7.0152	7.055	7.02025	7.01755	7.02305	7.0272		2.389	7.0875	6.7955	7.0637	6.98045	7.1212	7.11995		2.389	7.0875	6.7955	6.7636	7.0152	7.07595	7.1784	6.7903	7.0786	6.9629	7.0859	6.7761	7.0792	6.9529	7.09495	6.77485	7.06495	6.93595	7.08445	6.77515	7.055
2.40567	6.79235	7.084	7.0213	7.0851	7.09355	7.08195	7.09155	7.0734	7.0879		2.40567	7.084	6.79235	7.0213	7.0509	7.01855	7.0161	7.01495	7.02455		2.40567	7.084	6.79235	7.06105	6.97905	7.12075	7.12345		2.40567	7.084	6.79235	6.7635	7.0213	7.0764	7.1743	6.7913	7.0815	6.96535	7.0851	6.77335	7.0777	6.951	7.09355	6.76995	7.0566	6.94155	7.08195	6.77945	7.0509
2.42233	6.795	7.08355	7.02235	7.0842	7.0925	7.08225	7.08985	7.07765	7.08085		2.42233	7.08355	6.795	7.02235	7.05265	7.0185	7.0236	7.0173	7.0266		2.42233	7.08355	6.795	7.064	6.9737	7.1178	7.1229		2.42233	7.08355	6.795	6.767	7.02235	7.07485	7.17815	6.78925	7.08355	6.961	7.0842	6.77965	7.0751	6.9483	7.0925	6.7773	7.05925	6.939	7.08225	6.77415	7.05265
2.439	6.79485	7.0817	7.01445	7.08495	7.09165	7.0834	7.0942	7.0743	7.087		2.439	7.0817	6.79485	7.01445	7.0501	7.01945	7.0108	7.0153	7.02625		2.439	7.0817	6.79485	7.0641	6.97305	7.12035	7.11575		2.439	7.0817	6.79485	6.76685	7.01445	7.07355	7.1756	6.79145	7.07975	6.96055	7.08495	6.7784	7.0824	6.9512	7.09165	6.774	7.0579	6.9409	7.0834	6.7733	7.0501
2.45567	6.7911	7.08915	7.0106	7.08075	7.0914	7.08705	7.09465	7.0804	7.08465		2.45567	7.08915	6.7911	7.0106	7.05275	7.0198	7.01295	7.0202	7.02715		2.45567	7.08915	6.7911	7.05835	6.9778	7.1184	7.119		2.45567	7.08915	6.7911	6.7623	7.0106	7.0758	7.17665	6.786	7.0834	6.9591	7.08075	6.7797	7.07915	6.9455	7.0914	6.77495	7.06215	6.93675	7.08705	6.7816	7.05275
2.47233	6.7915	7.09225	7.0148	7.0827	7.0939	7.0833	7.09155	7.07345	7.09155		2.47233	7.09225	6.7915	7.0148	7.0529	7.01615	7.01905	7.0203	7.0264		2.47233	7.09225	6.7915	7.06795	6.98	7.1189	7.12115		2.47233	7.09225	6.7915	6.76835	7.0148	7.07705	7.1801	6.7914	7.08235	6.96375	7.0827	6.7796	7.0809	6.94755	7.0939	6.77515	7.05865	6.9446	7.0833	6.77105	7.0529
2.489	6.7932	7.08415	7.01265	7.08505	7.0947	7.084	7.0887	7.07325	7.0797		2.489	7.08415	6.7932	7.01265	7.04975	7.02335	7.02185	7.013	7.0319		2.489	7.08415	6.7932	7.06455	6.9703	7.1128	7.1129		2.489	7.08415	6.7932	6.7644	7.01265	7.07305	7.17345	6.7831	7.0802	6.9565	7.08505	6.7788	7.07365	6.95215	7.0947	6.7668	7.0564	6.93365	7.084	6.7731	7.04975
2.50567	6.7933	7.08485	7.0179	7.08795	7.09255	7.0851	7.08975	7.07885	7.09075		2.50567	7.08485	6.7933	7.0179	7.0516	7.0276	7.0156	7.0187	7.03155		2.50567	7.08485	6.7933	7.0643	6.97545	7.11715	7.11465		2.50567	7.08485	6.7933	6.76205	7.0179	7.07525	7.16995	6.7876	7.0755	6.9607	7.08795	6.7764	7.08055	6.9511	7.09255	6.76985	7.05545	6.92845	7.0851	6.77695	7.0516
2.52233	6.79065	7.0811	7.0123	7.0827	7.0999	7.083	7.0852	7.0776	7.08885		2.52233	7.0811	6.79065	7.0123	7.048	7.0197	7.01875	7.01765	7.0333		2.52233	7.0811	6.79065	7.06465	6.97485	7.1107	7.1218		2.52233	7.0811	6.79065	6.76445	7.0123	7.078	7.17095	6.79185	7.08695	6.9649	7.0827	6.77365	7.07505	6.94895	7.0999	6.77185	7.06025	6.94185	7.083	6.76905	7.048
2.539	6.7943	7.0849	7.0118	7.0892	7.0896	7.0822	7.0921	7.0718	7.0844		2.539	7.0849	6.7943	7.0118	7.04445	7.02255	7.0141	7.0185	7.0256		2.539	7.0849	6.7943	7.06515	6.9754	7.11705	7.1156		2.539	7.0849	6.7943	6.7633	7.0118	7.07005	7.17455	6.78795	7.0821	6.9626	7.0892	6.777	7.07355	6.94975	7.0896	6.77425	7.05565	6.93985	7.0822	6.77445	7.04445
2.55567	6.7944	7.08225	7.00815	7.0896	7.0908	7.0804	7.0952	7.07625	7.0884		2.55567	7.08225	6.7944	7.00815	7.05645	7.02555	7.01715	7.012	7.03015		2.55567	7.08225	6.7944	7.0665	6.97605	7.11945	7.1164		2.55567	7.08225	6.7944	6.76525	7.00815	7.07515	7.175	6.7909	7.0836	6.9641	7.0896	6.7722	7.078	6.94815	7.0908	6.77385	7.0561	6.9345	7.0804	6.7702	7.05645
2.57233	6.7912	7.0853	7.01535	7.0806	7.09705	7.08045	7.0922	7.07845	7.08655		2.57233	7.0853	6.7912	7.01535	7.0532	7.02	7.0105	7.0193	7.0224		2.57233	7.0853	6.7912	7.0639	6.97395	7.1151	7.11665		2.57233	7.0853	6.7912	6.75965	7.01535	7.0728	7.17345	6.78515	7.0818	6.9616	7.0806	6.77505	7.07455	6.94885	7.09705	6.76805	7.05995	6.94545	7.08045	6.77185	7.0532
2.589	6.7946	7.08645	7.0146	7.0798	7.0897	7.078	7.0893	7.0827	7.08405		2.589	7.08645	6.7946	7.0146	7.0477	7.0199	7.01665	7.01175	7.02745		2.589	7.08645	6.7946	7.0623	6.97625	7.1174	7.11475		2.589	7.08645	6.7946	6.7646	7.0146	7.07065	7.1754	6.7884	7.08585	6.9578	7.0798	6.7733	7.0745	6.9504	7.0897	6.7707	7.05865	6.94025	7.078	6.7725	7.0477
2.60567	6.7969	7.08145	7.01725	7.08105	7.094	7.08385	7.0851	7.07825	7.0876		2.60567	7.08145	6.7969	7.01725	7.0574	7.0212	7.01645	7.01825	7.0303		2.60567	7.08145	6.7969	7.06325	6.9776	7.1169	7.1171		2.60567	7.08145	6.7969	6.7631	7.01725	7.0735	7.17995	6.7824	7.08225	6.96615	7.08105	6.7776	7.06635	6.9491	7.094	6.77315	7.05585	6.9418	7.08385	6.7739	7.0574
2.62233	6.78705	7.0798	7.01525	7.08305	7.0945	7.07945	7.0922	7.0765	7.0832		2.62233	7.0798	6.78705	7.01525	7.05025	7.02145	7.0208	7.01135	7.0274		2.62233	7.0798	6.78705	7.0687	6.97455	7.1136	7.11795		2.62233	7.0798	6.78705	6.76105	7.01525	7.0708	7.1741	6.7829	7.0756	6.9575	7.08305	6.77555	7.07445	6.94595	7.0945	6.77385	7.05595	6.93845	7.07945	6.77105	7.05025
2.639	6.7917	7.0809	7.01435	7.08725	7.0929	7.08075	7.0929	7.0698	7.08065		2.639	7.0809	6.7917	7.01435	7.04535	7.02205	7.01645	7.01695	7.02955		2.639	7.0809	6.7917	7.0646	6.9723	7.1124	7.1175		2.639	7.0809	6.7917	6.76445	7.01435	7.0752	7.1802	6.7868	7.081	6.95795	7.08725	6.7682	7.07535	6.94435	7.0929	6.7729	7.0557	6.9397	7.08075	6.7721	7.04535
2.65567	6.79245	7.08255	7.00995	7.0847	7.09285	7.08195	7.0898	7.07325	7.08765		2.65567	7.08255	6.79245	7.00995	7.04685	7.0211	7.0168	7.01675	7.0265		2.65567	7.08255	6.79245	7.0664	6.97485	7.1187	7.1098		2.65567	7.08255	6.79245	6.76065	7.00995	7.0747	7.17625	6.7831	7.08165	6.96365	7.0847	6.77735	7.0756	6.95085	7.09285	6.76955	7.0569	6.9356	7.08195	6.77025	7.04685
2.67233	6.7863	7.084	7.01635	7.0837	7.0904	7.0794	7.09055	7.07695	7.08815		2.67233	7.084	6.7863	7.01635	7.05105	7.0194	7.01665	7.01795	7.02645		2.67233	7.084	6.7863	7.06245	6.9733	7.118	7.1212		2.67233	7.084	6.7863	6.76235	7.01635	7.0729	7.1725	6.78325	7.08045	6.9595	7.0837	6.77065	7.0739	6.9436	7.0904	6.77305	7.05095	6.94065	7.0794	6.76655	7.05105
2.689	6.79055	7.0819	7.0119	7.0844	7.093	7.08115	7.0882	7.0763	7.0856		2.689	7.0819	6.79055	7.0119	7.0502	7.01565	7.0108	7.0185	7.0257		2.689	7.0819	6.79055	7.06275	6.97705	7.11125	7.1151		2.689	7.0819	6.79055	6.76025	7.0119	7.07125	7.1754	6.78345	7.0732	6.95545	7.0844	6.77105	7.0812	6.95435	7.093	6.76875	7.0529	6.9394	7.08115	6.7705	7.0502
2.70567	6.7862	7.07425	7.01285	7.0823	7.08975	7.08305	7.09335	7.079	7.09385		2.70567	7.07425	6.7862	7.01285	7.04765	7.0175	7.01575	7.02025	7.03015		2.70567	7.07425	6.7862	7.05835	6.9716	7.1091	7.11965		2.70567	7.07425	6.7862	6.76405	7.01285	7.072	7.17015	6.78275	7.0777	6.9528	7.0823	6.77195	7.07775	6.95335	7.08975	6.77575	7.0551	6.9364	7.08305	6.7693	7.04765
2.72233	6.7916	7.0782	7.01545	7.0821	7.0934	7.082	7.0869	7.0766	7.07995		2.72233	7.0782	6.7916	7.01545	7.04935	7.02135	7.0157	7.01915	7.02885		2.72233	7.0782	6.7916	7.05875	6.9849	7.1181	7.1148		2.72233	7.0782	6.7916	6.7605	7.01545	7.0751	7.174	6.78905	7.0751	6.9601	7.0821	6.7719	7.0755	6.95225	7.0934	6.7724	7.05365	6.9369	7.082	6.77215	7.04935
2.739	6.7895	7.08755	7.01185	7.0853	7.09425	7.0839	7.085	7.0723	7.085		2.739	7.08755	6.7895	7.01185	7.05165	7.01795	7.0164	7.02085	7.03215		2.739	7.08755	6.7895	7.06575	6.97435	7.106	7.11735		2.739	7.08755	6.7895	6.7612	7.01185	7.0692	7.1746	6.78385	7.0789	6.9597	7.0853	6.77665	7.079	6.952	7.09425	6.77025	7.0557	6.93035	7.0839	6.7674	7.05165
2.75567	6.78575	7.08245	7.00915	7.08415	7.0941	7.08455	7.0882	7.07395	7.08625		2.75567	7.08245	6.78575	7.00915	7.0461	7.01445	7.0065	7.01575	7.02995		2.75567	7.08245	6.78575	7.0653	6.97535	7.1167	7.1164		2.75567	7.08245	6.78575	6.7597	7.00915	7.06835	7.1741	6.78765	7.08055	6.9585	7.08415	6.76985	7.0762	6.94685	7.0941	6.7722	7.05945	6.93655	7.08455	6.77175	7.0461
2.77233	6.7911	7.08385	7.01265	7.0763	7.0948	7.0782	7.0931	7.082	7.08835		2.77233	7.08385	6.7911	7.01265	7.0428	7.01955	7.0095	7.0177	7.02355		2.77233	7.08385	6.7911	7.06385	6.97515	7.1205	7.11535		2.77233	7.08385	6.7911	6.7559	7.01265	7.0672	7.16695	6.78035	7.07775	6.96185	7.0763	6.77085	7.0753	6.9484	7.0948	6.76755	7.05315	6.9426	7.0782	6.7688	7.0428
2.789	6.78795	7.07885	7.00975	7.08145	7.0925	7.07705	7.0888	7.0726	7.08835		2.789	7.07885	6.78795	7.00975	7.04425	7.0142	7.0142	7.01565	7.0254		2.789	7.07885	6.78795	7.06255	6.98015	7.11505	7.121		2.789	7.07885	6.78795	6.75755	7.00975	7.06655	7.1728	6.7794	7.07595	6.9611	7.08145	6.76475	7.07535	6.953	7.0925	6.76755	7.0584	6.93615	7.07705	6.77	7.04425
2.80567	6.7888	7.0752	7.0159	7.08325	7.096	7.0857	7.08725	7.07695	7.0897		2.80567	7.0752	6.7888	7.0159	7.04095	7.0177	7.017	7.0109	7.0243		2.80567	7.0752	6.7888	7.0575	6.97315	7.1213	7.1194		2.80567	7.0752	6.7888	6.75785	7.0159	7.07005	7.17815	6.7822	7.08515	6.9588	7.08325	6.7695	7.07505	6.9445	7.096	6.77255	7.05665	6.9357	7.0857	6.7687	7.04095
2.82233	6.7902	7.07805	7.0097	7.0789	7.09	7.0763	7.0959	7.0763	7.0853		2.82233	7.07805	6.7902	7.0097	7.0442	7.01645	7.0127	7.0215	7.0326		2.82233	7.07805	6.7902	7.06205	6.977	7.11285	7.11595		2.82233	7.07805	6.7902	6.76	7.0097	7.0672	7.16925	6.78035	7.077	6.95805	7.0789	6.77105	7.06735	6.9461	7.09	6.77655	7.05255	6.9318	7.0763	6.7666	7.0442
2.839	6.7842	7.07595	7.01335	7.07765	7.09135	7.084	7.09405	7.07475	7.0802		2.839	7.07595	6.7842	7.01335	7.04635	7.01415	7.01525	7.01635	7.03025		2.839	7.07595	6.7842	7.05915	6.9729	7.10905	7.11585		2.839	7.07595	6.7842	6.76015	7.01335	7.07035	7.1738	6.77655	7.07715	6.95685	7.07765	6.7723	7.07705	6.94705	7.09135	6.7744	7.0581	6.9374	7.084	6.7712	7.04635
2.85567	6.7811	7.07985	7.0083	7.08755	7.09375	7.08035	7.0918	7.07645	7.0853		2.85567	7.07985	6.7811	7.0083	7.04985	7.01795	7.01145	7.01405	7.02555		2.85567	7.07985	6.7811	7.05575	6.981	7.11335	7.11665		2.85567	7.07985	6.7811	6.7593	7.0083	7.06975	7.1701	6.77815	7.08	6.9585	7.08755	6.77215	7.06805	6.9415	7.09375	6.76625	7.0533	6.9357	7.08035	6.7707	7.04985
2.87233	6.78885	7.0804	7.0098	7.08195	7.092	7.07775	7.08865	7.07565	7.07895		2.87233	7.0804	6.78885	7.0098	7.04105	7.01475	7.01195	7.01395	7.0285		2.87233	7.0804	6.78885	7.0603	6.9744	7.1126	7.1181		2.87233	7.0804	6.78885	6.75845	7.0098	7.0667	7.1688	6.78035	7.07375	6.95825	7.08195	6.7737	7.06695	6.94705	7.092	6.76825	7.0556	6.9323	7.07775	6.7751	7.04105
2.889	6.78625	7.07765	7.00585	7.0771	7.09275	7.08585	7.0888	7.0737	7.0783		2.889	7.07765	6.78625	7.00585	7.0501	7.0137	7.01295	7.0128	7.0265		2.889	7.07765	6.78625	7.0617	6.97525	7.1183	7.1152		2.889	7.07765	6.78625	6.75875	7.00585	7.0737	7.17	6.78375	7.07375	6.9555	7.0771	6.7719	7.07285	6.9428	7.09275	6.7676	7.05275	6.93005	7.08585	6.77205	7.0501
2.90567	6.78595	7.07335	7.01235	7.0769	7.09705	7.08245	7.082	7.07505	7.07925		2.90567	7.07335	6.78595	7.01235	7.0432	7.01275	7.0135	7.01385	7.0269		2.90567	7.07335	6.78595	7.05365	6.97835	7.1198	7.11965		2.90567	7.07335	6.78595	6.7666	7.01235	7.072	7.1691	6.78625	7.07995	6.9561	7.0769	6.7714	7.07345	6.9454	7.09705	6.77225	7.05315	6.93015	7.08245	6.769	7.0432
2.92233	6.78405	7.0802	7.0129	7.0788	7.0917	7.07985	7.08255	7.0736	7.08325		2.92233	7.0802	6.78405	7.0129	7.04745	7.0091	7.0158	7.01425	7.02215		2.92233	7.0802	6.78405	7.06075	6.96815	7.11505	7.12		2.92233	7.0802	6.78405	6.75875	7.0129	7.0707	7.16695	6.77825	7.07495	6.9572	7.0788	6.76945	7.07425	6.949	7.0917	6.7762	7.0503	6.93415	7.07985	6.7722	7.04745
2.939	6.78865	7.08125	7.01045	7.08005	7.0875	7.07885	7.084	7.0753	7.0838		2.939	7.08125	6.78865	7.01045	7.043	7.0155	7.0131	7.0123	7.019		2.939	7.08125	6.78865	7.0613	6.9675	7.1138	7.11785		2.939	7.08125	6.78865	6.7562	7.01045	7.0731	7.17585	6.7803	7.08115	6.9572	7.08005	6.76945	7.0754	6.95325	7.0875	6.76865	7.05265	6.9313	7.07885	6.7671	7.043
2.95567	6.78105	7.07955	7.0093	7.077	7.09185	7.07715	7.0841	7.07005	7.0873		2.95567	7.07955	6.78105	7.0093	7.0452	7.0128	7.0086	7.01495	7.02355		2.95567	7.07955	6.78105	7.059	6.97155	7.1196	7.10975		2.95567	7.07955	6.78105	6.7595	7.0093	7.0716	7.17345	6.77805	7.07295	6.9556	7.077	6.768	7.06765	6.9497	7.09185	6.7674	7.05305	6.9314	7.07715	6.771	7.0452
2.97233	6.79015	7.07665	7.0076	7.07605	7.08855	7.08065	7.0845	7.07245	7.0792		2.97233	7.07665	6.79015	7.0076	7.045	7.0168	7.01265	7.0174	7.0264		2.97233	7.07665	6.79015	7.05695	6.9797	7.1124	7.11915		2.97233	7.07665	6.79015	6.755	7.0076	7.0747	7.1737	6.77915	7.06895	6.9541	7.07605	6.7659	7.0748	6.9492	7.08855	6.77095	7.0546	6.92915	7.08065	6.7705	7.045
2.989	6.78735	7.0751	7.0133	7.07625	7.0943	7.08105	7.08795	7.069	7.08115		2.989	7.0751	6.78735	7.0133	7.0422	7.01375	7.00515	7.01195	7.02435		2.989	7.0751	6.78735	7.0663	6.97515	7.111	7.11635		2.989	7.0751	6.78735	6.75635	7.0133	7.06885	7.17245	6.77665	7.0713	6.9535	7.07625	6.7703	7.0689	6.9504	7.0943	6.7654	7.05695	6.93185	7.08105	6.77195	7.0422
3.00567	6.7847	7.0775	7.01215	7.0782	7.09165	7.07225	7.08775	7.0665	7.07685		3.00567	7.0775	6.7847	7.01215	7.04485	7.01795	7.00685	7.01655	7.02745		3.00567	7.0775	6.7847	7.0615	6.96905	7.11125	7.11885		3.00567	7.0775	6.7847	6.75775	7.01215	7.06615	7.17085	6.7791	7.07725	6.9549	7.0782	6.7694	7.0671	6.94695	7.09165	6.76595	7.05275	6.9324	7.07225	6.7649	7.04485
3.02233	6.78465	7.07335	7.00935	7.07595	7.09345	7.0751	7.08425	7.06685	7.08325		3.02233	7.07335	6.78465	7.00935	7.0531	7.01285	7.01105	7.0158	7.0236		3.02233	7.07335	6.78465	7.05995	6.96695	7.10965	7.1089		3.02233	7.07335	6.78465	6.75515	7.00935	7.06455	7.17395	6.7751	7.0729	6.9548	7.07595	6.7702	7.0745	6.9438	7.09345	6.76485	7.04935	6.9336	7.0751	6.76915	7.0531
3.039	6.78255	7.0814	7.00645	7.082	7.0898	7.07645	7.0872	7.07405	7.0839		3.039	7.0814	6.78255	7.00645	7.0432	7.01925	7.00695	7.01145	7.0235		3.039	7.0814	6.78255	7.0501	6.96405	7.1132	7.11265		3.039	7.0814	6.78255	6.75535	7.00645	7.071	7.1724	6.77635	7.0758	6.95265	7.082	6.77025	7.07185	6.94975	7.0898	6.76025	7.0544	6.9331	7.07645	6.7622	7.0432
3.05567	6.7829	7.0795	7.01075	7.0824	7.0911	7.0777	7.0868	7.06695	7.08375		3.05567	7.0795	6.7829	7.01075	7.0476	7.0202	7.00915	7.0122	7.0252		3.05567	7.0795	6.7829	7.05875	6.9707	7.11	7.1113		3.05567	7.0795	6.7829	6.75285	7.01075	7.07295	7.17585	6.78025	7.07655	6.95705	7.0824	6.7754	7.06645	6.9462	7.0911	6.76915	7.04865	6.9327	7.0777	6.76505	7.0476
3.07233	6.7831	7.077	7.0036	7.08365	7.08745	7.07605	7.08415	7.0742	7.08445		3.07233	7.077	6.7831	7.0036	7.0459	7.0139	7.0077	7.0106	7.02235		3.07233	7.077	6.7831	7.0605	6.9716	7.10145	7.1159		3.07233	7.077	6.7831	6.75425	7.0036	7.0718	7.17355	6.7834	7.07485	6.95735	7.08365	6.7655	7.07055	6.9501	7.08745	6.7704	7.05005	6.93695	7.07605	6.7698	7.0459
3.089	6.78235	7.07785	7.00835	7.07805	7.091	7.07345	7.0817	7.0754	7.08715		3.089	7.07785	6.78235	7.00835	7.0435	7.02135	7.00855	7.00775	7.0237		3.089	7.07785	6.78235	7.0618	6.9747	7.10095	7.10985		3.089	7.07785	6.78235	6.75955	7.00835	7.07255	7.17055	6.77785	7.07255	6.95875	7.07805	6.76935	7.0731	6.94645	7.091	6.7705	7.0478	6.9321	7.07345	6.76925	7.0435
3.10567	6.7863	7.07365	7.0046	7.07335	7.09015	7.072	7.08385	7.06675	7.0824		3.10567	7.07365	6.7863	7.0046	7.0387	7.01725	7.0049	7.0162	7.0191		3.10567	7.07365	6.7863	7.05915	6.97325	7.1102	7.10915		3.10567	7.07365	6.7863	6.75295	7.0046	7.0647	7.17225	6.77575	7.07905	6.9533	7.07335	6.7686	7.071	6.9483	7.09015	6.76335	7.0519	6.9298	7.072	6.7664	7.0387
3.12233	6.7818	7.07825	7.00555	7.0758	7.09265	7.07945	7.0888	7.0711	7.08655		3.12233	7.07825	6.7818	7.00555	7.0456	7.01875	7.01205	7.0173	7.019		3.12233	7.07825	6.7818	7.05025	6.9705	7.1103	7.1116		3.12233	7.07825	6.7818	6.7569	7.00555	7.068	7.1689	6.77915	7.0761	6.9567	7.0758	6.76575	7.0668	6.94765	7.09265	6.7698	7.04995	6.92745	7.07945	6.7668	7.0456
3.139	6.7858	7.0769	7.0076	7.079	7.09495	7.0734	7.0748	7.07315	7.08635		3.139	7.0769	6.7858	7.0076	7.04165	7.02095	7.0103	7.0095	7.02265		3.139	7.0769	6.7858	7.05675	6.97235	7.11255	7.1139		3.139	7.0769	6.7858	6.75865	7.0076	7.06845	7.17145	6.77675	7.07445	6.95285	7.079	6.7678	7.0684	6.9468	7.09495	6.768	7.051	6.93565	7.0734	6.7689	7.04165
3.15567	6.7841	7.07565	7.0065	7.0779	7.09365	7.0728	7.0778	7.06965	7.086		3.15567	7.07565	6.7841	7.0065	7.0453	7.01285	7.0134	7.013	7.0223		3.15567	7.07565	6.7841	7.0504	6.96825	7.1097	7.1185		3.15567	7.07565	6.7841	6.75315	7.0065	7.0677	7.1637	6.7821	7.07405	6.949	7.0779	6.7638	7.06365	6.94715	7.09365	6.7608	7.04425	6.93885	7.0728	6.7672	7.0453
3.17233	6.7861	7.07375	7.0136	7.07785	7.0902	7.0738	7.0801	7.07055	7.081		3.17233	7.07375	6.7861	7.0136	7.04405	7.01375	7.00855	7.0159	7.01985		3.17233	7.07375	6.7861	7.06045	6.96785	7.1117	7.11625		3.17233	7.07375	6.7861	6.7503	7.0136	7.0665	7.16265	6.7783	7.07315	6.9554	7.07785	6.76455	7.07355	6.94555	7.0902	6.7588	7.05065	6.935	7.0738	6.7644	7.04405
3.189	6.7816	7.08045	7.00945	7.06975	7.094	7.0766	7.0856	7.07355	7.09145		3.189	7.08045	6.7816	7.00945	7.0475	7.01345	7.0057	7.0101	7.0232		3.189	7.08045	6.7816	7.05565	6.9679	7.11485	7.10725		3.189	7.08045	6.7816	6.74985	7.00945	7.06925	7.1681	6.7763	7.0741	6.95725	7.06975	6.7659	7.06545	6.93915	7.094	6.76425	7.05135	6.93755	7.0766	6.7631	7.0475
3.20567	6.7864	7.07625	7.00805	7.0806	7.0899	7.0719	7.07925	7.06945	7.0812		3.20567	7.07625	6.7864	7.00805	7.04615	7.0165	7.0065	7.012	7.0224		3.20567	7.07625	6.7864	7.06095	6.96655	7.1166	7.10625		3.20567	7.07625	6.7864	6.7534	7.00805	7.07125	7.1702	6.7749	7.0748	6.96055	7.0806	6.7687	7.07205	6.9529	7.0899	6.7676	7.04945	6.93655	7.0719	6.76375	7.04615
3.22233	6.7842	7.0734	7.00645	7.07695	7.09425	7.0779	7.08235	7.06565	7.08525		3.22233	7.0734	6.7842	7.00645	7.04755	7.00845	7.01095	7.0134	7.0232		3.22233	7.0734	6.7842	7.05695	6.9659	7.10955	7.11405		3.22233	7.0734	6.7842	6.75315	7.00645	7.06125	7.1702	6.77675	7.0742	6.9537	7.07695	6.76965	7.0658	6.9474	7.09425	6.77125	7.0455	6.9398	7.0779	6.7689	7.04755
3.239	6.78035	7.06795	7.00985	7.0783	7.09195	7.08245	7.08035	7.07415	7.088		3.239	7.06795	6.78035	7.00985	7.03855	7.0151	7.00445	7.01135	7.0222		3.239	7.06795	6.78035	7.0594	6.96655	7.1102	7.11		3.239	7.06795	6.78035	6.75555	7.00985	7.065	7.1703	6.77435	7.0757	6.95165	7.0783	6.76865	7.07025	6.94645	7.09195	6.7623	7.04705	6.9284	7.08245	6.76925	7.03855
3.25567	6.77945	7.0721	7.01055	7.07985	7.0882	7.0811	7.0872	7.0717	7.0813		3.25567	7.0721	6.77945	7.01055	7.0468	7.01785	7.0074	7.008	7.0212		3.25567	7.0721	6.77945	7.06075	6.96805	7.1078	7.1111		3.25567	7.0721	6.77945	6.7533	7.01055	7.0614	7.16655	6.7718	7.0721	6.9532	7.07985	6.76545	7.0706	6.9454	7.0882	6.76245	7.04965	6.9384	7.0811	6.76165	7.0468
3.27233	6.78045	7.0762	7.0028	7.07785	7.0927	7.0763	7.07925	7.0679	7.08155		3.27233	7.0762	6.78045	7.0028	7.0449	7.01825	7.00945	7.01325	7.01755		3.27233	7.0762	6.78045	7.05745	6.9703	7.1109	7.10825		3.27233	7.0762	6.78045	6.756	7.0028	7.0688	7.172	6.7753	7.07345	6.95145	7.07785	6.76875	7.0711	6.9435	7.0927	6.76355	7.05095	6.9317	7.0763	6.7636	7.0449
3.289	6.7852	7.07425	7.01015	7.08035	7.09085	7.0721	7.0778	7.0781	7.08515		3.289	7.07425	6.7852	7.01015	7.04505	7.01575	7.00865	7.0134	7.02		3.289	7.07425	6.7852	7.05785	6.9661	7.11665	7.1051		3.289	7.07425	6.7852	6.75395	7.01015	7.0663	7.1743	6.7739	7.0742	6.95955	7.08035	6.76565	7.0679	6.94285	7.09085	6.7712	7.0492	6.93985	7.0721	6.7669	7.04505
3.30567	6.7841	7.0795	7.0034	7.07535	7.08835	7.0768	7.0814	7.0641	7.08525		3.30567	7.0795	6.7841	7.0034	7.04185	7.01385	7.0103	7.01275	7.0226		3.30567	7.0795	6.7841	7.05655	6.963	7.10765	7.1136		3.30567	7.0795	6.7841	6.75345	7.0034	7.06455	7.1645	6.7741	7.0721	6.9561	7.07535	6.7675	7.074	6.9474	7.08835	6.7591	7.04645	6.93115	7.0768	6.7594	7.04185
3.32233	6.78435	7.07075	7.00625	7.0729	7.0908	7.07415	7.08155	7.063	7.0827		3.32233	7.07075	6.78435	7.00625	7.0374	7.0152	7.0086	7.0134	7.0156		3.32233	7.07075	6.78435	7.05295	6.971	7.1174	7.11145		3.32233	7.07075	6.78435	6.75115	7.00625	7.06545	7.1677	6.77445	7.0776	6.95425	7.0729	6.7665	7.0686	6.9431	7.0908	6.76605	7.0466	6.92895	7.07415	6.76435	7.0374
3.339	6.7828	7.07945	7.00845	7.07155	7.0874	7.07755	7.08435	7.07	7.08605		3.339	7.07945	6.7828	7.00845	7.0422	7.0146	7.00825	7.01325	7.0222		3.339	7.07945	6.7828	7.05335	6.9705	7.112	7.11465		3.339	7.07945	6.7828	6.7484	7.00845	7.0542	7.17115	6.77305	7.06805	6.95425	7.07155	6.765	7.0717	6.9431	7.0874	6.7664	7.04675	6.93915	7.07755	6.7584	7.0422
3.35567	6.7839	7.0764	6.9991	7.0739	7.089	7.0709	7.08295	7.0678	7.07575		3.35567	7.0764	6.7839	6.9991	7.0394	7.0124	7.0065	7.0131	7.01905		3.35567	7.0764	6.7839	7.0589	6.9678	7.1052	7.10875		3.35567	7.0764	6.7839	6.753	6.9991	7.06495	7.1722	6.7743	7.06845	6.95415	7.0739	6.7648	7.0696	6.9435	7.089	6.7663	7.05145	6.9337	7.0709	6.7655	7.0394
3.37233	6.78455	7.0755	7.00925	7.07425	7.0845	7.0701	7.0795	7.06815	7.0812		3.37233	7.0755	6.78455	7.00925	7.04235	7.0157	7.00545	7.011	7.0188		3.37233	7.0755	6.78455	7.059	6.9661	7.1141	7.1019		3.37233	7.0755	6.78455	6.75175	7.00925	7.0674	7.1713	6.773	7.07185	6.954	7.07425	6.76005	7.06415	6.942	7.0845	6.76985	7.05005	6.93565	7.0701	6.7635	7.04235
3.389	6.7808	7.077	7.005	7.07885	7.0874	7.0781	7.08455	7.0741	7.08225		3.389	7.077	6.7808	7.005	7.0422	7.0068	7.00785	7.0113	7.0211		3.389	7.077	6.7808	7.0529	6.96565	7.1135	7.10895		3.389	7.077	6.7808	6.75095	7.005	7.06645	7.1719	6.77385	7.0787	6.9566	7.07885	6.7718	7.07105	6.94165	7.0874	6.76315	7.05015	6.93205	7.0781	6.76485	7.0422
3.40567	6.7797	7.0711	6.99835	7.08045	7.0972	7.07785	7.08305	7.06715	7.0844		3.40567	7.0711	6.7797	6.99835	7.04055	7.0142	7.0027	7.008	7.01945		3.40567	7.0711	6.7797	7.05715	6.9661	7.10635	7.1068		3.40567	7.0711	6.7797	6.7506	6.99835	7.0663	7.16795	6.7795	7.0737	6.9575	7.08045	6.7614	7.06765	6.94535	7.0972	6.7666	7.05365	6.93475	7.07785	6.7634	7.04055
3.42233	6.7756	7.0704	7.0039	7.07435	7.08845	7.0781	7.0835	7.07035	7.0814		3.42233	7.0704	6.7756	7.0039	7.04155	7.00965	7.0064	7.015	7.01585		3.42233	7.0704	6.7756	7.0561	6.9665	7.10965	7.1084		3.42233	7.0704	6.7756	6.74975	7.0039	7.06705	7.1688	6.77215	7.0679	6.9543	7.07435	6.76505	7.0697	6.945	7.08845	6.7696	7.05175	6.93015	7.0781	6.76795	7.04155
3.439	6.7833	7.07915	7.0045	7.06825	7.08435	7.07135	7.0818	7.0702	7.0793		3.439	7.07915	6.7833	7.0045	7.0448	7.0163	7.00815	7.01345	7.0209		3.439	7.07915	6.7833	7.0556	6.96485	7.1135	7.11175		3.439	7.07915	6.7833	6.7497	7.0045	7.06805	7.1673	6.7754	7.0692	6.95035	7.06825	6.76705	7.06715	6.9386	7.08435	6.76705	7.04845	6.9317	7.07135	6.76485	7.0448
3.45567	6.7839	7.07085	7.00435	7.07175	7.0865	7.07805	7.07275	7.06755	7.07975		3.45567	7.07085	6.7839	7.00435	7.0346	7.01215	7.0013	7.008	7.02065		3.45567	7.07085	6.7839	7.05545	6.9663	7.1124	7.10915		3.45567	7.07085	6.7839	6.75365	7.00435	7.0683	7.16915	6.77595	7.0722	6.9497	7.07175	6.7697	7.0684	6.9423	7.0865	6.7636	7.05095	6.94015	7.07805	6.76775	7.0346
3.47233	6.78325	7.071	7.00745	7.0698	7.09125	7.07345	7.07655	7.06505	7.07905		3.47233	7.071	6.78325	7.00745	7.04165	7.01715	7.0038	7.0069	7.02165		3.47233	7.071	6.78325	7.0511	6.95945	7.11035	7.1056		3.47233	7.071	6.78325	6.755	7.00745	7.06725	7.16695	6.77835	7.06535	6.9521	7.0698	6.7655	7.07335	6.941	7.09125	6.761	7.0433	6.9315	7.07345	6.7619	7.04165
3.489	6.77795	7.07475	7.00625	7.0711	7.0899	7.0701	7.08265	7.06575	7.0754		3.489	7.07475	6.77795	7.00625	7.04145	7.01495	7.0005	7.00745	7.02445		3.489	7.07475	6.77795	7.05235	6.96705	7.1066	7.1051		3.489	7.07475	6.77795	6.7554	7.00625	7.0717	7.16655	6.77615	7.06855	6.95105	7.0711	6.7683	7.06605	6.94305	7.0899	6.7638	7.0497	6.9368	7.0701	6.7664	7.04145
3.50567	6.7735	7.0744	7.00505	7.0733	7.08585	7.0684	7.0815	7.06815	7.0764		3.50567	7.0744	6.7735	7.00505	7.04135	7.0157	7.009	7.0143	7.01565		3.50567	7.0744	6.7735	7.0523	6.9716	7.11275	7.11425		3.50567	7.0744	6.7735	6.7553	7.00505	7.06315	7.1684	6.7756	7.0756	6.95005	7.0733	6.76165	7.06605	6.9422	7.08585	6.75995	7.0497	6.93515	7.0684	6.7672	7.04135
3.52233	6.77725	7.0773	7.00315	7.07375	7.0868	7.07525	7.08205	7.07255	7.0802		3.52233	7.0773	6.77725	7.00315	7.04945	7.01365	7.0003	7.009	7.0173		3.52233	7.0773	6.77725	7.05685	6.96715	7.1096	7.09935		3.52233	7.0773	6.77725	6.75115	7.00315	7.06585	7.16635	6.7721	7.07415	6.9491	7.07375	6.7609	7.06415	6.939	7.0868	6.76525	7.0398	6.9348	7.07525	6.7643	7.04945
3.539	6.78125	7.07115	6.9994	7.06705	7.08855	7.0711	7.08115	7.06695	7.08775		3.539	7.07115	6.78125	6.9994	7.03985	7.0087	7.00925	7.0101	7.0208		3.539	7.07115	6.78125	7.04845	6.96515	7.1102	7.11285		3.539	7.07115	6.78125	6.7518	6.9994	7.0571	7.16565	6.77065	7.0679	6.94665	7.06705	6.76265	7.0661	6.94405	7.08855	6.76495	7.04525	6.93635	7.0711	6.75875	7.03985
3.55567	6.78385	7.0765	7.0053	7.0758	7.08895	7.0736	7.0793	7.0655	7.08165		3.55567	7.0765	6.78385	7.0053	7.0445	7.00915	6.99975	7.0043	7.01965		3.55567	7.0765	6.78385	7.05455	6.9611	7.10975	7.10515		3.55567	7.0765	6.78385	6.7518	7.0053	7.0627	7.1675	6.7775	7.0649	6.95475	7.0758	6.76155	7.06415	6.94015	7.08895	6.76515	7.0464	6.9259	7.0736	6.7646	7.0445
3.57233	6.7852	7.06915	7.00295	7.0721	7.0873	7.0753	7.0795	7.06905	7.0746		3.57233	7.06915	6.7852	7.00295	7.04385	7.0093	7.001	7.0098	7.0163		3.57233	7.06915	6.7852	7.0521	6.9611	7.1095	7.10045		3.57233	7.06915	6.7852	6.75095	7.00295	7.0598	7.16855	6.776	7.07115	6.96095	7.0721	6.7616	7.0639	6.94165	7.0873	6.7645	7.04745	6.9299	7.0753	6.7686	7.04385
3.589	6.77605	7.0696	6.99955	7.07555	7.087	7.0649	7.0795	7.0712	7.07855		3.589	7.0696	6.77605	6.99955	7.04445	7.0156	7.0023	7.0117	7.01745		3.589	7.0696	6.77605	7.05135	6.9608	7.1044	7.1036		3.589	7.0696	6.77605	6.7501	6.99955	7.06	7.16805	6.77905	7.0694	6.9464	7.07555	6.7608	7.06705	6.94145	7.087	6.76145	7.05125	6.9304	7.0649	6.76165	7.04445
3.60567	6.77715	7.0704	7.0009	7.07325	7.09145	7.0662	7.08135	7.07425	7.07285		3.60567	7.0704	6.77715	7.0009	7.04315	7.01735	7.0052	7.00945	7.01995		3.60567	7.0704	6.77715	7.05705	6.96635	7.11025	7.11675		3.60567	7.0704	6.77715	6.749	7.0009	7.0703	7.1666	6.7742	7.0743	6.95635	7.07325	6.76275	7.07155	6.93645	7.09145	6.7653	7.04875	6.92285	7.0662	6.7621	7.04315
3.62233	6.77595	7.0739	7.0051	7.07125	7.0877	7.06695	7.0802	7.0665	7.0759		3.62233	7.0739	6.77595	7.0051	7.0409	7.00685	7.00745	7.0111	7.0252		3.62233	7.0739	6.77595	7.05365	6.9699	7.104	7.10555		3.62233	7.0739	6.77595	6.75035	7.0051	7.06495	7.16615	6.7698	7.0695	6.95645	7.07125	6.7605	7.06155	6.9422	7.0877	6.75765	7.05075	6.93155	7.06695	6.7612	7.0409
3.639	6.7804	7.07145	7.0063	7.07455	7.08725	7.06885	7.07915	7.06665	7.07645		3.639	7.07145	6.7804	7.0063	7.0408	7.01575	7.00315	7.0111	7.0187		3.639	7.07145	6.7804	7.05385	6.96355	7.1053	7.10905		3.639	7.07145	6.7804	6.74985	7.0063	7.06375	7.16505	6.77265	7.07165	6.95255	7.07455	6.7637	7.06205	6.94085	7.08725	6.76095	7.0435	6.9312	7.06885	6.75835	7.0408
3.65567	6.77965	7.0745	6.99895	7.07125	7.08945	7.0688	7.0783	7.0613	7.0811		3.65567	7.0745	6.77965	6.99895	7.0421	7.0128	7.00255	7.0137	7.01505		3.65567	7.0745	6.77965	7.05405	6.9637	7.1071	7.10805		3.65567	7.0745	6.77965	6.7475	6.99895	7.06365	7.16075	6.76955	7.0652	6.947	7.07125	6.7603	7.0621	6.94375	7.08945	6.75695	7.04515	6.9286	7.0688	6.75995	7.0421
3.67233	6.78215	7.0758	7.006	7.0753	7.08615	7.0695	7.0748	7.06565	7.07755		3.67233	7.0758	6.78215	7.006	7.0396	7.0106	7.0057	7.00325	7.0161		3.67233	7.0758	6.78215	7.04835	6.9676	7.1036	7.1127		3.67233	7.0758	6.78215	6.74905	7.006	7.06325	7.16515	6.77545	7.06735	6.94745	7.0753	6.76475	7.0658	6.93585	7.08615	6.7597	7.05025	6.9321	7.0695	6.76265	7.0396
3.689	6.77635	7.07495	7.0082	7.0744	7.0889	7.07345	7.0788	7.06725	7.0804		3.689	7.07495	6.77635	7.0082	7.03975	7.0158	7.00475	7.0113	7.01945		3.689	7.07495	6.77635	7.05275	6.97425	7.111	7.1138		3.689	7.07495	6.77635	6.746	7.0082	7.0634	7.174	6.7744	7.0687	6.94575	7.0744	6.75575	7.0617	6.94275	7.0889	6.7593	7.04775	6.9248	7.07345	6.7648	7.03975
3.70567	6.77765	7.0728	7.0012	7.07415	7.08775	7.0681	7.07245	7.0665	7.07755		3.70567	7.0728	6.77765	7.0012	7.04025	7.0113	7.00395	7.0077	7.01385		3.70567	7.0728	6.77765	7.0482	6.9604	7.10065	7.10295		3.70567	7.0728	6.77765	6.7495	7.0012	7.06905	7.16885	6.7751	7.06755	6.94725	7.07415	6.76075	7.06385	6.93805	7.08775	6.76385	7.05295	6.92715	7.0681	6.7664	7.04025
3.72233	6.77875	7.07245	7.00075	7.07185	7.08655	7.07325	7.08285	7.06945	7.06455		3.72233	7.07245	6.77875	7.00075	7.0329	7.0139	7.00845	7.01385	7.01395		3.72233	7.07245	6.77875	7.0492	6.963	7.107	7.1013		3.72233	7.07245	6.77875	6.74785	7.00075	7.06465	7.16895	6.77285	7.0665	6.9472	7.07185	6.75685	7.0664	6.9363	7.08655	6.7592	7.04815	6.92985	7.07325	6.76255	7.0329
3.739	6.77845	7.06915	7.0027	7.0713	7.0783	7.07235	7.0755	7.06505	7.0814		3.739	7.06915	6.77845	7.0027	7.0404	7.0093	7.00215	7.00245	7.0131		3.739	7.06915	6.77845	7.0532	6.95905	7.1074	7.10525		3.739	7.06915	6.77845	6.74925	7.0027	7.0645	7.16305	6.7749	7.0634	6.9515	7.0713	6.75585	7.06385	6.9408	7.0783	6.75865	7.04605	6.9203	7.07235	6.76355	7.0404
3.75567	6.77715	7.0698	6.99775	7.06655	7.0848	7.07495	7.07995	7.0655	7.08045		3.75567	7.0698	6.77715	6.99775	7.0392	7.0088	7.00125	7.00895	7.0146		3.75567	7.0698	6.77715	7.0457	6.9637	7.1094	7.10445		3.75567	7.0698	6.77715	6.74995	6.99775	7.05915	7.1663	6.7709	7.06985	6.94865	7.06655	6.76285	7.05875	6.9387	7.0848	6.7564	7.0411	6.92665	7.07495	6.76285	7.0392
3.77233	6.7813	7.07145	7.0061	7.07345	7.0872	7.06705	7.07875	7.0653	7.0762		3.77233	7.07145	6.7813	7.0061	7.04135	7.01115	7.0016	7.0074	7.01715		3.77233	7.07145	6.7813	7.05405	6.96445	7.1023	7.1023		3.77233	7.07145	6.7813	6.74685	7.0061	7.06565	7.16455	6.77575	7.0621	6.93945	7.07345	6.7589	7.0576	6.943	7.0872	6.7665	7.04195	6.9234	7.06705	6.7599	7.04135
3.789	6.77105	7.0709	7.00645	7.06795	7.0878	7.0679	7.07305	7.0615	7.07945		3.789	7.0709	6.77105	7.00645	7.03795	7.01295	7.00705	7.0059	7.01395		3.789	7.0709	6.77105	7.05635	6.96345	7.10255	7.10695		3.789	7.0709	6.77105	6.7503	7.00645	7.0636	7.16615	6.77355	7.06395	6.94935	7.06795	6.757	7.0626	6.9437	7.0878	6.7608	7.039	6.92505	7.0679	6.762	7.03795
3.80567	6.78005	7.0641	7.00505	7.07015	7.0828	7.0677	7.07805	7.0648	7.0822		3.80567	7.0641	6.78005	7.00505	7.03495	7.0126	6.99985	7.00955	7.0153		3.80567	7.0641	6.78005	7.05295	6.96725	7.1035	7.1038		3.80567	7.0641	6.78005	6.74205	7.00505	7.0631	7.1664	6.7712	7.069	6.9565	7.07015	6.7589	7.06075	6.9405	7.0828	6.7624	7.0437	6.9273	7.0677	6.7629	7.03495
3.82233	6.77715	7.0727	7.0048	7.06935	7.0842	7.07495	7.0749	7.06365	7.07405		3.82233	7.0727	6.77715	7.0048	7.038	7.0112	7.0044	7.0073	7.0166		3.82233	7.0727	6.77715	7.05245	6.9608	7.10325	7.10865		3.82233	7.0727	6.77715	6.74175	7.0048	7.0613	7.1634	6.77075	7.06595	6.9539	7.06935	6.76235	7.0577	6.9381	7.0842	6.7574	7.04935	6.9261	7.07495	6.76335	7.038
3.839	6.77975	7.0704	7.00055	7.07025	7.08215	7.07145	7.0794	7.06225	7.08445		3.839	7.0704	6.77975	7.00055	7.0372	7.01445	7.00085	7.0087	7.01605		3.839	7.0704	6.77975	7.05285	6.95625	7.10945	7.1055		3.839	7.0704	6.77975	6.743	7.00055	7.05505	7.16225	6.77465	7.07235	6.9489	7.07025	6.76365	7.06695	6.9379	7.08215	6.7618	7.04425	6.9263	7.07145	6.75885	7.0372
3.85567	6.77355	7.0759	7.0013	7.07195	7.0835	7.0757	7.07535	7.066	7.0736		3.85567	7.0759	6.77355	7.0013	7.04395	7.0051	7.0074	7.0069	7.02075		3.85567	7.0759	6.77355	7.0534	6.9613	7.1099	7.11375		3.85567	7.0759	6.77355	6.7458	7.0013	7.06295	7.1686	6.76735	7.07205	6.94785	7.07195	6.76165	7.0559	6.93915	7.0835	6.7516	7.0444	6.9181	7.0757	6.7606	7.04395
3.87233	6.7735	7.0784	7.001	7.0694	7.08725	7.07095	7.07285	7.06375	7.0674		3.87233	7.0784	6.7735	7.001	7.0419	7.011	7.00115	7.0059	7.0172		3.87233	7.0784	6.7735	7.05195	6.965	7.1074	7.105		3.87233	7.0784	6.7735	6.746	7.001	7.06295	7.1623	6.7656	7.0696	6.944	7.0694	6.76385	7.0626	6.9411	7.08725	6.7571	7.04425	6.92065	7.07095	6.76335	7.0419
3.889	6.7826	7.07775	7.0038	7.07315	7.08315	7.0706	7.0788	7.0645	7.0704		3.889	7.07775	6.7826	7.0038	7.0341	7.0074	6.9975	7.0051	7.0193		3.889	7.07775	6.7826	7.05405	6.9635	7.1037	7.1022		3.889	7.07775	6.7826	6.7473	7.0038	7.0627	7.1618	6.7707	7.0718	6.9464	7.07315	6.7593	7.0619	6.93435	7.08315	6.7597	7.0467	6.928	7.0706	6.75955	7.0341
3.90567	6.7765	7.06685	6.9988	7.07635	7.08605	7.0668	7.07665	7.06335	7.0719		3.90567	7.06685	6.7765	6.9988	7.03665	7.00705	7.01	6.99945	7.0152		3.90567	7.06685	6.7765	7.0508	6.9709	7.11035	7.10505		3.90567	7.06685	6.7765	6.741	6.9988	7.06375	7.1635	6.76885	7.06405	6.951	7.07635	6.7587	7.05605	6.93645	7.08605	6.7637	7.03835	6.9224	7.0668	6.75845	7.03665
3.92233	6.7736	7.0714	6.99655	7.0667	7.08475	7.06375	7.07385	7.0679	7.07325		3.92233	7.0714	6.7736	6.99655	7.0373	7.0131	7.00305	6.99535	7.0129		3.92233	7.0714	6.7736	7.05475	6.9585	7.10945	7.10585		3.92233	7.0714	6.7736	6.7438	6.99655	7.06385	7.15735	6.7654	7.06415	6.94565	7.0667	6.7554	7.0599	6.93815	7.08475	6.7589	7.0458	6.92675	7.06375	6.756	7.0373
3.939	6.77815	7.0689	7.00115	7.06685	7.0861	7.0645	7.0765	7.06745	7.07465		3.939	7.0689	6.77815	7.00115	7.03675	7.0125	7.0036	7.0051	7.0197		3.939	7.0689	6.77815	7.05035	6.9621	7.1128	7.1011		3.939	7.0689	6.77815	6.74385	7.00115	7.06035	7.1682	6.7733	7.07225	6.94745	7.06685	6.75845	7.05975	6.9361	7.0861	6.7576	7.0431	6.92635	7.0645	6.7606	7.03675
3.95567	6.7705	7.0732	6.9989	7.0676	7.08855	7.0661	7.0797	7.0621	7.0722		3.95567	7.0732	6.7705	6.9989	7.03605	7.0037	7.0102	7.0012	7.01765		3.95567	7.0732	6.7705	7.04795	6.96055	7.1042	7.10585		3.95567	7.0732	6.7705	6.74625	6.9989	7.0563	7.15775	6.77285	7.067	6.94865	7.0676	6.75955	7.073	6.93135	7.08855	6.7555	7.0522	6.9275	7.0661	6.76235	7.03605
3.97233	6.7756	7.06925	7.0025	7.0695	7.08175	7.06815	7.07195	7.06625	7.0775		3.97233	7.06925	6.7756	7.0025	7.03555	7.00835	7.00885	7.00435	7.01635		3.97233	7.06925	6.7756	7.05275	6.95925	7.1022	7.10335		3.97233	7.06925	6.7756	6.74715	7.0025	7.06505	7.16475	6.7707	7.0638	6.9497	7.0695	6.7639	7.0644	6.9385	7.08175	6.7612	7.04145	6.9221	7.06815	6.75915	7.03555
3.989	6.77065	7.0653	6.99725	7.0663	7.07815	7.06835	7.07805	7.06295	7.0706		3.989	7.0653	6.77065	6.99725	7.03775	7.00695	7.0014	7.00595	7.01275		3.989	7.0653	6.77065	7.053	6.9642	7.10395	7.1079		3.989	7.0653	6.77065	6.7455	6.99725	7.0579	7.16505	6.76755	7.06655	6.94315	7.0663	6.75745	7.05625	6.93745	7.07815	6.757	7.0436	6.92545	7.06835	6.7623	7.03775
4.00567	6.7734	7.0696	7.00305	7.0701	7.0869	7.07135	7.0731	7.05595	7.07695		4.00567	7.0696	6.7734	7.00305	7.0356	7.01435	6.999	7.00135	7.0118		4.00567	7.0696	6.7734	7.0495	6.9601	7.1067	7.10095		4.00567	7.0696	6.7734	6.74325	7.00305	7.0559	7.1645	6.7697	7.0656	6.9473	7.0701	6.76005	7.0582	6.9388	7.0869	6.75875	7.04745	6.92485	7.07135	6.7609	7.0356
4.02233	6.7777	7.0694	7.00215	7.0658	7.0783	7.0684	7.0744	7.0646	7.067		4.02233	7.0694	6.7777	7.00215	7.03405	7.01415	6.9961	6.9999	7.01665		4.02233	7.0694	6.7777	7.0509	6.96	7.10085	7.0996		4.02233	7.0694	6.7777	6.746	7.00215	7.05565	7.1637	6.76965	7.06585	6.9433	7.0658	6.7527	7.0598	6.93265	7.0783	6.75775	7.04195	6.92285	7.0684	6.75985	7.03405
4.039	6.7734	7.0719	7.0008	7.06705	7.08035	7.073	7.0776	7.06015	7.0654		4.039	7.0719	6.7734	7.0008	7.04175	7.0093	7.00265	7.00365	7.0092		4.039	7.0719	6.7734	7.0564	6.96025	7.10385	7.0995		4.039	7.0719	6.7734	6.7473	7.0008	7.0615	7.1628	6.76875	7.0654	6.9455	7.06705	6.75865	7.0623	6.934	7.08035	6.75735	7.0373	6.9302	7.073	6.7528	7.04175
4.05567	6.7693	7.0671	6.9997	7.06495	7.0849	7.0671	7.0747	7.0668	7.07765		4.05567	7.0671	6.7693	6.9997	7.0317	7.0171	7.0019	7.0075	7.01275		4.05567	7.0671	6.7693	7.05055	6.9626	7.10775	7.10945		4.05567	7.0671	6.7693	6.7498	6.9997	7.0553	7.1665	6.7659	7.0605	6.9481	7.06495	6.75775	7.05995	6.9398	7.0849	6.7538	7.0378	6.92555	7.0671	6.76395	7.0317
4.07233	6.77725	7.06835	7.0002	7.067	7.08495	7.0678	7.0711	7.0643	7.0715		4.07233	7.06835	6.77725	7.0002	7.03665	7.0091	7.0051	7.0056	7.011		4.07233	7.06835	6.77725	7.04995	6.9628	7.10065	7.1101		4.07233	7.06835	6.77725	6.74945	7.0002	7.0575	7.1651	6.76905	7.067	6.94885	7.067	6.7606	7.06025	6.93955	7.08495	6.75945	7.037	6.9265	7.0678	6.7603	7.03665
4.089	6.77565	7.0656	6.99795	7.06175	7.0796	7.065	7.07215	7.06645	7.0714		4.089	7.0656	6.77565	6.99795	7.0389	7.0084	7.008	7.007	7.00445		4.089	7.0656	6.77565	7.04725	6.95975	7.1041	7.1048		4.089	7.0656	6.77565	6.7487	6.99795	7.0592	7.1651	6.7697	7.0629	6.94775	7.06175	6.7585	7.0641	6.9352	7.0796	6.7592	7.0409	6.9197	7.065	6.75895	7.0389
4.10567	6.77055	7.07115	6.99855	7.07215	7.082	7.06905	7.07225	7.0677	7.07465		4.10567	7.07115	6.77055	6.99855	7.03245	7.00955	7.00555	7.00415	7.0142		4.10567	7.07115	6.77055	7.0558	6.96165	7.1047	7.10325		4.10567	7.07115	6.77055	6.7447	6.99855	7.05555	7.1648	6.7637	7.06505	6.9402	7.07215	6.7589	7.0592	6.93665	7.082	6.75815	7.04255	6.92515	7.06905	6.7577	7.03245
4.12233	6.778	7.07035	6.9928	7.06775	7.07905	7.06595	7.06775	7.05755	7.06655		4.12233	7.07035	6.778	6.9928	7.0383	7.0118	6.99805	7.00165	7.0127		4.12233	7.07035	6.778	7.0505	6.9602	7.1008	7.10285		4.12233	7.07035	6.778	6.7449	6.9928	7.0567	7.163	6.76905	7.0705	6.9447	7.06775	6.75875	7.05615	6.9358	7.07905	6.75775	7.04185	6.92175	7.06595	6.7621	7.0383
4.139	6.7698	7.0663	6.9992	7.07185	7.08185	7.0643	7.07455	7.06565	7.0748		4.139	7.0663	6.7698	6.9992	7.04015	7.0154	7.0015	7.0046	7.01455		4.139	7.0663	6.7698	7.05325	6.96675	7.11185	7.0969		4.139	7.0663	6.7698	6.7478	6.9992	7.06215	7.16055	6.768	7.06655	6.94365	7.07185	6.75945	7.0567	6.9337	7.08185	6.75815	7.0388	6.919	7.0643	6.7597	7.04015
4.15567	6.7745	7.06765	7.00395	7.07245	7.08295	7.0669	7.0792	7.06085	7.07325		4.15567	7.06765	6.7745	7.00395	7.0472	7.01545	7.01465	7.0095	7.01575		4.15567	7.06765	6.7745	7.05285	6.9633	7.1043	7.101		4.15567	7.06765	6.7745	6.7466	7.00395	7.0609	7.16585	6.77495	7.06725	6.9477	7.07245	6.75905	7.06415	6.933	7.08295	6.7644	7.04905	6.9241	7.0669	6.7585	7.0472
4.17233	6.7739	7.06355	7.00625	7.09325	7.09365	7.07225	7.0817	7.068	7.0809		4.17233	7.06355	6.7739	7.00625	7.06385	7.02155	7.033	7.03615	7.0301		4.17233	7.06355	6.7739	7.05995	6.9646	7.11285	7.11425		4.17233	7.06355	6.7739	6.7667	7.00625	7.07355	7.1715	6.78745	7.07285	6.9557	7.09325	6.77595	7.0759	6.9452	7.09365	6.77185	7.0651	6.92735	7.07225	6.7819	7.06385
4.189	6.7646	7.06525	7.04315	7.15185	7.11375	7.09665	7.09445	7.0935	7.11825		4.189	7.06525	6.7646	7.04315	7.11845	7.0526	7.1062	7.07855	7.0706		4.189	7.06525	6.7646	7.06895	6.976	7.1257	7.132		4.189	7.06525	6.7646	6.80545	7.04315	7.1038	7.1714	6.81955	7.1018	6.9675	7.15185	6.8148	7.10495	6.9568	7.11375	6.8102	7.0968	6.94225	7.09665	6.80665	7.11845
4.20567	6.74005	7.03595	7.1184	7.30045	7.2345	7.1868	7.1618	7.17945	7.252		4.20567	7.03595	6.74005	7.1184	7.2473	7.1268	7.2408	7.2188	7.18155		4.20567	7.03595	6.74005	7.0923	7.0317	7.1835	7.2218		4.20567	7.03595	6.74005	6.8993	7.1184	7.2118	7.20885	6.90385	7.16055	7.0114	7.30045	6.91905	7.18245	7.0351	7.2345	6.90915	7.18995	6.9973	7.1868	6.88205	7.2473
4.22233	6.70925	7.0145	7.3012	7.70365	7.6318	7.4576	7.42	7.4887	7.7143		4.22233	7.0145	6.70925	7.3012	7.60445	7.3226	7.5359	7.56	7.4781		4.22233	7.0145	6.70925	7.24575	7.27235	7.367	7.512		4.22233	7.0145	6.70925	7.12065	7.3012	7.5517	7.3333	7.14795	7.3175	7.19445	7.70365	7.1977	7.3898	7.3151	7.6318	7.15845	7.4345	7.22435	7.4576	7.1063	7.60445
4.239	6.7303	7.03465	7.71265	8.5482	8.5173	8.09075	8.09525	8.2428	8.8027		4.239	7.03465	6.7303	7.71265	8.37565	7.7691	8.1691	8.28825	8.12855		4.239	7.03465	6.7303	7.66115	7.91905	7.84335	8.2001		4.239	7.03465	6.7303	7.62755	7.71265	8.3123	7.71285	7.69935	7.71975	7.70815	8.5482	7.8217	7.9051	8.0111	8.5173	7.71675	7.98205	7.78805	8.09075	7.6362	8.37565
4.25567	6.8623	7.1976	8.58245	10.23	10.3043	9.5523	9.43745	9.6991	10.8264		4.25567	7.1976	6.8623	8.58245	10.1275	8.7333	9.5447	10.0623	9.5156		4.25567	7.1976	6.8623	8.63995	9.1904	8.9285	9.60105		4.25567	7.1976	6.8623	8.70995	8.58245	10.004	8.6597	8.8846	8.57915	8.85655	10.23	9.1685	9.08885	9.3879	10.3043	8.8904	9.17505	8.96515	9.5523	8.7724	10.1275
4.27233	7.13245	7.4998	10.9284	15.0124	15.6213	14.9183	12.5855	13.3467	15.4306		4.27233	7.4998	7.13245	10.9284	16.3371	11.612	14.2865	16.9126	13.9963		4.27233	7.4998	7.13245	11.8654	12.1375	12.3795	13.4592		4.27233	7.4998	7.13245	12.2113	10.9284	15.8584	12.1377	12.7243	10.8645	11.8593	15.0124	13.5055	12.8798	13.0162	15.6213	12.6196	13.1631	12.1455	14.9183	12.05	16.3371
4.289	7.41795	7.80305	20.181	31.139	34.0985	35.2281	23.1829	25.9413	30.263		4.289	7.80305	7.41795	20.181	38.4884	23.2069	32.8644	41.4761	30.7164		4.289	7.80305	7.41795	25.2015	22.382	26.2462	27.4894		4.289	7.80305	7.41795	26.551	20.181	36.7393	27.5627	27.633	20.013	22.787	31.139	30.0723	27.134	25.9556	34.0985	27.2426	28.9174	23.942	35.2281	24.6128	38.4884
4.30567	7.5546	7.93015	50.5222	72.034	81.2497	87.6311	54.2479	61.4378	70.7064		4.30567	7.93015	7.5546	50.5222	93.1479	59.0963	83.8336	100.423	75.7565		4.30567	7.93015	7.5546	65.1243	53.6595	66.9408	67.0806		4.30567	7.93015	7.5546	69.4008	50.5222	88.2318	74.697	69.6439	50.9746	56.1051	72.034	75.8645	67.3118	62.7568	81.2497	69.4936	73.446	58.6727	87.6311	62.2329	93.1479
4.32233	7.52475	7.87815	116.484	142.582	161.787	175.338	116.98	129.285	145.682		4.32233	7.87815	7.52475	116.484	178.41	132.034	174.273	178.539	156.298		4.32233	7.87815	7.52475	141.565	118.652	144.476	140.821		4.32233	7.87815	7.52475	152.171	116.484	172.439	164.81	147.644	120.214	124.51	142.582	159.482	142.516	133.287	161.787	149.305	155.718	126.934	175.338	137.021	178.41
4.339	7.41285	7.73045	212.162	227.99	257.741	280.032	203.866	218.282	241.463		4.339	7.73045	7.41285	212.162	285.879	231.957	285.803	298.056	255.835		4.339	7.73045	7.41285	239.548	210.025	244.402	234.377		4.339	7.73045	7.41285	261.219	212.162	269.153	278.957	247.564	222.888	219.402	227.99	264.266	239.617	226.049	257.741	252.449	259.696	218.383	280.032	237.601	285.879
4.35567	7.30125	7.5849	311.979	304.77	341.365	368.898	291.5	304.057	331.414		4.35567	7.5849	7.30125	311.979	373.948	331.594	385.103	383.922	345.635		4.35567	7.5849	7.30125	330.481	303.127	337.618	321.103		4.35567	7.5849	7.30125	364.873	311.979	350.617	382.612	340.621	332.053	315.622	304.77	360.215	332.664	315.391	341.365	349.181	355.337	307.955	368.898	337.924	373.948
4.37233	7.20185	7.4678	388.902	354.21	394.643	425.017	356.045	364.035	394.255		4.37233	7.4678	7.20185	388.902	429.759	405.124	452.002	435.785	405.862		4.37233	7.4678	7.20185	392.374	372.534	401.259	379.958		4.37233	7.4678	7.20185	438.682	388.902	400.356	453.637	404.696	418.163	388.194	354.21	425.948	399.878	377.989	394.643	416.608	421.193	371.645	425.017	409.889	429.759
4.389	7.12565	7.3826	431.134	370.893	412.442	443.91	387.537	390.316	423.363		4.389	7.3826	7.12565	431.134	448.52	442.541	480.522	450.343	430.16		4.389	7.3826	7.12565	419.113	407.947	428.257	404.39		4.389	7.3826	7.12565	474.022	431.134	414.437	485.697	432.355	467.83	426.833	370.893	454.199	432.701	405.634	412.442	447.109	450.055	400.77	443.91	446.131	448.52
4.40567	7.0582	7.31035	437.157	356.481	397.004	428.18	385.351	383.304	419.278		4.40567	7.31035	7.0582	437.157	432.541	443.318	472.075	430.556	419.927		4.40567	7.31035	7.0582	411.882	408.421	419.809	395.362		4.40567	7.31035	7.0582	471.181	437.157	395.741	480.123	424.481	478.364	430.099	356.481	445.948	430.538	398.882	397.004	441.405	442.877	395.527	428.18	445.795	432.541
4.42233	6.99165	7.2639	410.782	317.559	355.074	384.584	354.507	348.544	386.516		4.42233	7.2639	6.99165	410.782	388.276	412.008	432.163	383.375	380.959		4.42233	7.2639	6.99165	375.883	378.479	381.797	358.552		4.42233	7.2639	6.99165	435.269	410.782	351.287	442.218	386.798	453.166	401.886	317.559	406.829	397.678	363.447	355.074	404.89	405.094	361.405	384.584	413.525	388.276
4.439	6.9393	7.22485	359.696	263.722	296.583	323.022	303.658	295.13	332.905		4.439	7.22485	6.9393	359.696	325.699	356.989	369.712	319.053	322.463		4.439	7.22485	6.9393	319.499	326.537	323.433	303.063		4.439	7.22485	6.9393	375.255	359.696	291.244	380.538	328.566	400.025	350.068	263.722	346.279	342.46	308.551	296.583	346.488	345.625	307.555	323.022	357.67	325.699
4.45567	6.89105	7.19445	294.573	205.93	233.073	255.638	243.849	234.192	268.949		4.45567	7.19445	6.89105	294.573	256.967	289.637	296.57	249.705	256.126		4.45567	7.19445	6.89105	253.773	263.586	256.44	240.233		4.45567	7.19445	6.89105	303.513	294.573	227.264	306.989	261.594	330.261	285.351	205.93	276.351	276.3	245.515	233.073	277.929	276.456	245.278	255.638	289.638	256.967
4.47233	6.8643	7.1758	227.539	153.727	174.772	193.35	185.666	176.272	205.879		4.47233	7.1758	6.8643	227.539	193.319	222.198	225.323	186.5	193.186		4.47233	7.1758	6.8643	190.119	201.059	192.561	180.933		4.47233	7.1758	6.8643	232.948	227.539	169.661	234.534	197.683	257.107	219.621	153.727	209.118	211.13	185.34	174.772	211.325	209.728	185.576	193.35	221.757	193.319
4.489	6.836	7.16695	168.801	112.401	127.863	143.217	136.718	128.461	152.1		4.489	7.16695	6.836	168.801	141.89	164.295	165.134	135.955	141.235		4.489	7.16695	6.836	136.939	147.549	139.765	132.245		4.489	7.16695	6.836	173.365	168.801	124.138	173.089	144.842	192.103	162.399	112.401	152.976	155.796	135.38	127.863	155.385	154.153	136.319	143.217	163.392	141.89
4.50567	6.81835	7.16305	123.451	82.8315	93.8397	106.837	99.8773	93.0497	111.312		4.50567	7.16305	6.81835	123.451	104.377	120.168	119.777	99.466	102.768		4.50567	7.16305	6.81835	97.4225	106.8	100.805	96.4343		4.50567	7.16305	6.81835	128.845	123.451	91.6042	126.893	105.756	141.506	118.353	82.8315	111	113.945	98.2174	93.8397	113.569	112.893	99.286	106.837	118.789	104.377
4.52233	6.8083	7.1705	91.6581	63.1188	70.815	82.2058	74.3164	68.8298	82.9879		4.52233	7.1705	6.8083	91.6581	79.0077	89.4446	88.444	74.965	76.4609		4.52233	7.1705	6.8083	70.4822	78.3043	74.3379	72.1414		4.52233	7.1705	6.8083	98.2796	91.6581	69.8843	95.0207	79.0613	105.893	87.4328	63.1188	82.0433	84.8579	72.6408	70.815	84.8473	84.7065	74.4199	82.2058	87.5504	79.0077
4.539	6.8061	7.1706	70.74	50.6464	56.1827	66.1968	57.7921	53.3928	64.5755		4.539	7.1706	6.8061	70.74	62.7891	69.2156	67.7329	59.7155	59.5501		4.539	7.1706	6.8061	53.4215	59.6027	57.7576	57.0705		4.539	7.1706	6.8061	78.2278	70.74	56.2486	74.102	61.8609	82.2986	67.0115	50.6464	63.2408	65.8999	56.2281	56.1827	66.1907	66.4257	58.3795	66.1968	66.9586	62.7891
4.55567	6.8126	7.16795	57.8573	42.6391	46.8227	56.0907	47.1427	43.6606	53.4172		4.55567	7.16795	6.8126	57.8573	53.1174	56.702	55.5738	50.5613	49.5013		4.55567	7.16795	6.8126	42.7925	47.9331	47.8671	48.3119		4.55567	7.16795	6.8126	65.3758	57.8573	47.5958	60.9926	51.4192	67.1585	54.2874	42.6391	51.7182	54.3492	45.785	46.8227	54.6171	55.085	48.0853	56.0907	54.3243	53.1174
4.57233	6.82665	7.16725	49.8636	37.6271	41.0093	49.4186	40.5154	37.8145	46.8731		4.57233	7.16725	6.82665	49.8636	47.4605	48.8945	48.508	45.5457	43.6919		4.57233	7.16725	6.82665	36.4159	40.5855	42.6751	44.1665		4.57233	7.16725	6.82665	57.3404	49.8636	42.2763	52.5685	45.1015	57.6478	46.2533	37.6271	44.6738	47.5276	39.369	41.0093	47.3221	47.8455	41.6441	49.4186	46.6377	47.4605
4.589	6.8439	7.15995	45.1019	34.3682	37.2874	44.9025	36.3905	34.3704	43.2766		4.589	7.15995	6.8439	45.1019	44.2593	44.1404	44.7281	42.8515	40.5692		4.589	7.15995	6.8439	32.6063	36.0698	40.3365	42.8087		4.589	7.15995	6.8439	51.8567	45.1019	38.8641	47.0864	41.385	51.25	41.2614	34.3682	40.4532	43.7788	35.4219	37.2874	42.72	43.2308	37.5764	44.9025	42.1713	44.2593
4.60567	6.8636	7.1522	42.0688	31.9867	34.6423	41.466	33.6317	32.1495	41.1066		4.60567	7.1522	6.8636	42.0688	42.1112	41.019	42.4832	40.9768	38.661		4.60567	7.1522	6.8636	30.1465	33.1213	39.1717	42.4401		4.60567	7.1522	6.8636	47.8251	42.0688	36.3593	43.1692	38.8946	46.7094	37.9622	31.9867	37.672	41.5332	32.7897	34.6423	39.5307	39.9811	34.7577	41.466	39.4118	42.1112
4.62233	6.8738	7.14725	39.7148	29.9038	32.3774	38.4063	31.4679	30.3578	39.28		4.62233	7.14725	6.8738	39.7148	40.0629	38.4664	40.5203	39.0041	36.9504		4.62233	7.14725	6.8738	28.2398	30.8876	37.9396	41.6872		4.62233	7.14725	6.8738	44.2845	39.7148	34.0688	39.9013	36.6689	43.0065	35.3934	29.9038	35.3818	39.6207	30.6978	32.3774	36.8703	37.2708	32.4233	38.4063	37.2951	40.0629
4.639	6.8691	7.1464	37.4078	27.8529	30.2345	35.4726	29.4719	28.5697	37.2346		4.639	7.1464	6.8691	37.4078	37.8143	35.9364	38.273	36.6259	34.967		4.639	7.1464	6.8691	26.4781	28.8858	36.067	39.9715		4.639	7.1464	6.8691	40.8021	37.4078	31.769	36.8226	34.2878	39.5813	33.054	27.8529	33.1823	37.4548	28.7539	30.2345	34.3158	34.7054	30.173	35.4726	35.275	37.8143
4.65567	6.86355	7.152	35.0287	25.9018	28.2043	32.6981	27.5974	26.7402	34.99		4.65567	7.152	6.86355	35.0287	35.4561	33.3138	35.7387	34.0315	32.7537		4.65567	7.152	6.86355	24.7433	26.982	33.6226	37.4452		4.65567	7.152	6.86355	37.3716	35.0287	29.5164	33.9136	31.8058	36.3101	30.8154	25.9018	31.0508	35.0076	26.8938	28.2043	31.8356	32.2391	27.9562	32.6981	33.2957	35.4561
4.67233	6.85455	7.17655	32.7186	24.2341	26.4728	30.3004	25.9569	25.8653	32.8357		4.67233	7.17655	6.85455	32.7186	33.3211	30.7904	33.2343	31.5863	30.558		4.67233	7.17655	6.85455	23.0705	25.2779	31.0028	34.5961		4.67233	7.17655	6.85455	34.2483	32.7186	27.5022	31.3297	29.4738	33.3576	28.8421	24.2341	29.1749	32.5731	25.2749	26.4728	29.5834	30.021	25.9181	30.3004	31.5343	33.3211
4.689	6.8479	7.21	30.7465	22.9716	25.1484	28.4149	24.7081	23.6035	31.0648		4.689	7.21	6.8479	30.7465	31.6288	28.6199	31.0831	29.5714	28.642		4.689	7.21	6.8479	21.5569	23.9159	28.5966	31.9322		4.689	7.21	6.8479	31.6637	30.7465	25.8859	29.2339	27.5239	30.9367	27.278	22.9716	27.697	30.4731	24.0408	25.1484	27.7234	28.2276	24.2451	28.4149	30.1399	31.6288
4.70567	6.8439	7.2508	29.2201	22.1019	24.2112	27.0376	23.85	22.5276	29.7646		4.70567	7.2508	6.8439	29.2201	30.3889	26.929	29.4041	28.0309	27.139		4.70567	7.2508	6.8439	20.2699	22.951	26.6242	29.737		4.70567	7.2508	6.8439	29.7124	29.2201	24.7067	27.6389	26.009	29.1245	26.1428	22.1019	26.5978	28.8547	23.2158	24.2112	26.3156	26.9208	23.0148	27.0376	29.1002	30.3889
4.72233	6.8456	7.312	28.0974	21.4804	23.5402	26.0448	23.2996	21.7529	28.7948		4.72233	7.312	6.8456	28.0974	29.4337	25.6856	28.1051	26.8697	25.9663		4.72233	7.312	6.8456	19.2458	22.2843	25.0935	28.029		4.72233	7.312	6.8456	28.258	28.0974	23.882	26.4363	24.8209	27.8441	25.3184	21.4804	25.7325	27.6659	22.7192	23.5402	25.264	26.0181	22.1803	26.0448	28.2317	29.4337
4.739	6.8548	7.3783	27.2581	20.9495	22.9791	25.2692	22.8542	21.1365	27.9158		4.739	7.3783	6.8548	27.2581	28.601	24.7438	27.0164	25.9102	25.0199		4.739	7.3783	6.8548	18.4663	21.7942	23.8914	26.6929		4.739	7.3783	6.8548	27.1221	27.2581	23.258	25.4424	23.8303	26.8739	24.6103	20.9495	24.9272	26.7326	22.3887	22.9791	24.4071	25.3617	21.6108	25.2692	27.3775	28.601
4.75567	6.857	7.43915	26.5291	20.3806	22.4022	24.5748	22.3713	20.5728	26.9824		4.75567	7.43915	6.857	26.5291	27.7472	23.9664	26.0131	25.0413	24.1823		4.75567	7.43915	6.857	17.8909	21.3274	22.8618	25.6017		4.75567	7.43915	6.857	26.1313	26.5291	22.706	24.5406	22.9124	26.0323	23.8948	20.3806	24.1007	25.9183	22.0594	22.4022	23.6346	24.8269	21.148	24.5748	26.4332	27.7472
4.77233	6.866	7.4802	25.8303	19.758	21.7675	23.9303	21.7893	19.9957	25.9429		4.77233	7.4802	6.866	25.8303	26.8638	23.2292	25.0394	24.2135	23.397		4.77233	7.4802	6.866	17.4323	20.7969	21.9393	24.6587		4.77233	7.4802	6.866	25.1958	25.8303	22.1451	23.6611	22.0302	25.1982	23.1084	19.758	23.2224	25.12	21.6382	21.7675	22.8823	24.2876	20.6957	23.9303	25.4131	26.8638
4.789	6.86555	7.50645	25.1273	19.0823	21.0809	23.369	21.1138	19.3817	24.8384		4.789	7.50645	6.86555	25.1273	25.9782	22.5174	24.1036	23.4465	22.6604		4.789	7.50645	6.86555	17.0778	20.1957	21.0867	23.8093		4.789	7.50645	6.86555	24.295	25.1273	21.5646	22.8076	21.1877	24.3357	22.2663	19.0823	22.3604	24.3227	21.1279	21.0809	22.1495	23.75	20.2026	23.369	24.4032	25.9782
4.80567	6.86585	7.51595	24.45	18.4208	20.4047	22.9154	20.3961	18.7614	23.7535		4.80567	7.51595	6.86585	24.45	25.1607	21.8528	23.2586	22.7712	21.9988		4.80567	7.51595	6.86585	16.7416	19.5652	20.3066	23.0484		4.80567	7.51595	6.86585	23.5038	24.45	20.9485	22.0111	20.4453	23.5205	21.436	18.4208	21.5756	23.5533	20.5466	20.4047	21.4776	23.2579	19.6824	22.9154	23.4666	25.1607
4.82233	6.85995	7.50615	23.815	17.8032	19.7555	22.4943	19.6909	18.1632	22.7358		4.82233	7.50615	6.85995	23.815	24.4249	21.2557	22.5159	22.1833	21.4061		4.82233	7.50615	6.85995	16.3984	18.9361	19.6151	22.3354		4.82233	7.50615	6.85995	22.8297	23.815	20.3575	21.307	19.8226	22.823	20.6523	17.8032	20.8799	22.886	19.9493	19.7555	20.8985	22.8228	19.1586	22.4943	22.6447	24.4249
4.839	6.85495	7.46905	23.2067	17.2445	19.1445	22.0024	19.0055	17.5778	21.7958		4.839	7.46905	6.85495	23.2067	23.7562	20.7049	21.8661	21.6479	20.8616		4.839	7.46905	6.85495	16.014	18.3141	18.9872	21.6609		4.839	7.46905	6.85495	22.2675	23.2067	19.766	20.6822	19.3144	22.2919	19.9692	17.2445	20.2684	22.3123	19.365	19.1445	20.4074	22.452	18.6306	22.0024	21.9167	23.7562
4.85567	6.85035	7.451	22.592	16.7299	18.5611	21.3761	18.3543	17.0045	20.9161		4.85567	7.451	6.85035	22.592	23.1058	20.1811	21.2847	21.0928	20.2969		4.85567	7.451	6.85035	15.5779	17.7085	18.3923	20.9714		4.85567	7.451	6.85035	21.7389	22.592	19.1733	20.0908	18.8401	21.8494	19.3498	16.7299	19.691	21.8065	18.7717	18.5611	19.9324	22.0795	18.1187	21.3761	21.226	23.1058
4.87233	6.8457	7.41275	21.9281	16.2231	17.966	20.6125	17.7258	16.4287	20.0882		4.87233	7.41275	6.8457	21.9281	22.3959	19.6406	20.6695	20.4627	19.7048		4.87233	7.41275	6.8457	15.108	17.1062	17.8212	20.2617		4.87233	7.41275	6.8457	21.1789	21.9281	18.5668	19.4962	18.3482	21.4241	18.7664	16.2231	19.1002	21.2815	18.1789	17.966	19.417	21.6239	17.5804	20.6125	20.539	22.3959
4.889	6.83845	7.38135	21.202	15.7088	17.3741	19.7403	17.1063	15.8799	19.2876		4.889	7.38135	6.83845	21.202	21.6214	19.0419	19.9839	19.7506	19.0495		4.889	7.38135	6.83845	14.61	16.5089	17.2253	19.5258		4.889	7.38135	6.83845	20.5181	21.202	17.9489	18.8751	17.8072	20.9068	18.1657	15.7088	18.4505	20.6698	17.5593	17.3741	18.8331	21.0282	17.0238	19.7403	19.8117	21.6214
4.90567	6.8392	7.3547	20.4159	15.1837	16.7813	18.8383	16.4973	15.3384	18.5122		4.90567	7.3547	6.8392	20.4159	20.778	18.3961	19.241	18.9614	18.3446		4.90567	7.3547	6.8392	14.1212	15.9233	16.6206	18.7965		4.90567	7.3547	6.8392	19.7669	20.4159	17.3135	18.2098	17.184	20.2428	17.5256	15.1837	17.7508	19.9445	16.9252	16.7813	18.1701	20.2997	16.4572	18.8383	19.0416	20.778
4.92233	6.82915	7.33285	19.6033	14.6648	16.1923	17.968	15.9	14.8157	17.7648		4.92233	7.33285	6.82915	19.6033	19.9298	17.7017	18.4486	18.1516	17.6267		4.92233	7.33285	6.82915	13.6552	15.3482	16.0189	18.0881		4.92233	7.33285	6.82915	18.9384	19.6033	16.6954	17.5349	16.5159	19.4423	16.8608	14.6648	17.0232	19.1346	16.2942	16.1923	17.4629	19.4828	15.8809	17.968	18.2624	19.9298
4.939	6.82825	7.31315	18.8068	14.1991	15.6707	17.2167	15.3569	14.3468	17.1009		4.939	7.31315	6.82825	18.8068	19.1499	17.0139	17.6927	17.4222	16.9545		4.939	7.31315	6.82825	13.219	14.8324	15.4703	17.4507		4.939	7.31315	6.82825	18.1239	18.8068	16.1374	16.8896	15.8649	18.5925	16.2208	14.1991	16.3504	18.3214	15.7057	15.6707	16.7751	18.6577	15.3224	17.2167	17.5119	19.1499
4.95567	6.82045	7.29055	18.1005	13.8537	15.312	16.6622	14.9442	13.9995	16.6007		4.95567	7.29055	6.82045	18.1005	18.5778	16.4079	17.0946	16.9026	16.4529		4.95567	7.29055	6.82045	12.8448	14.4184	15.0631	16.9786		4.95567	7.29055	6.82045	17.4334	18.1005	15.7257	16.3902	15.3351	17.7742	15.6803	13.8537	15.8437	17.6355	15.2476	15.312	16.2084	17.9367	14.8679	16.6622	16.9049	18.5778
4.97233	6.81305	7.2829	17.6141	13.7464	15.2324	16.4524	14.7804	13.8733	16.3792		4.97233	7.2829	6.81305	17.6141	18.3915	16.0379	16.8272	16.7512	16.2535		4.97233	7.2829	6.81305	12.5109	14.2184	14.8917	16.7847		4.97233	7.2829	6.81305	17.033	17.6141	15.5595	16.1717	15.0764	17.1647	15.358	13.7464	15.6723	17.228	15.053	15.2324	15.9142	17.487	14.6193	16.4524	16.6046	18.3915
4.989	6.8154	7.26225	17.4431	13.9213	15.5152	16.6128	14.991	14.0534	16.5384		4.989	7.26225	6.8154	17.4431	18.6653	16.0118	17.0163	17.0009	16.4315		4.989	7.26225	6.8154	12.2248	14.3341	15.0336	16.9213		4.989	7.26225	6.8154	17.0208	17.4431	15.6851	16.3287	15.1789	16.9193	15.3549	13.9213	15.9196	17.2227	15.2109	15.5152	15.9845	17.437	14.6662	16.6128	16.714	18.6653
5.00567	6.8133	7.24885	17.6115	14.3064	16.0288	17.0249	15.5315	14.4766	17.0051		5.00567	7.24885	6.8133	17.6115	19.252	16.3209	17.5454	17.5161	16.9118		5.00567	7.24885	6.8133	11.9809	14.7499	15.4152	17.3162		5.00567	7.24885	6.8133	17.3271	17.6115	15.9951	16.7564	15.5596	17.0582	15.6583	14.3064	16.4833	17.5689	15.664	16.0288	16.332	17.6883	14.9676	17.0249	17.1873	19.252
5.02233	6.80555	7.23745	17.9513	14.6973	16.5537	17.454	16.2091	14.9644	17.5373		5.02233	7.23745	6.80555	17.9513	19.8487	16.766	18.1578	17.9859	17.4389		5.02233	7.23745	6.80555	11.7652	15.2801	15.8154	17.7213		5.02233	7.23745	6.80555	17.722	17.9513	16.306	17.2249	15.9906	17.4346	16.1029	14.6973	17.083	18.0391	16.1867	16.5537	16.7583	18.0592	15.3484	17.454	17.7998	19.8487
5.039	6.80955	7.2235	18.2357	14.9026	16.8279	17.6535	16.7109	15.2959	17.8946		5.039	7.2235	6.80955	18.2357	20.1321	17.0922	18.5373	18.1618	17.7509		5.039	7.2235	6.80955	11.5796	15.6705	16.0261	17.9101		5.039	7.2235	6.80955	17.93	18.2357	16.4147	17.467	16.2264	17.7603	16.4322	14.9026	17.4177	18.3376	16.5055	16.8279	17.0032	18.2708	15.5965	17.6535	18.2178	20.1321
5.05567	6.80105	7.21725	18.2415	14.8048	16.7313	17.4871	16.8457	15.2999	17.89		5.05567	7.21725	6.80105	18.2415	19.9644	17.0966	18.5121	17.9283	17.685		5.05567	7.21725	6.80105	11.4036	15.7463	15.9288	17.7772		5.05567	7.21725	6.80105	17.8025	18.2415	16.2326	17.3381	16.129	17.8099	16.4635	14.8048	17.3375	18.2796	16.4748	16.7313	16.9019	18.1605	15.5591	17.4871	18.2527	19.9644
5.07233	6.79725	7.20335	17.9337	14.446	16.2872	17.0084	16.5639	14.9937	17.4967		5.07233	7.20335	6.79725	17.9337	19.3862	16.7474	18.0479	17.349	17.2569		5.07233	7.20335	6.79725	11.2398	15.4748	15.5483	17.3388		5.07233	7.20335	6.79725	17.3183	17.9337	15.8115	16.8726	15.6964	17.5048	16.1623	14.446	16.85	17.8421	16.1107	16.2872	16.4695	17.7085	15.2369	17.0084	17.8578	19.3862
5.089	6.79425	7.19575	17.3531	13.9095	15.6167	16.3049	15.9596	14.453	16.8282		5.089	7.19575	6.79425	17.3531	18.5262	16.138	17.2868	16.5568	16.5614		5.089	7.19575	6.79425	11.0875	14.9333	14.9633	16.6928		5.089	7.19575	6.79425	16.6014	17.3531	15.223	16.1832	15.0446	16.8998	15.6038	13.9095	16.0942	17.1303	15.4726	15.6167	15.8155	17.0307	14.7022	16.3049	17.1439	18.5262
5.10567	6.7929	7.18915	16.6342	13.3206	14.8814	15.556	15.1943	13.81	16.0528		5.10567	7.18915	6.7929	16.6342	17.594	15.3945	16.3836	15.7296	15.747		5.10567	7.18915	6.7929	10.9293	14.2501	14.3269	15.9927		5.10567	7.18915	6.7929	15.811	16.6342	14.5876	15.4213	14.3187	16.1365	14.9077	13.3206	15.2434	16.304	14.7328	14.8814	15.0749	16.2546	14.0817	15.556	16.2846	17.594
5.12233	6.78835	7.1813	15.9253	12.8285	14.2733	14.9697	14.4437	13.2197	15.307		5.12233	7.1813	6.78835	15.9253	16.8077	14.6907	15.5773	15.0767	14.9987		5.12233	7.1813	6.78835	10.7867	13.5917	13.7539	15.3844		5.12233	7.1813	6.78835	15.141	15.9253	14.0848	14.7808	13.7043	15.389	14.2383	12.8285	14.5317	15.5452	14.0697	14.2733	14.4291	15.5777	13.5101	14.9697	15.4666	16.8077
5.139	6.78925	7.17915	15.4326	12.6449	14.0355	14.9533	13.9612	12.8653	14.799		5.139	7.17915	6.78925	15.4326	16.4502	14.2507	15.108	14.8806	14.5052		5.139	7.17915	6.78925	10.6503	13.1367	13.4484	15.0524		5.139	7.17915	6.78925	14.8796	15.4326	13.8923	14.5261	13.4293	14.9156	13.7787	12.6449	14.2447	15.0818	13.7172	14.0355	14.1526	15.2276	13.198	14.9533	14.9625	16.4502
5.15567	6.791	7.1783	15.4019	12.9572	14.4473	16.0993	14.0342	12.9614	14.7176		5.15567	7.1783	6.791	15.4019	16.7574	14.3254	15.2586	15.3895	14.4733		5.15567	7.1783	6.791	10.5269	13.1038	13.5823	15.2088		5.15567	7.1783	6.791	15.3348	15.4019	14.2287	14.9105	13.7706	15.0788	13.7736	12.9572	14.6709	15.1819	13.9435	14.4473	14.4986	15.4925	13.4079	16.0993	15.048	16.7574
5.17233	6.7882	7.193	16.0338	13.7996	15.5222	18.9159	14.8362	13.5925	15.1745		5.17233	7.193	6.7882	16.0338	17.7744	15.0846	16.1363	16.5761	14.9718		5.17233	7.193	6.7882	10.4249	13.6266	14.2048	15.882		5.17233	7.193	6.7882	16.641	16.0338	15.0953	16.0031	14.7791	16.1497	14.3537	13.7996	15.8757	15.9563	14.8544	15.5222	15.5572	16.4884	14.2377	18.9159	15.8674	17.7744
5.189	6.7917	7.23305	17.2248	14.913	16.9216	23.2684	16.1726	14.5993	16.0225		5.189	7.23305	6.7917	17.2248	19.1312	16.365	17.4607	18.028	15.8046		5.189	7.23305	6.7917	10.339	14.5761	15.0937	16.8458		5.189	7.23305	6.7917	18.4614	17.2248	16.2086	17.4541	16.1629	18.0049	15.3857	14.913	17.5117	17.2085	16.2117	16.9216	17.055	17.9601	15.4911	23.2684	17.2246	19.1312
5.20567	6.78665	7.28215	18.5473	15.8527	18.0998	27.9344	17.5357	15.5678	16.8756		5.20567	7.28215	6.78665	18.5473	20.2603	17.6742	18.6843	19.1514	16.5966		5.20567	7.28215	6.78665	10.2713	15.5858	15.8745	17.6823		5.20567	7.28215	6.78665	20.1218	18.5473	17.1192	18.677	17.3799	20.0453	16.4902	15.8527	18.9163	18.4175	17.4818	18.0998	18.405	19.3154	16.705	27.9344	18.5661	20.2603
5.22233	6.7827	7.33245	19.4777	16.2796	18.6327	31.244	18.3879	16.1164	17.3683		5.22233	7.33245	6.7827	19.4777	20.7162	18.4865	19.3179	19.5523	17.0094		5.22233	7.33245	6.7827	10.2008	16.2322	16.2224	18.0437		5.22233	7.33245	6.7827	21.0176	19.4777	17.4871	19.2084	17.9676	21.4767	17.2022	16.2796	19.5816	19.1034	18.1851	18.6327	19.0962	20.0587	17.3844	31.244	19.3645	20.7162
5.239	6.7872	7.35145	19.6937	16.0798	18.3986	32.1559	18.4748	16.0757	17.3189		5.239	7.35145	6.7872	19.6937	20.429	18.5513	19.1702	19.1672	16.8996		5.239	7.35145	6.7872	10.1334	16.2904	16.0411	17.8535		5.239	7.35145	6.7872	20.9166	19.6937	17.2559	18.9559	17.7882	21.8652	17.2819	16.0798	19.3509	19.0621	18.1166	18.3986	18.966	19.9812	17.3727	32.1559	19.3648	20.429
5.25567	6.7862	7.3511	19.2261	15.4116	17.5627	30.7451	17.8488	15.5376	16.7941		5.25567	7.3511	6.7862	19.2261	19.5725	17.9561	18.3809	18.2198	16.3405		5.25567	7.3511	6.7862	10.06	15.8077	15.4503	17.2396		5.25567	7.3511	6.7862	20.0014	19.2261	16.569	18.0899	17.0087	21.2369	16.8044	15.4116	18.4007	18.3755	17.4019	17.5627	18.1534	19.2203	16.7557	30.7451	18.6498	19.5725
5.27233	6.7817	7.32455	18.2911	14.4892	16.4056	27.7727	16.7718	14.677	15.9879		5.27233	7.32455	6.7817	18.2911	18.459	16.929	17.226	17.0081	15.5402		5.27233	7.32455	6.7817	10.0004	14.979	14.6392	16.3819		5.27233	7.32455	6.7817	18.622	18.2911	15.6434	16.8908	15.8818	19.9014	15.9187	14.4892	17.0618	17.3143	16.3051	16.4056	16.9625	18.0698	15.7578	27.7727	17.5234	18.459
5.289	6.776	7.28485	17.1889	13.5402	15.2183	24.262	15.5312	13.7422	15.121		5.289	7.28485	6.776	17.1889	17.3755	15.769	15.9991	15.8256	14.7052		5.289	7.28485	6.776	9.94695	14.0288	13.8056	15.5374		5.289	7.28485	6.776	17.1342	17.1889	14.7176	15.6744	14.7022	18.2796	14.9214	13.5402	15.679	16.1749	15.1017	15.2183	15.6887	16.8366	14.6629	24.262	16.2545	17.3755
5.30567	6.7833	7.2487	16.1701	12.7547	14.2332	21.0234	14.4271	12.9263	14.4107		5.30567	7.2487	6.7833	16.1701	16.5624	14.7117	14.9822	14.923	14.0486		5.30567	7.2487	6.7833	9.9023	13.1744	13.139	14.8621		5.30567	7.2487	6.7833	15.8597	16.1701	13.9694	14.6716	13.7166	16.7228	14.0057	12.7547	14.5412	15.1798	14.0527	14.2332	14.6104	15.7867	13.673	21.0234	15.1452	16.5624
5.32233	6.7856	7.21725	15.4331	12.2916	13.6435	18.5757	13.6776	12.4057	14.0708		5.32233	7.21725	6.7856	15.4331	16.3045	13.9828	14.4044	14.4789	13.7521		5.32233	7.21725	6.7856	9.86975	12.5808	12.7712	14.5356		5.32233	7.21725	6.7856	15.0236	15.4331	13.5534	14.0853	13.1112	15.4987	13.3785	12.2916	13.8584	14.5618	13.3745	13.6435	13.9349	15.1118	12.985	18.5757	14.4479	16.3045
5.339	6.7812	7.1886	15.1501	12.2218	13.5651	17.1112	13.4698	12.3165	14.2759		5.339	7.1886	6.7812	15.1501	16.7081	13.7383	14.4521	14.6024	13.9888		5.339	7.1886	6.7812	9.8755	12.4037	12.7897	14.67		5.339	7.1886	6.7812	14.7952	15.1501	13.5582	14.0354	13.0206	14.8305	13.1768	12.2218	13.7999	14.4682	13.1998	13.5651	13.8006	14.979	12.718	17.1112	14.348	16.7081
5.35567	6.7873	7.192	15.3667	12.5173	13.9292	16.5247	13.8381	12.6669	15.0182		5.35567	7.192	6.7873	15.3667	17.7006	14.0188	15.1041	15.1985	14.7203		5.35567	7.192	6.7873	9.938	12.6707	13.1978	15.2259		5.35567	7.192	6.7873	15.1839	15.3667	13.9484	14.4433	13.4331	14.7972	13.4355	12.5173	14.3108	14.9307	13.5237	13.9292	14.1663	15.3538	12.8599	16.5247	14.8517	17.7006
5.37233	6.8008	7.2917	15.9911	13.0102	14.5904	16.5789	14.6317	13.2663	16.051		5.37233	7.2917	6.8008	15.9911	19.0584	14.6659	16.0952	16.1058	15.7393		5.37233	7.2917	6.8008	10.1805	13.2271	13.7691	16.1482		5.37233	7.2917	6.8008	16.0944	15.9911	14.6707	15.0893	14.1588	15.2892	14.0165	13.0102	15.155	15.8051	14.1701	14.5904	14.8646	16.0844	13.2872	16.5789	15.714	19.0584
5.389	6.8699	7.75305	16.8852	13.6042	15.6293	17.2415	15.7232	14.0356	17.1151		5.389	7.75305	6.8699	16.8852	21.0078	15.564	17.274	17.4648	16.979		5.389	7.75305	6.8699	11.1927	13.9166	14.4359	17.8557		5.389	7.75305	6.8699	17.8171	16.8852	16.1146	15.9374	15.2392	16.2151	14.775	13.6042	16.2971	17.2109	15.0676	15.6293	15.8146	17.0398	13.9118	17.2415	16.6923	21.0078
5.40567	7.1007	9.2774	18.2618	14.5543	17.7461	19.0773	17.6563	15.302	18.3835		5.40567	9.2774	7.1007	18.2618	24.7825	16.9892	19.0798	20.1588	18.9667		5.40567	9.2774	7.1007	14.2149	14.8821	15.483	21.813		5.40567	9.2774	7.1007	21.6861	18.2618	19.4224	17.4576	17.3358	17.9324	15.9375	14.5543	18.3351	20.0383	16.6368	17.7461	17.5064	18.5774	14.984	19.0773	17.9628	24.7825
5.42233	7.64405	12.8779	20.874	16.3663	22.0275	23.0509	21.6645	17.8072	20.5096		5.42233	12.8779	7.64405	20.874	32.1337	19.7747	22.5199	25.2862	22.7585		5.42233	12.8779	7.64405	20.7487	16.6803	17.4875	30.0765		5.42233	12.8779	7.64405	29.9584	20.874	26.0919	20.4256	21.5614	21.6306	18.2219	16.3663	22.3933	25.9942	19.8185	22.0275	20.8682	21.4582	17.1731	23.0509	20.2275	32.1337
5.439	8.5958	18.9842	25.5623	19.2841	28.8046	29.4764	28.7645	22.1322	24.0826		5.439	18.9842	8.5958	25.5623	43.3921	24.6763	28.2025	32.9046	28.9675		5.439	18.9842	8.5958	30.9576	19.9013	20.7411	43.1126		5.439	18.9842	8.5958	43.6565	25.5623	36.1988	25.1023	28.4398	28.5587	22.3391	19.2841	28.9687	36.1192	25.1962	28.8046	26.3906	26.1851	20.9977	29.4764	24.1621	43.3921
5.45567	9.79935	26.4112	32.0538	22.7671	36.5693	36.9445	38.1106	27.5925	28.7596		5.45567	26.4112	9.79935	32.0538	55.8697	31.1891	35.1959	41.0814	36.5246		5.45567	26.4112	9.79935	42.3184	24.2737	24.6334	57.7447		5.45567	26.4112	9.79935	60.1604	32.0538	47.2398	30.4321	36.613	38.3363	27.9479	22.7671	36.7635	48.7329	31.9322	36.5693	33.1169	32.0169	25.9312	36.9445	29.3665	55.8697
5.47233	10.8421	32.6388	38.5742	25.7641	42.694	42.9922	46.7626	32.4926	33.1936		5.47233	32.6388	10.8421	38.5742	65.3487	37.3704	41.2457	46.9894	42.9475		5.47233	32.6388	10.8421	51.0255	28.5608	27.8761	68.906		5.47233	32.6388	10.8421	73.906	38.5742	55.4382	34.6248	43.3519	48.1974	33.502	25.7641	43.2469	59.7846	37.8687	42.694	38.8935	37.085	30.4698	42.9922	34.3175	65.3487
5.489	11.3803	35.606	42.9453	27.332	45.2571	45.7484	51.7698	35.1866	35.9564		5.489	35.606	11.3803	42.9453	68.9203	41.1165	44.3567	48.9363	46.1513		5.489	35.606	11.3803	54.5503	31.3183	29.4908	73.2232		5.489	35.606	11.3803	80.4622	42.9453	58.3075	36.3683	46.4776	54.7679	37.2363	27.332	46.3796	65.7409	41.0751	45.2571	41.848	39.7486	33.0834	45.7484	37.401	68.9203
5.50567	11.3262	34.8484	44.0485	27.1921	44.0246	44.8794	51.9962	35.1211	36.3481		5.50567	34.8484	11.3262	44.0485	66.4078	41.5172	43.9808	46.9554	45.5695		5.50567	34.8484	11.3262	52.684	31.8709	29.2184	70.4829		5.50567	34.8484	11.3262	78.9013	44.0485	55.8866	35.5165	45.5489	56.3225	38.1943	27.1921	45.6844	65.5374	40.899	44.0246	41.479	39.5282	33.1986	44.8794	37.8423	66.4078
5.52233	10.8012	31.3184	42.0714	25.5987	39.99	41.245	48.1634	32.7512	34.5843		5.52233	31.3184	10.8012	42.0714	59.5448	39.0212	40.7699	42.3086	41.9918		5.52233	31.3184	10.8012	46.9086	30.3579	27.3939	62.7712		5.52233	31.3184	10.8012	71.1666	42.0714	49.8428	32.7023	41.5395	53.2353	36.495	25.5987	42.0014	60.302	37.975	39.99	38.4428	36.9539	31.1817	41.245	35.9032	59.5448
5.539	10.0266	26.4341	38.0733	23.1667	34.613	36.2205	41.9842	29.0532	31.4022		5.539	26.4341	10.0266	38.0733	50.7321	34.7573	35.987	36.5097	36.8018		5.539	26.4341	10.0266	39.3408	27.5064	24.6993	52.8605		5.539	26.4341	10.0266	60.3238	38.0733	42.2523	28.9003	35.9659	47.152	33.0112	23.1667	36.7258	52.2012	33.4763	34.613	33.9098	33.0525	27.9125	36.2205	32.4445	50.7321
5.55567	9.2302	21.4886	33.2664	20.4607	29.1197	30.9427	35.1466	24.9912	27.7111		5.55567	21.4886	9.2302	33.2664	41.9367	29.9349	30.8106	30.7853	31.2924		5.55567	21.4886	9.2302	31.7978	24.1141	21.7691	43.027		5.55567	21.4886	9.2302	49.0861	33.2664	34.7823	24.9631	30.1644	39.945	28.7444	20.4607	31.1209	43.3609	28.6021	29.1197	29.05	28.7799	24.2592	30.9427	28.4036	41.9367
5.57233	8.529	17.2351	28.5845	17.911	24.2703	26.1844	28.8228	21.2389	24.1295		5.57233	17.2351	8.529	28.5845	34.3918	25.3839	26.0485	25.8239	26.3288		5.57233	17.2351	8.529	25.4091	20.828	19.0501	34.6233		5.57233	17.2351	8.529	39.1769	28.5845	28.402	21.42	25.0093	33.0298	24.5595	17.911	26.0439	35.2681	24.0555	24.2703	24.5676	24.8398	20.8453	26.1844	24.4946	34.3918
5.589	7.97975	13.9805	24.5636	15.7552	20.3962	22.268	23.6407	18.1245	21.0749		5.589	13.9805	7.97975	24.5636	28.5036	21.5624	22.0994	23.7392	22.3068		5.589	13.9805	7.97975	20.5333	17.9956	16.7919	28.1215		5.589	13.9805	7.97975	31.2875	24.5636	23.4389	18.5425	20.86	27.1821	20.9396	15.7552	21.8724	28.6405	20.3773	20.3962	20.8898	21.5779	17.9867	22.268	21.131	28.5036
5.60567	7.5906	11.6805	21.3894	14.0619	17.4757	19.2728	19.695	15.7332	18.6615		5.60567	11.6805	7.5906	21.3894	24.2365	18.5947	19.0445	18.9707	19.2703		5.60567	11.6805	7.5906	17.0771	15.7507	15.0292	23.4105		5.60567	11.6805	7.5906	25.4458	21.3894	19.827	16.3441	17.7556	22.6445	18.0847	14.0619	18.6935	23.6198	17.5462	17.4757	18.0541	19.0538	15.7577	19.2728	18.4436	24.2365
5.62233	7.3277	10.1494	19.0394	12.8078	15.3996	17.0711	16.8672	13.9854	16.8655		5.62233	10.1494	7.3277	19.0394	21.2584	16.4117	16.8092	16.8751	17.1005		5.62233	10.1494	7.3277	14.7669	14.0749	13.7462	20.1944		5.62233	10.1494	7.3277	21.3441	19.0394	17.3197	14.7516	15.5314	19.325	15.9653	12.8078	16.385	20.0299	15.4862	15.3996	15.9934	17.2124	14.1258	17.0711	16.4296	21.2584
5.639	7.1559	9.1707	17.3721	11.9037	13.9572	15.5124	14.9106	12.7484	15.5812		5.639	9.1707	7.1559	17.3721	19.2687	14.8645	15.2131	15.4258	15.5916		5.639	9.1707	7.1559	13.2438	12.859	12.8313	18.034		5.639	9.1707	7.1559	18.5701	17.3721	15.6259	13.6291	13.9857	16.9918	14.4592	11.9037	14.7581	17.5599	14.054	13.9572	14.5341	15.9081	12.9583	15.5124	14.9623	19.2687
5.65567	7.05115	8.55815	16.2175	11.2748	12.9766	14.4328	13.5735	11.8986	14.6779		5.65567	8.55815	7.05115	16.2175	17.9413	13.7882	14.0924	14.4288	14.5581		5.65567	8.55815	7.05115	12.2542	12.0161	12.1977	16.6158		5.65567	8.55815	7.05115	16.7136	16.2175	14.5028	12.8572	12.9454	15.3995	13.4195	11.2748	13.6466	15.8875	13.0575	12.9766	13.5279	15.002	12.1441	14.4328	13.9218	17.9413
5.67233	6.97795	8.1737	15.4279	10.8484	12.333	13.7049	12.6939	11.3278	14.07		5.67233	8.1737	6.97795	15.4279	17.0769	13.0522	13.3408	13.7643	13.8772		5.67233	8.1737	6.97795	11.5984	11.4266	11.7739	15.6928		5.67233	8.1737	6.97795	15.5153	15.4279	13.7539	12.3336	12.2667	14.3314	12.7195	10.8484	12.9183	14.7903	12.3909	12.333	12.8628	14.392	11.5923	13.7049	13.1988	17.0769
5.689	6.9391	7.9353	14.9124	10.6075	11.9784	13.2712	12.1318	10.9867	13.6793		5.689	7.9353	6.9391	14.9124	16.5707	12.5887	12.8585	13.3872	13.4444		5.689	7.9353	6.9391	11.1621	11.0452	11.5276	15.1187		5.689	7.9353	6.9391	14.8484	14.9124	13.3122	12.043	11.9274	13.6434	12.2802	10.6075	12.5519	14.1087	12.0124	11.9784	12.5009	14.0208	11.2409	13.2712	12.7437	16.5707
5.70567	6.89615	7.79215	14.6693	10.5854	12.0013	13.1741	11.9032	10.8737	13.5271		5.70567	7.79215	6.89615	14.6693	16.4602	12.4087	12.7195	13.3604	13.3061		5.70567	7.79215	6.89615	10.8496	10.8888	11.4794	14.8774		5.70567	7.79215	6.89615	14.8361	14.6693	13.1679	12.0054	12.0945	13.3123	12.0983	10.5854	12.6677	13.8424	11.993	12.0013	12.5118	13.9355	11.1274	13.1741	12.5655	16.4602
5.72233	6.8768	7.7311	14.7912	10.8897	12.6341	13.5549	12.1195	11.1474	13.6752		5.72233	7.7311	6.8768	14.7912	16.8937	12.6495	13.0622	13.8116	13.5693		5.72233	7.7311	6.8768	10.6378	11.04	11.7257	15.0256		5.72233	7.7311	6.8768	15.7983	14.7912	13.4125	12.3413	13.0666	13.4754	12.2931	10.8897	13.5528	14.1755	12.5655	12.6341	13.1181	14.2766	11.3595	13.5549	12.7857	16.8937
5.739	6.86975	7.7409	15.4735	11.617	14.0172	14.5215	12.9512	11.9339	14.2266		5.739	7.7409	6.86975	15.4735	17.9722	13.5046	14.0408	14.8306	14.3468		5.739	7.7409	6.86975	10.4897	11.6167	12.3453	15.6122		5.739	7.7409	6.86975	17.9349	15.4735	14.1017	13.0591	15.0032	14.3537	12.9751	11.617	15.3253	15.2987	13.9146	14.0172	14.437	15.2249	12.0589	14.5215	13.5057	17.9722
5.75567	6.86305	7.8066	16.764	12.6362	15.9078	15.9046	14.3393	13.1621	15.1197		5.75567	7.8066	6.86305	16.764	19.4658	14.9496	15.551	16.1842	15.5396		5.75567	7.8066	6.86305	10.3813	12.613	13.2064	16.4762		5.75567	7.8066	6.86305	20.8298	16.764	15.0982	13.9671	17.539	16.024	14.1259	12.6362	17.6055	17.0974	15.8782	15.9078	16.2159	16.6939	13.1666	15.9046	14.6319	19.4658
5.77233	6.85925	7.8849	18.359	13.5804	17.6863	17.2195	15.8656	14.4346	16.0728		5.77233	7.8849	6.85925	18.359	20.8492	16.569	17.0592	17.3659	16.7684		5.77233	7.8849	6.85925	10.3056	13.7304	14.0152	17.2843		5.77233	7.8849	6.85925	23.4564	18.359	16.0245	14.7191	19.7729	18.07	15.393	13.5804	19.5682	19.004	17.8125	17.6863	17.8311	18.2245	14.3367	17.2195	15.7922	20.8492
5.789	6.8502	7.9505	19.6706	14.1304	18.6928	17.991	16.9512	15.2937	16.7086		5.789	7.9505	6.8502	19.6706	21.5983	17.7567	18.008	17.9465	17.566		5.789	7.9505	6.8502	10.2104	14.5494	14.4597	17.6986		5.789	7.9505	6.8502	24.8656	19.6706	16.5418	15.037	20.9244	19.7476	16.3214	14.1304	20.546	20.2963	19.0384	18.6928	18.7077	19.2579	15.1303	17.991	16.5339	21.5983
5.80567	6.8481	7.9402	20.2723	14.1226	18.6798	18.0302	17.2569	15.4568	16.8497		5.80567	7.9402	6.8481	20.2723	21.5274	18.1237	18.1288	17.8044	17.7001		5.80567	7.9402	6.8481	10.1077	14.7884	14.436	17.6		5.80567	7.9402	6.8481	24.7286	20.2723	16.5025	14.8653	20.766	20.469	16.5965	14.1226	20.3288	20.5626	19.2124	18.6798	18.6197	19.4976	15.2875	18.0302	16.6337	21.5274
5.82233	6.8348	7.87785	20.0311	13.6499	17.8241	17.4373	16.7867	14.994	16.5146		5.82233	7.87785	6.8348	20.0311	20.8019	17.6891	17.507	17.11	17.2372		5.82233	7.87785	6.8348	10.003	14.4679	14.0089	17.0881		5.82233	7.87785	6.8348	23.3543	20.0311	16.009	14.3231	19.5714	20.1214	16.2321	13.6499	19.1895	19.8786	18.4398	17.8241	17.7774	18.9744	14.8611	17.4373	16.1637	20.8019
5.839	6.8322	7.79425	19.192	12.9446	16.5122	16.4846	15.8103	14.1458	15.9042		5.839	7.79425	6.8322	19.192	19.7537	16.7137	16.4535	16.1499	16.4254		5.839	7.79425	6.8322	9.8973	13.7474	13.3897	16.3662		5.839	7.79425	6.8322	21.3346	19.192	15.2567	13.6415	17.8494	19.0069	15.4324	12.9446	17.6127	18.6343	17.1061	16.5122	16.5274	17.992	14.0681	16.4846	15.3361	19.7537
5.85567	6.8229	7.71305	18.0842	12.1939	15.1221	15.4745	14.6719	13.1805	15.2524		5.85567	7.71305	6.8229	18.0842	18.6881	15.55	15.2948	15.1939	15.5492		5.85567	7.71305	6.8229	9.79975	12.9094	12.7574	15.6418		5.85567	7.71305	6.8229	19.2408	18.0842	14.4738	12.9836	16.0941	17.5373	14.5053	12.1939	16.0378	17.2518	15.6245	15.1221	15.2596	16.8785	13.1487	15.4745	14.4501	18.6881
5.87233	6.8173	7.6575	17.0016	11.5757	13.93	14.596	13.6334	12.3278	14.7212		5.87233	7.6575	6.8173	17.0016	17.8167	14.469	14.3072	14.4207	14.8177		5.87233	7.6575	6.8173	9.72265	12.137	12.2467	15.0373		5.87233	7.6575	6.8173	17.4661	17.0016	13.8126	12.4737	14.6021	16.1118	13.6497	11.5757	14.7456	16.0462	14.2975	13.93	14.1861	15.8786	12.315	14.596	13.7025	17.8167
5.889	6.81285	7.6365	16.123	11.1287	13.0308	13.9329	12.8247	11.6735	14.364		5.889	7.6365	6.81285	16.123	17.2122	13.6387	13.5853	13.8991	14.3034		5.889	7.6365	6.81285	9.659	11.5432	11.8958	14.6259		5.889	7.6365	6.81285	16.1893	16.123	13.3449	12.1561	13.4888	14.9426	13.0062	11.1287	13.8087	15.1326	13.2733	13.0308	13.4136	15.1333	11.6806	13.9329	13.1632	17.2122
5.90567	6.80345	7.622	15.5	10.8498	12.3995	13.4958	12.2851	11.2122	14.1583		5.90567	7.622	6.80345	15.5	16.8346	13.0892	13.1109	13.5776	14.0064		5.90567	7.622	6.80345	9.6074	11.1408	11.6761	14.3653		5.90567	7.622	6.80345	15.4291	15.5	13.0515	11.9947	12.72	14.1204	12.557	10.8498	13.1901	14.5026	12.5636	12.3995	12.9033	14.6328	11.2477	13.4958	12.8256	16.8346
5.92233	6.7987	7.60595	15.0996	10.6686	11.9839	13.2265	11.9094	10.899	14.013		5.92233	7.60595	6.7987	15.0996	16.5997	12.7612	12.7907	13.3876	13.8256		5.92233	7.60595	6.7987	9.5612	10.8802	11.5402	14.2086		5.92233	7.60595	6.7987	15.0921	15.0996	12.8959	11.9203	12.2027	13.6113	12.2639	10.6686	12.7735	14.0701	12.0841	11.9839	12.5817	14.3512	11.002	13.2265	12.5974	16.5997
5.939	6.7934	7.56725	14.8567	10.5422	11.6697	13.0595	11.632	10.6651	13.8595		5.939	7.56725	6.7934	14.8567	16.4275	12.5564	12.534	13.2354	13.6712		5.939	7.56725	6.7934	9.5177	10.7102	11.4202	14.0897		5.939	7.56725	6.7934	15.0225	14.8567	12.8058	11.8596	11.8357	13.303	12.0566	10.5422	12.4546	13.7386	11.749	11.6697	12.3526	14.1853	10.8476	13.0595	12.4105	16.4275
5.95567	6.79275	7.52365	14.7075	10.4052	11.4085	12.93	11.3766	10.4481	13.7032		5.95567	7.52365	6.79275	14.7075	16.3009	12.4018	12.2928	13.0978	13.5129		5.95567	7.52365	6.79275	9.4999	10.5625	11.2988	13.9828		5.95567	7.52365	6.79275	15.0168	14.7075	12.7372	11.7608	11.5371	13.1053	11.885	10.4052	12.1889	13.4596	11.471	11.4085	12.1865	14.0878	10.7324	12.93	12.2198	16.3009
5.97233	6.78785	7.45965	14.6271	10.2858	11.1688	12.799	11.1387	10.2431	13.5479		5.97233	7.45965	6.78785	14.6271	16.2438	12.2487	12.0586	12.9707	13.3435		5.97233	7.45965	6.78785	9.51245	10.4007	11.1883	13.8817		5.97233	7.45965	6.78785	14.9627	14.6271	12.6716	11.6408	11.2824	12.9255	11.7387	10.2858	11.9658	13.2799	11.2279	11.1688	12.0342	14.0227	10.596	12.799	12.0391	16.2438
5.989	6.78875	7.4002	14.6301	10.2569	10.9836	12.6985	10.9685	10.0614	13.4991		5.989	7.4002	6.78875	14.6301	16.3734	12.1078	11.9309	12.9109	13.2319		5.989	7.4002	6.78875	9.61775	10.2253	11.1663	13.8406		5.989	7.4002	6.78875	14.8517	14.6301	12.6423	11.5503	11.1093	12.7768	11.6996	10.2569	11.8892	13.3994	11.0324	10.9836	12.0044	14.0272	10.4418	12.6985	11.9239	16.3734
6.00567	6.79015	7.3517	14.7949	10.4808	10.9492	12.6887	10.9627	9.97355	13.6358		6.00567	7.3517	6.79015	14.7949	16.8414	12.057	12.0252	13.0412	13.2668		6.00567	7.3517	6.79015	9.8893	10.1015	11.3627	13.9405		6.00567	7.3517	6.79015	14.8058	14.7949	12.728	11.6072	11.0878	12.7528	11.93	10.4808	12.1129	14.2139	10.9322	10.9492	12.2209	14.1738	10.3087	12.6887	11.9652	16.8414
6.02233	6.7892	7.3058	15.2076	11.1306	11.148	12.8593	11.2755	10.0309	14.1185		6.02233	7.3058	6.7892	15.2076	17.7944	12.1962	12.498	13.4031	13.5405		6.02233	7.3058	6.7892	10.3871	10.0763	11.8936	14.2414		6.02233	7.3058	6.7892	14.962	15.2076	13.0102	11.9011	11.2949	13.0076	12.6736	11.1306	12.772	16.2206	10.9864	11.148	12.8463	14.5662	10.248	12.8593	12.2818	17.7944
6.039	6.8046	7.2717	15.8987	12.1785	11.5729	13.2014	11.9733	10.2661	14.95		6.039	7.2717	6.8046	15.8987	19.1529	12.5971	13.3596	13.9782	14.0733		6.039	7.2717	6.8046	11.0504	10.1871	12.7429	14.7387		6.039	7.2717	6.8046	15.3797	15.8987	13.4703	12.4011	11.7326	13.6617	14.0396	12.1785	13.8398	19.4545	11.2128	11.5729	13.8506	15.1949	10.3035	13.2014	12.866	19.1529
6.05567	6.81205	7.248	16.7747	13.2896	12.0802	13.6195	12.9085	10.6084	15.9572		6.05567	7.248	6.81205	16.7747	20.5352	13.1652	14.3775	14.6047	14.7174		6.05567	7.248	6.81205	11.6653	10.4123	13.6663	15.2927		6.05567	7.248	6.81205	15.9148	16.7747	13.9875	12.9155	12.2634	14.6026	15.7418	13.2896	14.9901	23.0769	11.5512	12.0802	14.9483	15.9263	10.4233	13.6195	13.6213	20.5352
6.07233	6.82015	7.23395	17.5846	14.0538	12.4723	13.9721	13.707	10.9095	16.8138		6.07233	7.23395	6.82015	17.5846	21.5062	13.711	15.197	15.0895	15.2717		6.07233	7.23395	6.82015	12.0282	10.6443	14.3272	15.731		6.07233	7.23395	6.82015	16.3456	17.5846	14.3909	13.2458	12.6797	15.5251	17.2004	14.0538	15.8041	25.7956	11.8559	12.4723	15.7569	16.5282	10.559	13.9721	14.2727	21.5062
6.089	6.81685	7.21325	18.1078	14.2075	12.5945	14.1676	14.1006	11.0761	17.2817		6.089	7.21325	6.81685	18.1078	21.8224	14.0479	15.5749	15.3055	15.6048		6.089	7.21325	6.81685	12.0539	10.7934	14.5372	15.9382		6.089	7.21325	6.81685	16.5199	18.1078	14.5831	13.2917	12.8747	16.0942	17.9193	14.2075	16.0577	26.7123	12.0439	12.5945	16.0524	16.8683	10.6438	14.1676	14.6517	21.8224
6.10567	6.81725	7.20165	18.2423	13.7925	12.4555	14.1822	14.0171	11.0551	17.2907		6.10567	7.20165	6.81725	18.2423	21.5245	14.1296	15.4834	15.2902	15.6595		6.10567	7.20165	6.81725	11.8102	10.8224	14.3142	15.9128		6.10567	7.20165	6.81725	16.4066	18.2423	14.5595	13.0846	12.8305	16.1813	17.763	13.7925	15.7758	25.8088	12.0678	12.4555	15.8359	16.9036	10.6483	14.1822	14.7184	21.5245
6.12233	6.80695	7.18995	18.077	13.0269	12.1407	14.0705	13.5663	10.8982	16.9723		6.12233	7.18995	6.80695	18.077	20.8434	13.9932	15.076	15.1102	15.5053		6.12233	7.18995	6.80695	11.4284	10.7311	13.8185	15.7132		6.12233	7.18995	6.80695	16.08	18.077	14.3742	12.7343	12.6142	15.8713	16.9534	13.0269	15.1767	23.7464	11.955	12.1407	15.3072	16.7137	10.5978	14.0705	14.5343	20.8434
6.139	6.80295	7.17455	17.714	12.1732	11.7727	13.8791	12.9384	10.6714	16.4761		6.139	7.17455	6.80295	17.714	20.0022	13.7318	14.517	14.843	15.2364		6.139	7.17455	6.80295	11.0367	10.5723	13.2347	15.433		6.139	7.17455	6.80295	15.6624	17.714	14.1301	12.3392	12.3258	15.3449	15.8447	12.1732	14.4726	21.2887	11.777	11.7727	14.6484	16.3883	10.4895	13.8791	14.2187	20.0022
6.15567	6.7944	7.17215	17.2783	11.397	11.4177	13.6674	12.3028	10.4232	15.9411		6.15567	7.17215	6.7944	17.2783	19.1713	13.4379	13.9588	14.5567	14.9044		6.15567	7.17215	6.7944	10.707	10.3972	12.6934	15.141		6.15567	7.17215	6.7944	15.243	17.2783	13.8592	11.9786	12.0403	14.7539	14.7518	11.397	13.8145	19.0091	11.5718	11.4177	14.0424	16.0156	10.3771	13.6674	13.8625	19.1713
6.17233	6.79135	7.16265	16.8398	10.7884	11.1201	13.4526	11.7668	10.2154	15.4496		6.17233	7.16265	6.79135	16.8398	18.4255	13.1485	13.4708	14.2851	14.5847		6.17233	7.16265	6.79135	10.4571	10.2121	12.2638	14.8567		6.17233	7.16265	6.79135	14.8443	16.8398	13.6043	11.6859	11.7893	14.2188	13.824	10.7884	13.2661	17.187	11.3704	11.1201	13.5413	15.6603	10.259	13.4526	13.5264	18.4255
6.189	6.7791	7.1646	16.4456	10.3527	10.8741	13.2584	11.3369	10.0376	15.0131		6.189	7.1646	6.7791	16.4456	17.7947	12.8943	13.0838	14.0477	14.3038		6.189	7.1646	6.7791	10.2828	10.0608	11.9302	14.608		6.189	7.1646	6.7791	14.5048	16.4456	13.3826	11.4535	11.5781	13.7767	13.0952	10.3527	12.8447	15.8377	11.2022	10.8741	13.1541	15.325	10.1596	13.2584	13.2326	17.7947
6.20567	6.77475	7.15575	16.1085	10.058	10.6901	13.0802	11.023	9.90085	14.6471		6.20567	7.15575	6.77475	16.1085	17.278	12.6842	12.781	13.8443	14.0414		6.20567	7.15575	6.77475	10.1571	9.9452	11.6828	14.3733		6.20567	7.15575	6.77475	14.211	16.1085	13.1752	11.2807	11.4009	13.4232	12.584	10.058	12.5226	14.8973	11.0507	10.6901	12.8651	15.0204	10.066	13.0802	12.9778	17.278
6.22233	6.77115	7.1559	15.8115	9.8544	10.556	12.9166	10.7968	9.8014	14.3361		6.22233	7.1559	6.77115	15.8115	16.8336	12.504	12.5295	13.6435	13.8183		6.22233	7.1559	6.77115	10.0623	9.83925	11.4959	14.1601		6.22233	7.1559	6.77115	13.9542	15.8115	13.004	11.1498	11.2612	13.1402	12.213	9.8544	12.2705	14.2404	10.927	10.556	12.6311	14.744	9.99205	12.9166	12.7726	16.8336
6.239	6.7734	7.15235	15.5402	9.7214	10.4448	12.7604	10.6234	9.718	14.0625		6.239	7.15235	6.7734	15.5402	16.4584	12.342	12.3226	13.4485	13.6031		6.239	7.15235	6.7734	9.98365	9.76	11.3522	13.9791		6.239	7.15235	6.7734	13.7192	15.5402	12.8275	11.0388	11.1398	12.9105	11.9383	9.7214	12.078	13.7607	10.8102	10.4448	12.4346	14.4954	9.9301	12.7604	12.5782	16.4584
6.25567	6.76915	7.1491	15.2625	9.6222	10.355	12.6285	10.4964	9.65755	13.8261		6.25567	7.1491	6.76915	15.2625	16.1131	12.1933	12.1572	13.2566	13.3959		6.25567	7.1491	6.76915	9.9071	9.6959	11.2339	13.7923		6.25567	7.1491	6.76915	13.506	15.2625	12.6723	10.9365	11.0206	12.7205	11.732	9.6222	11.9098	13.4203	10.717	10.355	12.2456	14.2622	9.8723	12.6285	12.407	16.1131
6.27233	6.77265	7.14295	14.997	9.5406	10.2864	12.4934	10.3962	9.60665	13.6159		6.27233	7.14295	6.77265	14.997	15.8109	12.0523	12.0066	13.0719	13.2085		6.27233	7.14295	6.77265	9.8388	9.64705	11.1303	13.6271		6.27233	7.14295	6.77265	13.2997	14.997	12.5255	10.8535	10.9194	12.5432	11.5666	9.5406	11.7612	13.1435	10.6279	10.2864	12.0795	14.0433	9.8085	12.4934	12.248	15.8109
6.289	6.7703	7.1458	14.7218	9.4766	10.2224	12.3619	10.3178	9.56235	13.4304		6.289	7.1458	6.7703	14.7218	15.5396	11.9197	11.8664	12.891	13.0265		6.289	7.1458	6.7703	9.774	9.60885	11.0379	13.4628		6.289	7.1458	6.7703	13.1104	14.7218	12.387	10.7803	10.814	12.3894	11.4306	9.4766	11.6288	12.9152	10.5549	10.2224	11.9178	13.839	9.75645	12.3619	12.1095	15.5396
6.30567	6.7691	7.1424	14.4657	9.42775	10.1714	12.2355	10.2584	9.52915	13.2571		6.30567	7.1424	6.7691	14.4657	15.2997	11.7946	11.7491	12.7304	12.8526		6.30567	7.1424	6.7691	9.7061	9.563	10.9485	13.3216		6.30567	7.1424	6.7691	12.9362	14.4657	12.253	10.7195	10.7223	12.2438	11.3038	9.42775	11.5174	12.7191	10.4802	10.1714	11.77	13.6555	9.7047	12.2355	11.9885	15.2997
6.32233	6.7692	7.1394	14.2381	9.3968	10.1411	12.126	10.2051	9.50635	13.1118		6.32233	7.1394	6.7692	14.2381	15.0874	11.6856	11.6583	12.587	12.7161		6.32233	7.1394	6.7692	9.64005	9.53455	10.8836	13.1882		6.32233	7.1394	6.7692	12.781	14.2381	12.1285	10.6688	10.6457	12.1171	11.2051	9.3968	11.4212	12.544	10.423	10.1411	11.6393	13.4756	9.67195	12.126	11.8797	15.0874
6.339	6.7663	7.1408	14.0268	9.3707	10.1154	12.0306	10.1738	9.50105	12.9857		6.339	7.1408	6.7663	14.0268	14.9254	11.5911	11.5938	12.4957	12.6049		6.339	7.1408	6.7663	9.5812	9.52035	10.8314	13.0799		6.339	7.1408	6.7663	12.658	14.0268	12.0343	10.6545	10.5906	12.0001	11.1273	9.3707	11.3588	12.4241	10.3834	10.1154	11.545	13.3332	9.64505	12.0306	11.7943	14.9254
6.35567	6.76305	7.13425	13.8746	9.38925	10.1354	11.9811	10.1758	9.5128	12.9078		6.35567	7.13425	6.76305	13.8746	14.8281	11.5288	11.5709	12.4702	12.5564		6.35567	7.13425	6.76305	9.5246	9.52	10.8185	13.0101		6.35567	7.13425	6.76305	12.5986	13.8746	11.9791	10.6939	10.584	11.9232	11.0884	9.38925	11.3733	12.3484	10.3801	10.1354	11.5081	13.2406	9.64585	11.9811	11.7616	14.8281
6.37233	6.76365	7.1322	13.7947	9.45455	10.2085	11.9909	10.2467	9.5803	12.8961		6.37233	7.1322	6.76365	13.7947	14.8406	11.545	11.6462	12.5386	12.592		6.37233	7.1322	6.76365	9.47055	9.58285	10.8489	13.0098		6.37233	7.1322	6.76365	12.6303	13.7947	11.9749	10.7955	10.6456	11.9123	11.0938	9.45455	11.4601	12.3559	10.4365	10.2085	11.5496	13.2267	9.68165	11.9909	11.8135	14.8406
6.389	6.7672	7.13225	13.8102	9.5684	10.3407	12.0515	10.3956	9.69815	12.9596		6.389	7.13225	6.7672	13.8102	14.9397	11.6351	11.7989	12.6807	12.742		6.389	7.13225	6.7672	9.4206	9.68705	10.9245	13.05		6.389	7.13225	6.7672	12.7301	13.8102	12.0264	10.9484	10.7706	11.9773	11.1776	9.5684	11.6243	12.4459	10.5395	10.3407	11.6583	13.2874	9.78515	12.0515	11.9367	14.9397
6.40567	6.7696	7.1367	13.8808	9.70685	10.4805	12.1407	10.5784	9.8587	13.0541		6.40567	7.1367	6.7696	13.8808	15.0583	11.7719	11.9969	12.8289	12.9258		6.40567	7.1367	6.7696	9.37665	9.81915	11.0059	13.0975		6.40567	7.1367	6.7696	12.8577	13.8808	12.097	11.0671	10.9049	12.1057	11.2964	9.70685	11.7946	12.5729	10.6724	10.4805	11.7721	13.3858	9.91455	12.1407	12.1007	15.0583
6.42233	6.7672	7.13795	13.9557	9.8023	10.5798	12.1931	10.7466	9.96775	13.1176		6.42233	7.13795	6.7672	13.9557	15.0918	11.8808	12.1173	12.8848	13.0535		6.42233	7.13795	6.7672	9.3258	9.92945	11.0443	13.0943		6.42233	7.13795	6.7672	12.902	13.9557	12.1289	11.1145	10.97	12.2382	11.3979	9.8023	11.8587	12.653	10.7686	10.5798	11.8199	13.4392	10.0132	12.1931	12.2038	15.0918
6.439	6.7701	7.144	13.9365	9.79815	10.5793	12.1514	10.8071	10.0056	13.0929		6.439	7.144	6.7701	13.9365	14.9716	11.8962	12.1044	12.7935	13.032		6.439	7.144	6.7701	9.27735	9.98045	10.9947	13.0119		6.439	7.144	6.7701	12.8269	13.9365	12.0767	11.064	10.9291	12.2741	11.4049	9.79815	11.781	12.6185	10.7717	10.5793	11.7465	13.384	10.033	12.1514	12.1748	14.9716
6.45567	6.77085	7.1539	13.798	9.7201	10.4887	12.0104	10.746	9.94975	12.9593		6.45567	7.1539	6.77085	13.798	14.7169	11.7834	11.9518	12.5727	12.8636		6.45567	7.1539	6.77085	9.2348	9.94045	10.8849	12.8584		6.45567	7.1539	6.77085	12.6248	13.798	11.9463	10.9143	10.7824	12.1866	11.3257	9.7201	11.5777	12.4657	10.6801	10.4887	11.5582	13.2232	9.97035	12.0104	12.0091	14.7169
6.47233	6.7747	7.15695	13.5602	9.5903	10.3168	11.8048	10.5842	9.8161	12.735		6.47233	7.15695	6.7747	13.5602	14.3622	11.5778	11.7209	12.2794	12.594		6.47233	7.15695	6.7747	9.1895	9.82025	10.7211	12.649		6.47233	7.15695	6.7747	12.3529	13.5602	11.7561	10.7119	10.5782	11.9842	11.1556	9.5903	11.3046	12.2217	10.5172	10.3168	11.3232	12.9742	9.8453	11.8048	11.7564	14.3622
6.489	6.7791	7.1649	13.2622	9.4282	10.1253	11.5831	10.3602	9.64165	12.4753		6.489	7.1649	6.7791	13.2622	14	11.3224	11.519	11.979	12.2674		6.489	7.1649	6.7791	9.1525	9.65135	10.5475	12.4307		6.489	7.1649	6.7791	12.0578	13.2622	11.5485	10.5085	10.3528	11.7299	10.9389	9.4282	11.014	11.9308	10.3207	10.1253	11.0665	12.683	9.682	11.5831	11.4712	14
6.50567	6.7762	7.1555	12.9631	9.27665	9.9434	11.3641	10.1368	9.46675	12.2253		6.50567	7.1555	6.7762	12.9631	13.67	11.0679	11.4965	11.7105	11.9622		6.50567	7.1555	6.7762	9.1332	9.4898	10.3957	12.2415		6.50567	7.1555	6.7762	11.7919	12.9631	11.3478	10.3341	10.151	11.4617	10.7319	9.27665	10.7775	11.6677	10.1191	9.9434	10.847	12.4253	9.51575	11.3641	11.2022	13.67
6.52233	6.7745	7.1613	12.7134	9.17835	9.83395	11.2187	9.9626	9.3365	12.0394		6.52233	7.1613	6.7745	12.7134	13.4499	10.877	11.8888	11.5431	11.7396		6.52233	7.1613	6.7745	9.1316	9.35455	10.2943	12.1104		6.52233	7.1613	6.7745	11.6283	12.7134	11.1859	10.2363	10.0241	11.2509	10.5576	9.17835	10.6392	11.4768	9.98745	9.83395	10.7076	12.2241	9.38565	11.2187	11.0045	13.4499
6.539	6.77225	7.16495	12.568	9.1728	9.8486	11.1585	9.9005	9.30775	11.994		6.539	7.16495	6.77225	12.568	13.4266	10.7887	12.9113	11.5496	11.6545		6.539	7.16495	6.77225	9.15085	9.299	10.3168	12.1038		6.539	7.16495	6.77225	11.6496	12.568	11.113	10.2761	10.0359	11.1556	10.4709	9.1728	10.6967	11.4293	9.9719	9.8486	10.7239	12.1645	9.3329	11.1585	10.941	13.4266
6.55567	6.7779	7.1731	12.6371	9.34435	10.1608	11.3211	10.0641	9.4529	12.1463		6.55567	7.1731	6.7779	12.6371	13.7782	10.9298	14.6748	11.8947	11.8277		6.55567	7.1731	6.7779	9.18715	9.39875	10.5294	12.2956		6.55567	7.1731	6.7779	12.0869	12.6371	11.1882	10.5846	10.3572	11.2954	10.5439	9.34435	11.1499	11.6783	10.2219	10.1608	11.0508	12.3823	9.4385	11.3211	11.1162	13.7782
6.57233	6.77295	7.21925	13.1792	9.89365	11.1183	11.9171	10.7013	9.9632	12.654		6.57233	7.21925	6.77295	13.1792	14.9118	11.5787	17.0298	12.9826	12.5199		6.57233	7.21925	6.77295	9.22105	9.7645	11.1242	12.8864		6.57233	7.21925	6.77295	13.5107	13.1792	11.5357	11.4581	11.3592	11.9962	10.9363	9.89365	12.5079	12.5713	11.0358	11.1183	12.0799	13.1897	9.80845	11.9171	11.731	14.9118
6.589	6.775	7.34255	14.7741	11.2102	13.5228	13.4168	12.3536	11.2127	13.8255		6.589	7.34255	6.775	14.7741	17.714	13.4098	19.9672	15.6643	14.25		6.589	7.34255	6.775	9.23925	10.7119	12.472	14.2451		6.589	7.34255	6.775	17.0831	14.7741	12.4566	13.4658	13.8651	13.9756	12.0125	11.2102	15.8205	14.9013	13.1197	13.5228	14.654	15.2753	10.7882	13.4168	13.2562	17.714
6.60567	6.7839	7.58185	18.6081	13.9612	18.6489	16.631	16.046	13.9125	16.245		6.60567	7.58185	6.7839	18.6081	23.5814	17.6953	24.1032	21.2573	18.0142		6.60567	7.58185	6.7839	9.23595	12.7658	15.1639	16.9681		6.60567	7.58185	6.7839	24.6825	18.6081	14.3984	17.403	19.176	18.6935	14.4275	13.9612	22.7161	19.9915	17.6115	18.6489	20.1233	19.8775	12.9414	16.631	16.5898	23.5814
6.62233	6.7903	7.93515	26.1649	18.7762	27.6546	22.2911	23.0419	18.8733	20.5846		6.62233	7.93515	6.7903	26.1649	33.5546	26.056	30.5515	30.6984	24.877		6.62233	7.93515	6.7903	9.2177	16.5972	19.6486	21.5447		6.62233	7.93515	6.7903	37.6094	26.1649	17.7588	23.661	28.35	28.1133	16.3862	18.7762	34.3018	29.1532	25.6158	27.6546	29.5455	28.1898	16.8734	22.2911	22.7247	33.5546
6.639	6.81	8.37505	38.0123	25.5667	40.1415	30.2472	33.6542	26.2796	26.9911		6.639	8.37505	6.81	38.0123	46.7045	38.9366	39.5592	43.063	34.8426		6.639	8.37505	6.81	9.19395	22.4546	25.6691	27.6772		6.639	8.37505	6.81	54.6001	38.0123	22.4423	31.5087	40.7338	43.0112	25.6551	25.5667	49.275	42.069	36.9356	40.1415	42.1405	40.0202	22.7368	30.2472	31.72	46.7045
6.65567	6.82265	8.7878	52.1708	33.0656	53.5114	38.9383	46.1961	34.9464	34.4752		6.65567	8.7878	6.82265	52.1708	59.6676	54.0171	49.3271	55.1189	40.4323		6.65567	8.7878	6.82265	9.15715	29.5577	31.9498	34.0364		6.65567	8.7878	6.82265	71.3844	52.1708	27.5586	39.1418	53.3716	60.872	33.6489	33.0656	63.6523	55.8111	49.393	53.5114	54.7252	52.7534	29.6181	38.9383	41.7765	59.6676
6.67233	6.83085	9.0408	64.6004	39.2888	64.2262	46.0102	57.5163	42.7001	41.1634		6.67233	9.0408	6.83085	64.6004	68.5445	66.962	56.7684	63.1693	54.8414		6.67233	9.0408	6.83085	9.12155	36.2317	36.8167	38.8952		6.67233	9.0408	6.83085	83.2232	64.6004	31.7918	44.5501	62.5637	76.6517	40.9061	39.2888	73.0667	66.1992	59.8591	64.2262	63.4329	62.5863	35.8166	46.0102	49.8732	68.5445
6.689	6.8426	9.1015	71.6452	42.6113	69.7765	49.7166	64.7576	47.5022	45.3286		6.689	9.1015	6.8426	71.6452	71.2229	74.0885	59.5531	65.2478	59.1351		6.689	9.1015	6.8426	9.06605	40.7177	39.022	41.0542		6.689	9.1015	6.8426	87.4666	71.6452	34.0614	46.564	65.9334	85.9213	45.5973	42.6113	75.4134	70.4721	65.8634	69.7765	66.0602	66.7886	39.7219	49.7166	53.5944	71.2229
6.70567	6.8421	8.97175	71.9362	42.4855	69.5423	49.5082	66.6542	48.4762	46.2283		6.70567	8.97175	6.8421	71.9362	67.9101	74.1683	57.3265	61.7072	58.2108		6.70567	8.97175	6.8421	9.00625	42.1066	38.358	40.3103		6.70567	8.97175	6.8421	84.1878	71.9362	34.0333	45.1842	63.45	87.0561	46.8069	42.4855	71.1734	68.3276	66.5972	69.5423	62.8303	64.977	40.5551	49.5082	52.4935	67.9101
6.72233	6.8328	8.7289	66.4967	39.4856	64.4429	46.0563	63.5758	45.9632	44.1146		6.72233	8.7289	6.8328	66.4967	60.461	68.3516	51.3802	54.3827	53.1659		6.72233	8.7289	6.8328	8.9327	40.5082	35.4373	37.3191		6.72233	8.7289	6.8328	75.3756	66.4967	32.0675	41.2846	56.7055	81.1036	44.7898	39.4856	62.5267	61.3931	62.7101	64.4429	55.5482	58.6133	38.6053	46.0563	47.6649	60.461
6.739	6.8299	8.4336	57.5724	34.7569	56.3091	40.6268	57.0057	41.1023	39.9296		6.739	8.4336	6.8299	57.5724	51.2068	58.9796	43.6513	45.5627	45.8839		6.739	8.4336	6.8299	8.8588	36.7753	31.2441	33.0659		6.739	8.4336	6.8299	63.7254	57.5724	28.9026	36.0944	47.9195	70.5853	40.4825	34.7569	52.0565	52.0508	55.7401	56.3091	46.5076	49.9257	34.7441	40.6268	40.9531	51.2068
6.75567	6.81295	8.1402	47.5658	29.5234	47.0832	34.5617	48.7236	35.2146	34.8256		6.75567	8.1402	6.81295	47.5658	42.1401	48.5337	35.9301	37.0742	38.187		6.75567	8.1402	6.81295	8.7857	31.9857	26.797	28.5629		6.75567	8.1402	6.81295	51.7642	47.5658	25.3568	30.729	39.0557	58.3092	35.0911	29.5234	41.9024	42.4976	47.418	47.0832	37.677	40.9838	30.0646	34.5617	34.0563	42.1401
6.77233	6.80105	7.9008	38.3138	24.6765	38.3241	28.8987	40.324	29.4353	29.7917		6.77233	7.9008	6.80105	38.3138	34.4551	38.8849	29.3417	29.9861	31.3237		6.77233	7.9008	6.80105	8.7207	27.1479	22.7724	24.5019		6.77233	7.9008	6.80105	41.1985	38.3138	22.0236	25.9003	31.3717	46.5934	29.683	24.6765	33.3727	34.1672	39.1696	38.3241	30.2447	33.1644	25.4638	28.8987	28.0715	34.4551
6.789	6.7894	7.70755	30.7899	20.6517	30.9135	24.2024	36.4478	24.4174	25.4156		6.789	7.70755	6.7894	30.7899	28.5026	30.9958	24.2665	24.6242	25.8681		6.789	7.70755	6.7894	8.66695	22.8625	19.4733	21.1809		6.789	7.70755	6.7894	32.7728	30.7899	19.2104	21.9461	25.3653	36.7746	24.9275	20.6517	26.852	27.6759	31.9401	30.9135	24.5694	27.0658	21.4864	24.2024	23.4401	28.5026
6.80567	6.78595	7.56655	25.1922	17.5647	25.1014	20.5616	26.8642	20.4193	21.8788		6.80567	7.56655	6.78595	25.1922	24.1068	25.0676	20.5626	20.7481	21.8088		6.80567	7.56655	6.78595	8.62145	19.4011	16.9548	18.6061		6.80567	7.56655	6.78595	26.4582	25.1922	17.0038	18.8357	20.9242	29.2653	21.0905	17.5647	22.1154	22.928	26.1001	25.1014	20.4638	22.592	18.3074	20.5616	20.0349	24.1068
6.82233	6.77855	7.46655	21.2095	15.2465	20.7584	17.8287	22.2433	17.37	19.1419		6.82233	7.46655	6.77855	21.2095	20.8974	20.8058	17.8838	17.9742	18.8551		6.82233	7.46655	6.77855	8.5807	16.7283	15.05	16.6561		6.82233	7.46655	6.77855	21.9027	21.2095	15.3081	16.4529	17.7361	23.8167	18.1403	15.2465	18.7142	19.5464	21.6223	20.7584	17.5323	19.4031	15.8905	17.8287	17.5403	20.8974
6.839	6.77165	7.3944	18.385	13.5261	17.5809	15.8001	18.7976	15.1096	17.0416		6.839	7.3944	6.77165	18.385	18.4644	17.764	15.7798	15.8371	16.6656		6.839	7.3944	6.77165	8.5558	14.7068	13.6195	15.1797		6.839	7.3944	6.77165	18.6437	18.385	14.0099	14.6451	15.391	19.96	15.9261	13.5261	16.1023	17.0526	18.3009	17.5809	15.2891	17.0817	14.0785	15.8001	15.5434	18.4644
6.85567	6.7753	7.3504	16.2489	12.2394	15.2758	14.2745	16.2495	13.4235	15.4258		6.85567	7.3504	6.7753	16.2489	16.4853	15.4727	14.0436	14.1367	14.9463		6.85567	7.3504	6.7753	8.5241	13.1705	12.523	14.0279		6.85567	7.3504	6.7753	16.2301	16.2489	12.9971	13.2584	13.5822	17.1647	14.2502	12.2394	14.1006	15.0833	15.8519	15.2758	13.5515	15.2637	12.696	14.2745	13.8775	16.4853
6.87233	6.77495	7.3253	14.6109	11.2564	13.5883	13.1021	14.3605	12.1459	14.1762		6.87233	7.3253	6.77495	14.6109	14.9427	13.7254	12.6808	12.8546	13.5498		6.87233	7.3253	6.77495	8.4944	12.0069	11.68	13.1372		6.87233	7.3253	6.77495	14.4279	14.6109	12.1906	12.2074	12.2024	15.0353	12.9977	11.2564	12.6213	13.558	14.0467	13.5883	12.2705	13.8523	11.6443	13.1021	12.5556	14.9427
6.889	6.7703	7.3018	13.393	10.5072	12.3481	12.2206	12.9435	11.2035	13.1938		6.889	7.3018	6.7703	13.393	13.7798	12.4281	11.6623	11.9239	12.4838		6.889	7.3018	6.7703	8.4701	11.1183	11.0257	12.4312		6.889	7.3018	6.7703	13.1047	13.393	11.5626	11.4084	11.1943	13.4565	12.0337	10.5072	11.5772	12.4324	12.7314	12.3481	11.3498	12.7949	10.8448	12.2206	11.5773	13.7798
6.90567	6.77715	7.28855	12.5128	9.9337	11.4385	11.5569	11.8866	10.4933	12.4379		6.90567	7.28855	6.77715	12.5128	12.9552	11.5198	10.9475	11.2848	11.7099		6.90567	7.28855	6.77715	8.4572	10.4307	10.5214	11.9063		6.90567	7.28855	6.77715	12.167	12.5128	11.0608	10.8154	10.4819	12.3354	11.3194	9.9337	10.8715	11.6324	11.7503	11.4385	10.7203	12.0358	10.2201	11.5569	10.8823	12.9552
6.92233	6.77705	7.2655	11.9209	9.51965	10.7569	11.0495	11.1002	9.95565	11.8616		6.92233	7.2655	6.77705	11.9209	12.3874	10.8985	10.478	10.8564	11.1631		6.92233	7.2655	6.77705	8.444	9.91215	10.1565	11.5052		6.92233	7.2655	6.77705	11.5142	11.9209	10.6936	10.3736	10.003	11.5512	10.7713	9.51965	10.4178	11.0936	11.0339	10.7569	10.3107	11.5135	9.756	11.0495	10.437	12.3874
6.939	6.77335	7.26505	11.5137	9.21895	10.2766	10.6828	10.5222	9.56005	11.4233		6.939	7.26505	6.77335	11.5137	12.0161	10.4875	10.1721	10.5871	10.8034		6.939	7.26505	6.77335	8.4387	9.5315	9.8893	11.2002		6.939	7.26505	6.77335	11.0841	11.5137	10.4109	10.0617	9.68885	11.0311	10.3868	9.21895	10.1265	10.7426	10.5071	10.2766	10.0587	11.1722	9.41545	10.6828	10.1552	12.0161
6.95567	6.7693	7.25575	11.2599	8.99585	9.9299	10.4111	10.0972	9.2868	11.1006		6.95567	7.25575	6.7693	11.2599	11.7869	10.2331	9.9936	10.4258	10.568		6.95567	7.25575	6.7693	8.4344	9.2561	9.6914	10.9823		6.95567	7.25575	6.7693	10.7966	11.2599	10.2007	9.83485	9.49395	10.6992	10.1071	8.99585	9.9707	10.5261	10.1212	9.9299	9.9093	10.9514	9.1714	10.4111	9.98875	11.7869
6.97233	6.7711	7.2503	11.1016	8.8599	9.68935	10.2234	9.8041	9.08505	10.8505		6.97233	7.2503	6.7711	11.1016	11.655	10.0737	9.89825	10.3429	10.4258		6.97233	7.2503	6.7711	8.43125	9.0468	9.5605	10.8314		6.97233	7.2503	6.7711	10.6158	11.1016	10.0518	9.6795	9.3878	10.481	9.9003	8.8599	9.8856	10.4062	9.84205	9.68935	9.8395	10.8185	8.9998	10.2234	9.907	11.655
6.989	6.7736	7.2562	11.017	8.7592	9.52975	10.0991	9.59615	8.95625	10.6928		6.989	7.2562	6.7736	11.017	11.5969	9.9877	9.85265	10.2986	10.3562		6.989	7.2562	6.7736	8.43575	8.9067	9.4696	10.7273		6.989	7.2562	6.7736	10.5125	11.017	9.9493	9.5756	9.33665	10.363	9.76955	8.7592	9.85475	10.3528	9.63595	9.52975	9.8069	10.7491	8.8742	10.0991	9.88255	11.5969
7.00567	6.7649	7.24235	10.9676	8.70685	9.4309	10.0132	9.45195	8.8702	10.5666		7.00567	7.24235	6.7649	10.9676	11.5765	9.9476	9.8465	10.2806	10.3481		7.00567	7.24235	6.7649	8.431	8.81635	9.421	10.6541		7.00567	7.24235	6.7649	10.4532	10.9676	9.8818	9.52045	9.31205	10.3	9.66395	8.70685	9.83395	10.3268	9.4908	9.4309	9.78935	10.7068	8.80235	10.0132	9.87395	11.5765
7.02233	6.77295	7.2455	10.9359	8.685	9.36825	9.9656	9.3743	8.82955	10.4842		7.02233	7.2455	6.77295	10.9359	11.5633	9.9222	9.83695	10.2567	10.3364		7.02233	7.2455	6.77295	8.4287	8.75535	9.4025	10.6251		7.02233	7.2455	6.77295	10.4221	10.9359	9.843	9.4893	9.3026	10.2627	9.60695	8.685	9.8166	10.3218	9.39835	9.36825	9.7632	10.6814	8.76425	9.9656	9.8603	11.5633
7.039	6.76825	7.25165	10.907	8.68925	9.35635	9.9564	9.3411	8.8278	10.4533		7.039	7.25165	6.76825	10.907	11.5381	9.8991	9.8195	10.2358	10.3399		7.039	7.25165	6.76825	8.42325	8.73825	9.40775	10.6208		7.039	7.25165	6.76825	10.3999	10.907	9.8428	9.4985	9.2924	10.2429	9.5729	8.68925	9.779	10.3093	9.33955	9.35635	9.73305	10.6608	8.7504	9.9564	9.84695	11.5381
7.05567	6.77445	7.2382	10.8704	8.70795	9.3619	9.9591	9.3475	8.8407	10.46		7.05567	7.2382	6.77445	10.8704	11.499	9.86535	9.7936	10.2026	10.3225		7.05567	7.2382	6.77445	8.41255	8.75455	9.4344	10.6328		7.05567	7.2382	6.77445	10.3642	10.8704	9.8514	9.51985	9.2699	10.2137	9.56705	8.70795	9.7451	10.2903	9.32655	9.3619	9.70735	10.6227	8.76285	9.9591	9.81625	11.499
7.07233	6.7721	7.2395	10.8334	8.7326	9.37395	9.96615	9.36085	8.869	10.4872		7.07233	7.2395	6.7721	10.8334	11.4489	9.8273	9.77025	10.1832	10.2909		7.07233	7.2395	6.7721	8.40765	8.782	9.45455	10.6496		7.07233	7.2395	6.7721	10.3197	10.8334	9.8685	9.545	9.23935	10.1766	9.5925	8.7326	9.71855	10.2631	9.32945	9.37395	9.69305	10.5839	8.78995	9.96615	9.7976	11.4489
7.089	6.76405	7.23955	10.8024	8.72855	9.38005	9.9524	9.38275	8.89695	10.5199		7.089	7.23955	6.76405	10.8024	11.4037	9.7789	9.7739	10.1901	10.2515		7.089	7.23955	6.76405	8.399	8.81875	9.45965	10.6531		7.089	7.23955	6.76405	10.2768	10.8024	9.8939	9.548	9.22515	10.1244	9.6115	8.72855	9.72535	10.2731	9.3357	9.38005	9.7058	10.5504	8.81605	9.9524	9.79395	11.4037
7.10567	6.77125	7.24205	10.8081	8.7184	9.33525	9.91925	9.37945	8.90535	10.5358		7.10567	7.24205	6.77125	10.8081	11.3766	9.73575	9.78665	10.2363	10.2189		7.10567	7.24205	6.77125	8.38675	8.83645	9.4466	10.6262		7.10567	7.24205	6.77125	10.2459	10.8081	9.8776	9.517	9.23335	10.0881	9.6047	8.7184	9.74705	10.3314	9.3399	9.33525	9.76495	10.5457	8.8269	9.91925	9.8137	11.3766
7.12233	6.7733	7.23485	10.8435	8.68365	9.29075	9.8741	9.3414	8.8706	10.5021		7.12233	7.23485	6.7733	10.8435	11.3959	9.71235	9.8461	10.3213	10.2057		7.12233	7.23485	6.7733	8.3712	8.8317	9.41255	10.5867		7.12233	7.23485	6.7733	10.2518	10.8435	9.8451	9.46995	9.28865	10.0713	9.57735	8.68365	9.8069	10.4509	9.30695	9.29075	9.84165	10.5667	8.81155	9.8741	9.8546	11.3959
7.139	6.7705	7.23365	10.929	8.64995	9.23885	9.80995	9.2881	8.8321	10.4438		7.139	7.23365	6.7705	10.929	11.4458	9.7066	9.92055	10.4231	10.2206		7.139	7.23365	6.7705	8.35855	8.7957	9.36515	10.5268		7.139	7.23365	6.7705	10.3108	10.929	9.78695	9.415	9.3815	10.0854	9.5243	8.64995	9.8476	10.6253	9.25335	9.23885	9.9062	10.6241	8.77195	9.80995	9.9098	11.4458
7.15567	6.7729	7.2387	11.0157	8.62895	9.1882	9.74565	9.23495	8.8073	10.3945		7.15567	7.2387	6.7729	11.0157	11.497	9.7287	9.98635	10.5056	10.2533		7.15567	7.2387	6.7729	8.34385	8.75255	9.3322	10.4723		7.15567	7.2387	6.7729	10.4132	11.0157	9.7278	9.38895	9.48055	10.1337	9.47105	8.62895	9.8741	10.7901	9.19505	9.1882	9.94825	10.6797	8.7409	9.74565	9.9459	11.497
7.17233	6.7756	7.22815	11.0817	8.62965	9.1718	9.7054	9.19635	8.81135	10.3857		7.17233	7.22815	6.7756	11.0817	11.5186	9.7448	10.0205	10.5415	10.2932		7.17233	7.22815	6.7756	8.3222	8.7315	9.32595	10.4449		7.17233	7.22815	6.7756	10.5413	11.0817	9.65755	9.39545	9.5635	10.2032	9.43795	8.62965	9.8581	10.8911	9.1496	9.1718	9.93595	10.7274	8.7259	9.7054	9.9426	11.5186
7.189	6.77215	7.2347	11.0933	8.65765	9.19595	9.67485	9.2076	8.8584	10.4656		7.189	7.2347	6.77215	11.0933	11.5038	9.74975	10.0307	10.5282	10.3051		7.189	7.2347	6.77215	8.29495	8.7343	9.35305	10.4566		7.189	7.2347	6.77215	10.6681	11.0933	9.61345	9.4528	9.58845	10.2549	9.44995	8.65765	9.80845	10.9244	9.1481	9.19595	9.8874	10.7393	8.7359	9.67485	9.9177	11.5038
7.20567	6.76945	7.22775	11.0654	8.7105	9.24695	9.6697	9.2589	8.9393	10.6419		7.20567	7.22775	6.76945	11.0654	11.4331	9.74255	10.0161	10.4644	10.2874		7.20567	7.22775	6.76945	8.27485	8.7861	9.4097	10.4981		7.20567	7.22775	6.76945	10.7811	11.0654	9.5971	9.5478	9.5837	10.3039	9.5033	8.7105	9.7362	10.863	9.1897	9.24695	9.8009	10.7183	8.8014	9.6697	9.86675	11.4331
7.22233	6.77445	7.2248	10.9895	8.76955	9.31605	9.69575	9.34735	9.0547	10.8727		7.22233	7.2248	6.77445	10.9895	11.3393	9.72315	9.967	10.3829	10.2378		7.22233	7.2248	6.77445	8.25415	8.86535	9.47535	10.56		7.22233	7.2248	6.77445	10.8443	10.9895	9.59335	9.66365	9.5231	10.3159	9.59095	8.76955	9.64715	10.762	9.2864	9.31605	9.7075	10.6638	8.87845	9.69575	9.80185	11.3393
7.239	6.7698	7.22765	10.901	8.8157	9.3709	9.7286	9.4319	9.159	11.1412		7.239	7.22765	6.7698	10.901	11.2339	9.69045	9.9185	10.2931	10.1689		7.239	7.22765	6.7698	8.22775	8.97445	9.52445	10.6123		7.239	7.22765	6.7698	10.8644	10.901	9.6089	9.7483	9.43895	10.3098	9.6851	8.8157	9.56125	10.6228	9.3887	9.3709	9.6114	10.596	8.95625	9.7286	9.73185	11.2339
7.25567	6.7681	7.226	10.8004	8.8333	9.39475	9.74165	9.4935	9.2248	11.3421		7.25567	7.226	6.7681	10.8004	11.116	9.64915	9.8563	10.1891	10.0868		7.25567	7.226	6.7681	8.2158	9.06135	9.5437	10.6298		7.25567	7.226	6.7681	10.8228	10.8004	9.62985	9.7822	9.3372	10.276	9.74935	8.8333	9.465	10.484	9.47555	9.39475	9.507	10.5083	9.0194	9.74165	9.65355	11.116
7.27233	6.7691	7.2256	10.7102	8.8144	9.36925	9.7425	9.4945	9.22885	11.4285		7.27233	7.2256	6.7691	10.7102	10.9954	9.5907	9.7722	10.0811	9.99935		7.27233	7.2256	6.7691	8.20085	9.11435	9.5166	10.6032		7.27233	7.2256	6.7691	10.7145	10.7102	9.64155	9.74425	9.2335	10.2183	9.75185	8.8144	9.36965	10.3427	9.50225	9.36925	9.4092	10.4238	9.0388	9.7425	9.57045	10.9954
7.289	6.7655	7.22885	10.6054	8.76845	9.3046	9.70555	9.44715	9.1844	11.374		7.289	7.22885	6.7655	10.6054	10.8887	9.5237	9.6793	9.97445	9.9036		7.289	7.22885	6.7655	8.18225	9.0896	9.45055	10.5319		7.289	7.22885	6.7655	10.5518	10.6054	9.61675	9.64625	9.11085	10.1339	9.69825	8.76845	9.27495	10.2029	9.4754	9.3046	9.3169	10.3309	8.9982	9.70555	9.4803	10.8887
7.30567	6.76685	7.22825	10.4957	8.6856	9.2043	9.64255	9.341	9.07505	11.1923		7.30567	7.22825	6.76685	10.4957	10.7659	9.4349	9.5778	9.8611	9.80265		7.30567	7.22825	6.76685	8.16775	9.0107	9.34795	10.417		7.30567	7.22825	6.76685	10.3583	10.4957	9.56445	9.5043	8.994	10.0267	9.59365	8.6856	9.1722	10.0602	9.382	9.2043	9.2231	10.2287	8.90725	9.64255	9.38925	10.7659
7.32233	6.7667	7.2286	10.3774	8.58735	9.0751	9.5469	9.1992	8.9398	10.9163		7.32233	7.2286	6.7667	10.3774	10.6575	9.3452	9.45035	9.7416	9.7014		7.32233	7.2286	6.7667	8.15585	8.8875	9.2193	10.2694		7.32233	7.2286	6.7667	10.1419	10.3774	9.47295	9.3405	8.87565	9.9011	9.4525	8.58735	9.0718	9.91745	9.23785	9.0751	9.1268	10.1231	8.7843	9.5469	9.2871	10.6575
7.339	6.7661	7.2272	10.2637	8.4837	8.9342	9.45045	9.0414	8.77875	10.6175		7.339	7.2272	6.7661	10.2637	10.5483	9.25055	9.3322	9.6192	9.6046		7.339	7.2272	6.7661	8.13735	8.7369	9.0972	10.1297		7.339	7.2272	6.7661	9.9235	10.2637	9.39125	9.17265	8.75505	9.74915	9.2903	8.4837	8.97685	9.7771	9.0719	8.9342	9.0295	10.0067	8.64945	9.45045	9.1846	10.5483
7.35567	6.76845	7.22855	10.1502	8.3755	8.80505	9.35085	8.87975	8.6116	10.3196		7.35567	7.22855	6.76845	10.1502	10.4474	9.1501	9.2133	9.5169	9.50705		7.35567	7.22855	6.76845	8.1313	8.57965	8.9691	9.99545		7.35567	7.22855	6.76845	9.7259	10.1502	9.2967	9.0328	8.65045	9.60615	9.13895	8.3755	8.889	9.6357	8.9126	8.80505	8.94055	9.90445	8.5199	9.35085	9.09375	10.4474
7.37233	6.7665	7.22295	10.0429	8.2834	8.68145	9.2514	8.74355	8.48105	10.0585		7.37233	7.22295	6.7665	10.0429	10.3746	9.07165	9.1004	9.4183	9.4161		7.37233	7.22295	6.7665	8.119	8.44235	8.8721	9.88645		7.37233	7.22295	6.7665	9.55295	10.0429	9.2176	8.91465	8.5543	9.46915	8.9972	8.2834	8.80725	9.51	8.7614	8.68145	8.8671	9.80625	8.39875	9.2514	9.0174	10.3746
7.389	6.7727	7.2256	9.966	8.20685	8.5875	9.18255	8.61785	8.357	9.8433		7.389	7.2256	6.7727	9.966	10.3137	8.98715	9.008	9.34075	9.35205		7.389	7.2256	6.7727	8.1122	8.32325	8.79	9.79755		7.389	7.2256	6.7727	9.43015	9.966	9.15195	8.812	8.47425	9.3491	8.88975	8.20685	8.7474	9.41375	8.6298	8.5875	8.80805	9.7386	8.2981	9.18255	8.94325	10.3137
7.40567	6.76685	7.2282	9.8934	8.14685	8.5024	9.12425	8.52575	8.2614	9.6937		7.40567	7.2282	6.76685	9.8934	10.2723	8.92425	8.9243	9.27595	9.29595		7.40567	7.2282	6.76685	8.1059	8.2335	8.7231	9.72785		7.40567	7.2282	6.76685	9.33055	9.8934	9.09295	8.74575	8.41995	9.2483	8.8007	8.14685	8.69485	9.33225	8.54645	8.5024	8.76985	9.682	8.2208	9.12425	8.88925	10.2723
7.42233	6.7704	7.2234	9.85975	8.0975	8.4418	9.081	8.45565	8.1919	9.594		7.42233	7.2234	6.7704	9.85975	10.252	8.88005	8.88315	9.2435	9.25595		7.42233	7.2234	6.7704	8.09785	8.16205	8.67895	9.68805		7.42233	7.2234	6.7704	9.2617	9.85975	9.0622	8.6992	8.375	9.1744	8.73195	8.0975	8.6664	9.2687	8.47135	8.4418	8.7365	9.64	8.157	9.081	8.8495	10.252
7.439	6.76845	7.22705	9.8323	8.06115	8.40225	9.0622	8.4016	8.13905	9.53315		7.439	7.22705	6.76845	9.8323	10.2714	8.85035	8.83655	9.2178	9.2405		7.439	7.22705	6.76845	8.09545	8.10825	8.64885	9.66335		7.439	7.22705	6.76845	9.23325	9.8323	9.04155	8.664	8.34905	9.12235	8.67865	8.06115	8.6509	9.23435	8.42435	8.40225	8.7235	9.6273	8.1181	9.0622	8.8323	10.2714
7.45567	6.7654	7.2242	9.8428	8.0427	8.3701	9.04735	8.36765	8.10095	9.5154		7.45567	7.2242	6.7654	9.8428	10.2858	8.83625	8.81625	9.21645	9.2364		7.45567	7.2242	6.7654	8.09675	8.07535	8.6322	9.65015		7.45567	7.2242	6.7654	9.22745	9.8428	9.03775	8.6415	8.3353	9.09345	8.6571	8.0427	8.64215	9.20515	8.38425	8.3701	8.72755	9.63025	8.0844	9.04735	8.82955	10.2858
7.47233	6.7694	7.2269	9.86925	8.0248	8.3564	9.05125	8.3479	8.0842	9.52105		7.47233	7.2269	6.7694	9.86925	10.327	8.83105	8.80405	9.22115	9.2424		7.47233	7.2269	6.7694	8.0942	8.0501	8.6268	9.66185		7.47233	7.2269	6.7694	9.2329	9.86925	9.03645	8.6333	8.33335	9.08485	8.6475	8.0248	8.65045	9.20435	8.3686	8.3564	8.74545	9.65195	8.0619	9.05125	8.8319	10.327
7.489	6.7653	7.22055	9.9145	8.0147	8.33925	9.0698	8.33605	8.06955	9.5438		7.489	7.22055	6.7653	9.9145	10.3809	8.83455	8.81455	9.2434	9.2679		7.489	7.22055	6.7653	8.0987	8.0403	8.6204	9.67195		7.489	7.22055	6.7653	9.24625	9.9145	9.0537	8.625	8.34055	9.0866	8.6464	8.0147	8.6693	9.21315	8.35995	8.33925	8.7533	9.68305	8.05675	9.0698	8.8483	10.3809
7.50567	6.77035	7.2261	9.96155	8.01225	8.3416	9.0843	8.32675	8.0618	9.5795		7.50567	7.2261	6.77035	9.96155	10.4487	8.85165	8.8308	9.2733	9.3005		7.50567	7.2261	6.77035	8.1029	8.0354	8.6318	9.69445		7.50567	7.2261	6.77035	9.2828	9.96155	9.07605	8.6322	8.34915	9.0883	8.65155	8.01225	8.68875	9.21925	8.363	8.3416	8.7758	9.7161	8.05445	9.0843	8.8715	10.4487
7.52233	6.77315	7.223	10.0083	8.00785	8.33955	9.10995	8.3327	8.055	9.629		7.52233	7.223	6.77315	10.0083	10.5074	8.8787	8.84985	9.30925	9.3274		7.52233	7.223	6.77315	8.10915	8.03125	8.6362	9.72095		7.52233	7.223	6.77315	9.3102	10.0083	9.09785	8.63205	8.3656	9.11135	8.66865	8.00785	8.71005	9.2551	8.36805	8.33955	8.79585	9.75825	8.05015	9.10995	8.89705	10.5074
7.539	6.76535	7.2204	10.0622	8.01395	8.34665	9.1477	8.33535	8.0661	9.6681		7.539	7.2204	6.76535	10.0622	10.5674	8.9088	8.86525	9.3398	9.362		7.539	7.2204	6.76535	8.1156	8.0302	8.6421	9.74435		7.539	7.2204	6.76535	9.34365	10.0622	9.1271	8.6276	8.3757	9.13535	8.6793	8.01395	8.7362	9.27435	8.3752	8.34665	8.8209	9.80195	8.0594	9.1477	8.91835	10.5674
7.55567	6.76875	7.22175	10.1062	8.0213	8.34755	9.17265	8.3514	8.0635	9.72085		7.55567	7.22175	6.76875	10.1062	10.6059	8.92505	8.89345	9.37725	9.39925		7.55567	7.22175	6.76875	8.1199	8.0349	8.65855	9.77575		7.55567	7.22175	6.76875	9.3792	10.1062	9.1594	8.63825	8.39935	9.1596	8.69605	8.0213	8.76065	9.3048	8.3834	8.34755	8.83825	9.8392	8.05925	9.17265	8.9469	10.6059
7.57233	6.7634	7.21895	10.1474	8.01935	8.34615	9.2188	8.3519	8.05965	9.76325		7.57233	7.21895	6.7634	10.1474	10.6713	8.94885	8.9158	9.41625	9.42925		7.57233	7.21895	6.7634	8.12615	8.02885	8.6635	9.79295		7.57233	7.21895	6.7634	9.41105	10.1474	9.18785	8.64815	8.40835	9.18865	8.72005	8.01935	8.7773	9.33535	8.39525	8.34615	8.86795	9.8741	8.06195	9.2188	8.97615	10.6713
7.589	6.76655	7.23145	10.182	8.02385	8.35545	9.2437	8.37435	8.07525	9.8067		7.589	7.23145	6.76655	10.182	10.7018	8.97515	8.9397	9.44765	9.4646		7.589	7.23145	6.76655	8.12555	8.0409	8.6896	9.8165		7.589	7.23145	6.76655	9.4317	10.182	9.21755	8.6534	8.43495	9.2265	8.74775	8.02385	8.80325	9.36285	8.4123	8.35545	8.8866	9.9152	8.0751	9.2437	9.0103	10.7018
7.60567	6.76645	7.22575	10.2125	8.03485	8.371	9.28485	8.38985	8.08495	9.8503		7.60567	7.22575	6.76645	10.2125	10.736	9.0042	8.96945	9.48475	9.4962		7.60567	7.22575	6.76645	8.14175	8.05355	8.70595	9.84775		7.60567	7.22575	6.76645	9.4685	10.2125	9.2357	8.6641	8.4498	9.2547	8.7638	8.03485	8.83765	9.3965	8.42605	8.371	8.9169	9.94395	8.0778	9.28485	9.03815	10.736
7.62233	6.77035	7.2284	10.2409	8.0473	8.38355	9.30245	8.4001	8.1009	9.8779		7.62233	7.2284	6.77035	10.2409	10.7703	9.0394	9.0045	9.5264	9.5371		7.62233	7.2284	6.77035	8.14305	8.0677	8.7281	9.86665		7.62233	7.2284	6.77035	9.49465	10.2409	9.2555	8.67165	8.484	9.2851	8.78225	8.0473	8.87275	9.42715	8.4473	8.38355	8.9478	9.9725	8.0918	9.30245	9.07035	10.7703
7.639	6.76945	7.2246	10.2726	8.05625	8.39995	9.32745	8.4205	8.1101	9.919		7.639	7.2246	6.76945	10.2726	10.8007	9.07055	9.04665	9.5809	9.58265		7.639	7.2246	6.76945	8.14975	8.0787	8.7554	9.89045		7.639	7.2246	6.76945	9.5333	10.2726	9.27815	8.69955	8.51105	9.32495	8.8132	8.05625	8.9135	9.46255	8.4594	8.39995	8.99155	9.98785	8.1103	9.32745	9.10775	10.8007
7.65567	6.76895	7.22845	10.296	8.07925	8.4275	9.35445	8.4429	8.13435	9.95325		7.65567	7.22845	6.76895	10.296	10.846	9.11715	9.1001	9.6367	9.63965		7.65567	7.22845	6.76895	8.1553	8.1036	8.781	9.9087		7.65567	7.22845	6.76895	9.5749	10.296	9.3031	8.7306	8.5492	9.3654	8.84415	8.07925	8.97095	9.51005	8.488	8.4275	9.0315	10.0329	8.12895	9.35445	9.16235	10.846
7.67233	6.77055	7.22185	10.3235	8.1077	8.45975	9.3785	8.4878	8.15595	10.0061		7.67233	7.22185	6.77055	10.3235	10.884	9.162	9.15145	9.71325	9.70195		7.67233	7.22185	6.77055	8.15255	8.1331	8.81645	9.9433		7.67233	7.22185	6.77055	9.6178	10.3235	9.3431	8.7769	8.59105	9.412	8.8785	8.1077	9.0257	9.55775	8.5122	8.45975	9.07165	10.0667	8.15585	9.3785	9.2075	10.884
7.689	6.77005	7.23005	10.3513	8.13885	8.51275	9.4243	8.5356	8.1951	10.0407		7.689	7.23005	6.77005	10.3513	10.9239	9.2229	9.2181	9.77885	9.7756		7.689	7.23005	6.77005	8.1558	8.16265	8.8462	9.9771		7.689	7.23005	6.77005	9.66235	10.3513	9.37	8.809	8.63545	9.46395	8.9232	8.13885	9.0764	9.605	8.5597	8.51275	9.1097	10.0984	8.1905	9.4243	9.26355	10.9239
7.70567	6.77375	7.22425	10.3831	8.17985	8.549	9.45915	8.59785	8.23835	10.0994		7.70567	7.22425	6.77375	10.3831	10.9565	9.27565	9.2722	9.8294	9.84805		7.70567	7.22425	6.77375	8.1566	8.20935	8.8867	10.0165		7.70567	7.22425	6.77375	9.6981	10.3831	9.40885	8.8482	8.67375	9.5124	8.97215	8.17985	9.11605	9.6583	8.60935	8.549	9.1363	10.1327	8.22595	9.45915	9.30455	10.9565
7.72233	6.76755	7.22345	10.3948	8.2133	8.5888	9.4891	8.64375	8.27715	10.1397		7.72233	7.22345	6.76755	10.3948	10.9779	9.3227	9.31595	9.87275	9.9026		7.72233	7.22345	6.76755	8.1602	8.2515	8.91085	10.0194		7.72233	7.22345	6.76755	9.71215	10.3948	9.44035	8.86785	8.6959	9.55855	9.00805	8.2133	9.1373	9.6915	8.6491	8.5888	9.15015	10.1496	8.26475	9.4891	9.3315	10.9779
7.739	6.77295	7.21525	10.4003	8.2334	8.61625	9.5039	8.6901	8.30255	10.1648		7.739	7.21525	6.77295	10.4003	10.9658	9.3437	9.3386	9.8846	9.9299		7.739	7.21525	6.77295	8.16145	8.2745	8.93105	10.0359		7.739	7.21525	6.77295	9.7105	10.4003	9.45635	8.86795	8.6993	9.58575	9.0397	8.2334	9.1337	9.70025	8.66835	8.61625	9.15095	10.1515	8.2872	9.5039	9.34195	10.9658
7.75567	6.7659	7.2222	10.3847	8.2464	8.63155	9.4989	8.7169	8.3213	10.1664		7.75567	7.2222	6.7659	10.3847	10.9349	9.34835	9.3428	9.8595	9.9223		7.75567	7.2222	6.7659	8.1565	8.29595	8.93045	10.0173		7.75567	7.2222	6.7659	9.68425	10.3847	9.4533	8.8491	8.6948	9.59385	9.0475	8.2464	9.1184	9.69285	8.68185	8.63155	9.1325	10.1348	8.301	9.4989	9.3342	10.9349
7.77233	6.76795	7.22295	10.3488	8.2453	8.61925	9.47845	8.7173	8.3193	10.135		7.77233	7.22295	6.76795	10.3488	10.8728	9.3309	9.32115	9.81955	9.89405		7.77233	7.22295	6.76795	8.1593	8.3002	8.91705	9.992		7.77233	7.22295	6.76795	9.6383	10.3488	9.43855	8.82185	8.66955	9.5751	9.04045	8.2453	9.07805	9.66825	8.6774	8.61925	9.10015	10.1008	8.29835	9.47845	9.29905	10.8728
7.789	6.7633	7.2246	10.3013	8.23545	8.60145	9.4387	8.69375	8.30745	10.0846		7.789	7.2246	6.7633	10.3013	10.7916	9.299	9.2851	9.7515	9.8382		7.789	7.2246	6.7633	8.15085	8.28075	8.8872	9.9459		7.789	7.2246	6.7633	9.58295	10.3013	9.408	8.7844	8.6373	9.54695	9.0225	8.23545	9.03395	9.6339	8.6534	8.60145	9.05685	10.0546	8.2865	9.4387	9.2584	10.7916
7.80567	6.77065	7.2279	10.2422	8.20915	8.56015	9.3944	8.65535	8.27995	10.026		7.80567	7.2279	6.77065	10.2422	10.7095	9.24645	9.24205	9.68055	9.7694		7.80567	7.2279	6.77065	8.15205	8.25595	8.8657	9.8939		7.80567	7.2279	6.77065	9.5201	10.2422	9.36255	8.73945	8.5988	9.5	8.98055	8.20915	8.97525	9.57015	8.61435	8.56015	9.00785	9.9925	8.2569	9.3944	9.20805	10.7095
7.82233	6.76695	7.22475	10.176	8.17575	8.52305	9.33495	8.61185	8.24745	9.95985		7.82233	7.22475	6.76695	10.176	10.6144	9.1907	9.1878	9.61115	9.68885		7.82233	7.22475	6.76695	8.1401	8.22675	8.82525	9.84245		7.82233	7.22475	6.76695	9.45475	10.176	9.307	8.6982	8.5566	9.4435	8.93805	8.17575	8.9289	9.51925	8.5801	8.52305	8.9583	9.92505	8.2227	9.33495	9.1571	10.6144
7.839	6.76845	7.226	10.099	8.14595	8.48405	9.2815	8.5492	8.217	9.88925		7.839	7.226	6.76845	10.099	10.5274	9.13955	9.1307	9.53225	9.5947		7.839	7.226	6.76845	8.13275	8.18445	8.786	9.7808		7.839	7.226	6.76845	9.3878	10.099	9.2527	8.65375	8.51015	9.38535	8.8977	8.14595	8.8785	9.4581	8.53215	8.48405	8.9078	9.8577	8.1869	9.2815	9.09695	10.5274
7.85567	6.7697	7.22885	10.025	8.11765	8.446	9.22615	8.5127	8.183	9.8533		7.85567	7.22885	6.7697	10.025	10.4421	9.0829	9.0814	9.47175	9.5232		7.85567	7.22885	6.7697	8.1186	8.1557	8.7481	9.72305		7.85567	7.22885	6.7697	9.3315	10.025	9.1951	8.6228	8.47325	9.32545	8.84365	8.11765	8.825	9.3964	8.489	8.446	8.8557	9.79595	8.1548	9.22615	9.0431	10.4421
7.87233	6.7708	7.22875	9.9544	8.0869	8.40835	9.1756	8.47055	8.15675	9.75375		7.87233	7.22875	6.7708	9.9544	10.3613	9.0303	9.02815	9.4121	9.45295		7.87233	7.22875	6.7708	8.09945	8.1175	8.7066	9.6709		7.87233	7.22875	6.7708	9.2764	9.9544	9.15875	8.58995	8.4318	9.2749	8.7995	8.0869	8.7766	9.34095	8.4492	8.40835	8.81895	9.7286	8.129	9.1756	8.99355	10.3613
7.889	6.7677	7.23335	9.8889	8.0605	8.37675	9.1235	8.43985	8.1325	9.6893		7.889	7.23335	6.7677	9.8889	10.2874	8.97895	8.98495	9.35155	9.39165		7.889	7.23335	6.7677	8.09075	8.0932	8.6781	9.6159		7.889	7.23335	6.7677	9.2234	9.8889	9.11175	8.57015	8.3974	9.22295	8.75685	8.0605	8.73555	9.2947	8.4107	8.37675	8.7804	9.67095	8.09115	9.1235	8.94625	10.2874
7.90567	6.7705	7.2316	9.8319	8.0413	8.3492	9.0826	8.4075	8.10565	9.6375		7.90567	7.2316	6.7705	9.8319	10.2235	8.9397	8.9448	9.30415	9.3342		7.90567	7.2316	6.7705	8.08115	8.06245	8.6446	9.57205		7.90567	7.2316	6.7705	9.18825	9.8319	9.06075	8.55145	8.3796	9.1763	8.72225	8.0413	8.70575	9.25195	8.3835	8.3492	8.74295	9.625	8.0704	9.0826	8.90405	10.2235
7.92233	6.7654	7.2284	9.77595	8.0244	8.33695	9.04815	8.37795	8.08	9.59835		7.92233	7.2284	6.7654	9.77595	10.1669	8.9085	8.9114	9.26155	9.2835		7.92233	7.2284	6.7654	8.0702	8.0464	8.62345	9.5391		7.92233	7.2284	6.7654	9.1552	9.77595	9.0333	8.52845	8.3509	9.1373	8.69215	8.0244	8.68185	9.21325	8.3533	8.33695	8.7236	9.5765	8.04805	9.04815	8.8797	10.1669
7.939	6.77125	7.226	9.73905	8.01705	8.30775	9.01635	8.35515	8.0726	9.558		7.939	7.226	6.77125	9.73905	10.1226	8.88475	8.8883	9.2313	9.25175		7.939	7.226	6.77125	8.0534	8.02685	8.59965	9.5027		7.939	7.226	6.77125	9.13325	9.73905	9.00095	8.51905	8.3466	9.10755	8.65805	8.01705	8.66235	9.19425	8.3392	8.30775	8.71185	9.5451	8.03655	9.01635	8.85585	10.1226
7.95567	6.7656	7.225	9.70725	8.00455	8.3068	8.99215	8.35015	8.061	9.5399		7.95567	7.225	6.7656	9.70725	10.1003	8.86335	8.8694	9.2158	9.2284		7.95567	7.225	6.7656	8.04135	8.0222	8.597	9.4692		7.95567	7.225	6.7656	9.12635	9.70725	8.977	8.51855	8.3493	9.0917	8.63675	8.00455	8.6713	9.18105	8.3281	8.3068	8.70945	9.52465	8.0245	8.99215	8.8467	10.1003
7.97233	6.7614	7.2251	9.69305	8.00955	8.30695	8.9848	8.3394	8.05935	9.5403		7.97233	7.2251	6.7614	9.69305	10.0818	8.8573	8.86785	9.21075	9.2085		7.97233	7.2251	6.7614	8.04105	8.00855	8.59465	9.45985		7.97233	7.2251	6.7614	9.14225	9.69305	8.9623	8.5277	8.3615	9.08625	8.62555	8.00955	8.67715	9.1749	8.3129	8.30695	8.72965	9.52205	8.02775	8.9848	8.8493	10.0818
7.989	6.7649	7.2202	9.6943	8.0192	8.3046	8.98155	8.33975	8.0687	9.58		7.989	7.2202	6.7649	9.6943	10.089	8.85845	8.88275	9.21585	9.2087		7.989	7.2202	6.7649	8.0313	8.0196	8.59895	9.476		7.989	7.2202	6.7649	9.17745	9.6943	8.96125	8.5518	8.3892	9.09545	8.61785	8.0192	8.70405	9.18385	8.3233	8.3046	8.75	9.53205	8.03225	8.98155	8.875	10.089
8.00567	6.7722	7.21525	9.71425	8.04395	8.3257	8.98925	8.3523	8.08315	9.7494		8.00567	7.21525	6.7722	9.71425	10.1087	8.864	8.8956	9.23515	9.2175		8.00567	7.21525	6.7722	8.03325	8.03125	8.62185	9.4846		8.00567	7.21525	6.7722	9.22465	9.71425	8.97025	8.58255	8.4228	9.11475	8.632	8.04395	8.74015	9.21475	8.33315	8.3257	8.79445	9.5569	8.0503	8.98925	8.9124	10.1087
8.02233	6.7661	7.2144	9.74635	8.06155	8.3546	9.00535	8.37505	8.1005	9.9502		8.02233	7.2144	6.7661	9.74635	10.1487	8.89535	8.92795	9.2622	9.2326		8.02233	7.2144	6.7661	8.0338	8.05235	8.6507	9.5187		8.02233	7.2144	6.7661	9.27835	9.74635	8.98285	8.61475	8.4634	9.15065	8.64535	8.06155	8.7839	9.25335	8.3592	8.3546	8.84185	9.5997	8.08065	9.00535	8.961	10.1487
8.039	6.76785	7.2171	9.78825	8.08505	8.38795	9.03615	8.3995	8.1246	10.0669		8.039	7.2171	6.76785	9.78825	10.1834	8.92235	8.96185	9.2864	9.25535		8.039	7.2171	6.76785	8.0348	8.076	8.68085	9.54885		8.039	7.2171	6.76785	9.33005	9.78825	9.0083	8.6407	8.4971	9.1895	8.68345	8.08505	8.8222	9.28445	8.3896	8.38795	8.87965	9.63635	8.1149	9.03615	9.01265	10.1834
8.05567	6.76375	7.2124	9.8299	8.10915	8.4195	9.0619	8.43035	8.1446	10.0688		8.05567	7.2124	6.76375	9.8299	10.2319	8.95145	8.98995	9.3071	9.27825		8.05567	7.2124	6.76375	8.0461	8.10695	8.6988	9.5885		8.05567	7.2124	6.76375	9.3721	9.8299	9.0287	8.6604	8.528	9.22525	8.7034	8.10915	8.84635	9.3274	8.4189	8.4195	8.9164	9.68355	8.14105	9.0619	9.04645	10.2319
8.07233	6.7658	7.2141	9.8546	8.1289	8.44465	9.07765	8.4448	8.16765	9.98015		8.07233	7.2141	6.7658	9.8546	10.259	8.97425	9.0162	9.3297	9.29225		8.07233	7.2141	6.7658	8.0538	8.1299	8.71655	9.6111		8.07233	7.2141	6.7658	9.38585	9.8546	9.052	8.67265	8.54615	9.26415	8.72925	8.1289	8.8594	9.35045	8.4443	8.44465	8.9322	9.7084	8.17295	9.07765	9.07905	10.259
8.089	6.7657	7.2207	9.87195	8.1479	8.4695	9.09665	8.4587	8.1828	9.85315		8.089	7.2207	6.7657	9.87195	10.2723	8.99025	9.0281	9.3408	9.30395		8.089	7.2207	6.7657	8.05825	8.15035	8.7217	9.62105		8.089	7.2207	6.7657	9.3846	9.87195	9.05785	8.67185	8.5511	9.2845	8.7334	8.1479	8.8608	9.36465	8.4557	8.4695	8.9292	9.72095	8.19395	9.09665	9.09785	10.2723
8.10567	6.76415	7.21615	9.87975	8.14815	8.49135	9.10445	8.46305	8.19365	9.7163		8.10567	7.21615	6.76415	9.87975	10.2802	8.997	9.048	9.33975	9.3048		8.10567	7.21615	6.76415	8.06445	8.1668	8.7242	9.62455		8.10567	7.21615	6.76415	9.3563	9.87975	9.0669	8.66375	8.54145	9.29105	8.7421	8.14815	8.8451	9.36795	8.46785	8.49135	8.91645	9.725	8.20885	9.10445	9.0917	10.2802
8.12233	6.7653	7.22105	9.86965	8.14755	8.49435	9.09965	8.4725	8.2006	9.59345		8.12233	7.22105	6.7653	9.86965	10.2696	9.00145	9.05465	9.32695	9.31065		8.12233	7.22105	6.7653	8.06775	8.1698	8.71175	9.61235		8.12233	7.22105	6.7653	9.32645	9.86965	9.0628	8.66585	8.5215	9.28095	8.74015	8.14755	8.82515	9.36865	8.4747	8.49435	8.89635	9.71145	8.21465	9.09965	9.08365	10.2696
8.139	6.77125	7.2202	9.8595	8.1582	8.5053	9.09975	8.47395	8.2138	9.48435		8.139	7.2202	6.77125	9.8595	10.2645	8.99165	9.0544	9.32475	9.29875		8.139	7.2202	6.77125	8.07085	8.17485	8.6978	9.5963		8.139	7.2202	6.77125	9.2991	9.8595	9.0671	8.6698	8.5124	9.2824	8.7385	8.1582	8.79775	9.37235	8.47695	8.5053	8.87725	9.70005	8.21935	9.09975	9.07075	10.2645
8.15567	6.76025	7.22295	9.83805	8.16645	8.51505	9.10835	8.4792	8.21725	9.39545		8.15567	7.22295	6.76025	9.83805	10.2453	8.9908	9.06195	9.31555	9.28915		8.15567	7.22295	6.76025	8.072	8.1863	8.68385	9.59255		8.15567	7.22295	6.76025	9.263	9.83805	9.06535	8.665	8.4976	9.27135	8.73575	8.16645	8.7818	9.3574	8.47085	8.51505	8.86425	9.6915	8.22785	9.10835	9.06525	10.2453
8.17233	6.76555	7.21795	9.81905	8.1772	8.5226	9.1022	8.4823	8.2115	9.31515		8.17233	7.21795	6.76555	9.81905	10.2236	8.9871	9.06045	9.3083	9.2886		8.17233	7.21795	6.76555	8.0813	8.19315	8.68205	9.57435		8.17233	7.21795	6.76555	9.2358	9.81905	9.0542	8.67	8.48145	9.256	8.72895	8.1772	8.75585	9.35035	8.4723	8.5226	8.84425	9.6721	8.22555	9.1022	9.0464	10.2236
8.189	6.7649	7.2284	9.8079	8.17195	8.52655	9.09705	8.49055	8.22395	9.2623		8.189	7.2284	6.7649	9.8079	10.2078	8.97905	9.05095	9.29305	9.2777		8.189	7.2284	6.7649	8.0815	8.1918	8.6715	9.56365		8.189	7.2284	6.7649	9.20335	9.8079	9.0544	8.6662	8.47015	9.24875	8.7273	8.17195	8.7355	9.33415	8.472	8.52655	8.82065	9.6577	8.22965	9.09705	9.02065	10.2078
8.20567	6.7654	7.235	9.78135	8.17755	8.5322	9.08775	8.48655	8.2172	9.21915		8.20567	7.235	6.7654	9.78135	10.1759	8.96465	9.0374	9.27785	9.2656		8.20567	7.235	6.7654	8.0768	8.19925	8.6603	9.54715		8.20567	7.235	6.7654	9.1789	9.78135	9.04435	8.6569	8.4486	9.23055	8.7137	8.17755	8.71475	9.3223	8.46075	8.5322	8.8001	9.6294	8.23395	9.08775	9.00655	10.1759
8.22233	6.76505	7.2364	9.7552	8.1773	8.5292	9.07485	8.48265	8.21465	9.1928		8.22233	7.2364	6.76505	9.7552	10.141	8.96085	9.0233	9.26175	9.24965		8.22233	7.2364	6.76505	8.0823	8.19745	8.6396	9.52845		8.22233	7.2364	6.76505	9.14525	9.7552	9.0301	8.6534	8.4241	9.2134	8.7043	8.1773	8.68895	9.30115	8.45105	8.5292	8.7813	9.61085	8.23215	9.07485	8.983	10.141
8.239	6.76535	7.23285	9.7243	8.16695	8.5204	9.06105	8.47015	8.2066	9.17805		8.239	7.23285	6.76535	9.7243	10.1027	8.9407	8.9987	9.23455	9.21885		8.239	7.23285	6.76535	8.06665	8.1861	8.63085	9.49915		8.239	7.23285	6.76535	9.1188	9.7243	9.01535	8.64715	8.41115	9.1931	8.69	8.16695	8.66735	9.27285	8.4309	8.5204	8.75015	9.5806	8.22115	9.06105	8.9552	10.1027
8.25567	6.7631	7.23475	9.68145	8.16435	8.51245	9.03015	8.4577	8.1973	9.172		8.25567	7.23475	6.7631	9.68145	10.0643	8.9281	8.9809	9.213	9.19705		8.25567	7.23475	6.7631	8.04825	8.1817	8.6135	9.4773		8.25567	7.23475	6.7631	9.10685	9.68145	8.9901	8.63555	8.3924	9.17495	8.6702	8.16435	8.64945	9.25065	8.41865	8.51245	8.7356	9.5544	8.2161	9.03015	8.92255	10.0643
8.27233	6.76675	7.23005	9.6453	8.15765	8.4958	9.02355	8.4431	8.19465	9.1717		8.27233	7.23005	6.76675	9.6453	10.0277	8.9189	8.95875	9.1861	9.17085		8.27233	7.23005	6.76675	8.03965	8.17325	8.598	9.447		8.27233	7.23005	6.76675	9.1113	9.6453	8.9707	8.6392	8.3793	9.1627	8.6541	8.15765	8.6386	9.2277	8.40025	8.4958	8.7156	9.5144	8.2049	9.02355	8.89525	10.0277
8.289	6.7677	7.22945	9.60485	8.163	8.49025	9.00595	8.4378	8.1836	9.17085		8.289	7.22945	6.7677	9.60485	9.9981	8.9121	8.94195	9.18155	9.15095		8.289	7.22945	6.7677	8.0175	8.1599	8.587	9.42295		8.289	7.22945	6.7677	9.1453	9.60485	8.9503	8.65665	8.37745	9.1569	8.64165	8.163	8.63625	9.2234	8.38835	8.49025	8.70765	9.4923	8.18935	9.00595	8.87085	9.9981
8.30567	6.7639	7.23025	9.57435	8.17575	8.4864	9.00545	8.4434	8.18155	9.1725		8.30567	7.23025	6.7639	9.57435	9.971	8.91965	8.9264	9.16755	9.13405		8.30567	7.23025	6.7639	7.9996	8.1596	8.59115	9.4149		8.30567	7.23025	6.7639	9.23415	9.57435	8.9414	8.68375	8.37645	9.1695	8.63615	8.17575	8.64745	9.2173	8.38125	8.4864	8.7067	9.48775	8.19335	9.00545	8.8552	9.971
8.32233	6.7664	7.2295	9.55915	8.19355	8.4996	9.0319	8.4536	8.1812	9.1767		8.32233	7.2295	6.7664	9.55915	9.9461	8.9429	8.92065	9.1802	9.1207		8.32233	7.2295	6.7664	7.9779	8.1742	8.59615	9.408		8.32233	7.2295	6.7664	9.4158	9.55915	8.9513	8.74855	8.3964	9.2141	8.63935	8.19355	8.66965	9.22825	8.37545	8.4996	8.72715	9.4999	8.20545	9.0319	8.83405	9.9461
8.339	6.7667	7.23575	9.5568	8.23985	8.52075	9.08215	8.46245	8.1982	9.186		8.339	7.23575	6.7667	9.5568	9.9464	9.0139	8.9144	9.19525	9.11345		8.339	7.23575	6.7667	7.95635	8.183	8.607	9.41015		8.339	7.23575	6.7667	9.7604	9.5568	8.9778	8.87515	8.43345	9.2979	8.6501	8.23985	8.7218	9.26645	8.3827	8.52075	8.76705	9.55105	8.23915	9.08215	8.8185	9.9464
8.35567	6.76745	7.2275	9.5763	8.32085	8.56345	9.1944	8.4767	8.2068	9.194		8.35567	7.2275	6.76745	9.5763	9.95095	9.1384	8.92005	9.2453	9.11415		8.35567	7.2275	6.76745	7.9305	8.206	8.64595	9.4268		8.35567	7.2275	6.76745	10.3303	9.5763	9.0465	9.1011	8.50765	9.45545	8.683	8.32085	8.8043	9.341	8.3955	8.56345	8.84855	9.6512	8.301	9.1944	8.7999	9.95095
8.37233	6.76525	7.2275	9.61375	8.46115	8.64925	9.4047	8.5164	8.2219	9.22745		8.37233	7.2275	6.76525	9.61375	10.0004	9.34965	8.9305	9.32425	9.1222		8.37233	7.2275	6.76525	7.91105	8.2596	8.70465	9.48165		8.37233	7.2275	6.76525	11.2158	9.61375	9.1833	9.4702	8.62575	9.71945	8.7432	8.46115	8.93135	9.4758	8.42115	8.64925	8.9799	9.8131	8.41455	9.4047	8.79115	10.0004
8.389	6.7675	7.2324	9.71125	8.68035	8.79145	9.7281	8.58705	8.25195	9.2519		8.389	7.2324	6.7675	9.71125	10.0703	9.6824	8.96085	9.4367	9.1428		8.389	7.2324	6.7675	7.89745	8.34685	8.81055	9.57065		8.389	7.2324	6.7675	12.4345	9.71125	9.4033	9.9873	8.80365	10.1287	8.8478	8.68035	9.09595	9.65645	8.4775	8.79145	9.16135	10.0678	8.5983	9.7281	8.79	10.0703
8.40567	6.76325	7.2399	9.8447	9.0015	8.9908	10.2161	8.68645	8.31345	9.2765		8.40567	7.2399	6.76325	9.8447	10.1699	10.127	9.00285	9.5825	9.16755		8.40567	7.2399	6.76325	7.8756	8.47375	8.94175	9.7111		8.40567	7.2399	6.76325	13.8952	9.8447	9.7289	10.6608	8.9991	10.6924	9.00875	9.0015	9.29025	9.9084	8.54805	8.9908	9.3782	10.404	8.8688	10.2161	8.79745	10.1699
8.42233	6.7697	7.2359	10.01	9.394	9.26065	10.8261	8.8147	8.3861	9.2768		8.42233	7.2359	6.7697	10.01	10.2927	10.6481	9.0546	9.74075	9.2112		8.42233	7.2359	6.7697	7.8577	8.6435	9.0971	9.8632		8.42233	7.2359	6.7697	15.4088	10.01	10.1456	11.3989	9.224	11.3507	9.22485	9.394	9.4782	10.174	8.66165	9.26065	9.5832	10.7581	9.23185	10.8261	8.80675	10.2927
8.439	6.771	7.2326	10.172	9.82055	9.5474	11.4898	8.97285	8.45555	9.2519		8.439	7.2326	6.771	10.172	10.3863	11.176	9.09695	9.8784	9.26025		8.439	7.2326	6.771	7.83985	8.84035	9.2718	10.0227		8.439	7.2326	6.771	16.7113	10.172	10.6031	12.0576	9.4123	12.0136	9.4773	9.82055	9.6258	10.3938	8.7749	9.5474	9.75315	11.088	9.63885	11.4898	8.8165	10.3863
8.45567	6.77075	7.23735	10.2965	10.2072	9.81925	12.0927	9.12325	8.53545	9.20495		8.45567	7.23735	6.77075	10.2965	10.4418	11.6209	9.12165	9.95545	9.2931		8.45567	7.23735	6.77075	7.8286	9.036	9.3946	10.1454		8.45567	7.23735	6.77075	17.5668	10.2965	11.0373	12.5214	9.5344	12.5716	9.70065	10.2072	9.69505	10.5539	8.8963	9.81925	9.84545	11.3083	10.0146	12.0927	8.8011	10.4418
8.47233	6.776	7.2294	10.3602	10.4772	9.99945	12.5282	9.22675	8.58465	9.1379		8.47233	7.2294	6.776	10.3602	10.4335	11.8811	9.1122	9.95875	9.2917		8.47233	7.2294	6.776	7.80915	9.1742	9.45855	10.1989		8.47233	7.2294	6.776	17.8469	10.3602	11.3292	12.6933	9.5684	12.9221	9.8682	10.4772	9.68195	10.5988	8.97215	9.99945	9.84125	11.3971	10.2871	12.5282	8.77245	10.4335
8.489	6.7641	7.23135	10.3409	10.5671	10.0691	12.7	9.2716	8.60085	9.0653		8.489	7.23135	6.7641	10.3409	10.3613	11.9355	9.06985	9.8923	9.2561		8.489	7.23135	6.7641	7.7934	9.24765	9.4506	10.1632		8.489	7.23135	6.7641	17.5364	10.3409	11.4337	12.5618	9.49765	13.0119	9.93415	10.5671	9.5823	10.5304	8.98835	10.0691	9.74185	11.3263	10.404	12.7	8.7314	10.3613
8.50567	6.7677	7.22615	10.2356	10.4841	9.9992	12.5877	9.2393	8.56575	8.98095		8.50567	7.22615	6.7677	10.2356	10.2401	11.7729	8.9943	9.7538	9.1856		8.50567	7.22615	6.7677	7.781	9.21375	9.35415	10.0507		8.50567	7.22615	6.7677	16.748	10.2356	11.3367	12.1768	9.35125	12.8234	9.8832	10.4841	9.43635	10.3765	8.94025	9.9992	9.57165	11.1231	10.3469	12.5877	8.66095	10.2401
8.52233	6.7785	7.22455	10.0778	10.2553	9.8234	12.2433	9.13625	8.4924	8.90755		8.52233	7.22455	6.7785	10.0778	10.0742	11.4438	8.90165	9.5763	9.09		8.52233	7.22455	6.7785	7.76395	9.1001	9.2166	9.8863		8.52233	7.22455	6.7785	15.65	10.0778	11.0665	11.631	9.14395	12.4286	9.73	10.2553	9.23495	10.146	8.83785	9.8234	9.3558	10.8326	10.1224	12.2433	8.5905	10.0742
8.539	6.7712	7.21685	9.877	9.92285	9.57725	11.7361	8.99625	8.397	8.85255		8.539	7.21685	6.7712	9.877	9.9	11.0055	8.79785	9.37985	8.98395		8.539	7.21685	6.7712	7.7513	8.929	9.03445	9.7		8.539	7.21685	6.7712	14.402	9.877	10.6904	11.0104	8.92425	11.9026	9.51335	9.92285	9.02575	9.87725	8.70305	9.57725	9.12405	10.4862	9.8088	11.7361	8.51505	9.9
8.55567	6.7677	7.21695	9.66665	9.5486	9.29595	11.1637	8.8257	8.29025	8.8067		8.55567	7.21695	6.7677	9.66665	9.7376	10.5331	8.69135	9.184	8.87375		8.55567	7.21695	6.7677	7.72915	8.72635	8.85965	9.50745		8.55567	7.21695	6.7677	13.1735	9.66665	10.2562	10.4031	8.70455	11.3153	9.26185	9.5486	8.83935	9.6113	8.55865	9.29595	8.90685	10.14	9.45795	11.1637	8.44405	9.7376
8.57233	6.7669	7.2184	9.4629	9.18345	9.02805	10.5979	8.65495	8.19385	8.7849		8.57233	7.2184	6.7669	9.4629	9.59625	10.0643	8.59805	9.003	8.77075		8.57233	7.2184	6.7669	7.72365	8.5243	8.6999	9.34735		8.57233	7.2184	6.7669	12.0639	9.4629	9.8463	9.8707	8.50745	10.7509	9.02165	9.18345	8.6704	9.37925	8.4201	9.02805	8.71145	9.8207	9.0953	10.5979	8.378	9.59625
8.589	6.77225	7.21465	9.2792	8.8593	8.79035	10.0869	8.51225	8.1108	8.75815		8.589	7.21465	6.77225	9.2792	9.4876	9.6508	8.5289	8.85375	8.6871		8.589	7.21465	6.77225	7.7112	8.34795	8.56965	9.21465		8.589	7.21465	6.77225	11.1301	9.2792	9.4805	9.4259	8.33835	10.2524	8.81045	8.8593	8.5427	9.1794	8.299	8.79035	8.5382	9.5455	8.7788	10.0869	8.3252	9.4876
8.60567	6.7731	7.21685	9.12805	8.59115	8.5993	9.6601	8.3918	8.03605	8.7403		8.60567	7.21685	6.7731	9.12805	9.39985	9.29645	8.47935	8.7342	8.6257		8.60567	7.21685	6.7731	7.69805	8.20235	8.4562	9.10565		8.60567	7.21685	6.7731	10.3938	9.12805	9.17805	9.08145	8.2073	9.8417	8.63335	8.59115	8.43675	9.019	8.208	8.5993	8.4066	9.3192	8.5102	9.6601	8.28905	9.39985
8.62233	6.7676	7.21765	9.0045	8.3893	8.44025	9.31235	8.3062	7.9781	8.71685		8.62233	7.21765	6.7676	9.0045	9.33795	9.02625	8.436	8.63925	8.57315		8.62233	7.21765	6.7676	7.69385	8.0864	8.38035	9.0168		8.62233	7.21765	6.7676	9.82105	9.0045	8.9401	8.81645	8.1014	9.5155	8.4958	8.3893	8.3523	8.89845	8.1388	8.44025	8.29145	9.14715	8.30355	9.31235	8.2558	9.33795
8.639	6.77515	7.212	8.90105	8.22095	8.3196	9.05615	8.2315	7.94545	8.6849		8.639	7.212	6.77515	8.90105	9.28655	8.8042	8.40195	8.56445	8.52845		8.639	7.212	6.77515	7.6779	7.99035	8.31725	8.95785		8.639	7.212	6.77515	9.39945	8.90105	8.75885	8.6221	8.02215	9.261	8.3789	8.22095	8.28325	8.80295	8.08425	8.3196	8.2172	9.01725	8.14205	9.05615	8.23155	9.28655
8.65567	6.7726	7.21025	8.83085	8.1027	8.22815	8.85925	8.17375	7.9105	8.64925		8.65567	7.21025	6.7726	8.83085	9.2293	8.65	8.36555	8.50185	8.49145		8.65567	7.21025	6.7726	7.67135	7.92265	8.26335	8.8874		8.65567	7.21025	6.7726	9.0843	8.83085	8.623	8.47625	7.9556	9.07285	8.30785	8.1027	8.22625	8.72185	8.03785	8.22815	8.1479	8.9144	8.02525	8.85925	8.2061	9.2293
8.67233	6.771	7.21625	8.77265	8.00325	8.15765	8.7176	8.1265	7.8747	8.6137		8.67233	7.21625	6.771	8.77265	9.1747	8.51855	8.33145	8.4563	8.4546		8.67233	7.21625	6.771	7.6685	7.8709	8.21055	8.84345		8.67233	7.21625	6.771	8.8549	8.77265	8.5299	8.3733	7.911	8.9189	8.2377	8.00325	8.1655	8.65495	8.00045	8.15765	8.10075	8.8306	7.9387	8.7176	8.18115	9.1747
8.689	6.77045	7.21155	8.7279	7.93075	8.10135	8.6154	8.0807	7.84355	8.57235		8.689	7.21155	6.77045	8.7279	9.1089	8.4277	8.291	8.4105	8.42715		8.689	7.21155	6.77045	7.66315	7.8265	8.162	8.79245		8.689	7.21155	6.77045	8.68535	8.7279	8.44595	8.2917	7.86875	8.79865	8.18185	7.93075	8.1206	8.59175	7.9587	8.10135	8.061	8.76425	7.871	8.6154	8.14915	9.1089
8.70567	6.7685	7.2118	8.68245	7.87475	8.0502	8.5346	8.0343	7.81725	8.52615		8.70567	7.2118	6.7685	8.68245	9.0525	8.3533	8.2546	8.38305	8.387		8.70567	7.2118	6.7685	7.6567	7.79105	8.14495	8.74175		8.70567	7.2118	6.7685	8.5607	8.68245	8.38205	8.22815	7.8353	8.6956	8.12885	7.87475	8.06555	8.5395	7.9294	8.0502	8.02335	8.7017	7.81665	8.5346	8.1289	9.0525
8.72233	6.7694	7.21525	8.65075	7.8298	8.0118	8.4778	8.0015	7.7915	8.4945		8.72233	7.21525	6.7694	8.65075	8.992	8.29035	8.2227	8.3462	8.3576		8.72233	7.21525	6.7694	7.6552	7.7591	8.11025	8.708		8.72233	7.21525	6.7694	8.46035	8.65075	8.3382	8.1925	7.8062	8.61545	8.08715	7.8298	8.0246	8.48025	7.8943	8.0118	7.9946	8.65375	7.7765	8.4778	8.094	8.992
8.739	6.76895	7.2117	8.61925	7.78905	7.97715	8.42455	7.95785	7.76645	8.45805		8.739	7.2117	6.76895	8.61925	8.9421	8.2423	8.1883	8.31155	8.3279		8.739	7.2117	6.76895	7.64705	7.73015	8.07145	8.67055		8.739	7.2117	6.76895	8.38475	8.61925	8.30685	8.15265	7.77165	8.5462	8.05155	7.78905	7.98335	8.43665	7.86665	7.97715	7.96875	8.6077	7.74	8.42455	8.0626	8.9421
8.75567	6.7686	7.21165	8.5936	7.7647	7.94315	8.37925	7.9263	7.73515	8.4305		8.75567	7.21165	6.7686	8.5936	8.88735	8.1976	8.1507	8.28735	8.2968		8.75567	7.21165	6.7686	7.6435	7.69805	8.04215	8.6308		8.75567	7.21165	6.7686	8.32435	8.5936	8.26555	8.11715	7.7475	8.5058	8.01845	7.7647	7.9497	8.40005	7.84055	7.94315	7.93605	8.5719	7.70925	8.37925	8.03705	8.88735
8.77233	6.76845	7.21005	8.5543	7.7391	7.92355	8.3421	7.88835	7.7178	8.4026		8.77233	7.21005	6.76845	8.5543	8.8474	8.16715	8.1246	8.26305	8.27405		8.77233	7.21005	6.76845	7.63295	7.6785	8.02165	8.6012		8.77233	7.21005	6.76845	8.27495	8.5543	8.2347	8.09375	7.72355	8.4748	7.9925	7.7391	7.9225	8.36575	7.8132	7.92355	7.91505	8.54	7.6944	8.3421	8.00645	8.8474
8.789	6.77035	7.2136	8.5267	7.7154	7.8922	8.30525	7.8687	7.70075	8.3741		8.789	7.2136	6.77035	8.5267	8.8105	8.1373	8.09025	8.23665	8.24905		8.789	7.2136	6.77035	7.6317	7.6598	8.00115	8.5767		8.789	7.2136	6.77035	8.23665	8.5267	8.209	8.0748	7.70445	8.47005	7.9697	7.7154	7.8923	8.33385	7.7938	7.8922	7.8907	8.5005	7.6634	8.30525	7.9792	8.8105
8.80567	6.77145	7.2116	8.50205	7.69615	7.8755	8.26975	7.8441	7.6776	8.35475		8.80567	7.2116	6.77145	8.50205	8.7692	8.10775	8.06485	8.21645	8.22685		8.80567	7.2116	6.77145	7.61965	7.6467	7.98785	8.54945		8.80567	7.2116	6.77145	8.19995	8.50205	8.1848	8.0605	7.6858	8.50155	7.93805	7.69615	7.86715	8.30235	7.773	7.8755	7.8673	8.4785	7.6477	8.26975	7.95425	8.7692
8.82233	6.76755	7.20995	8.4734	7.68075	7.8659	8.24225	7.82755	7.6601	8.32785		8.82233	7.20995	6.76755	8.4734	8.73385	8.0882	8.04495	8.19295	8.20065		8.82233	7.20995	6.76755	7.6178	7.6227	7.95965	8.52305		8.82233	7.20995	6.76755	8.179	8.4734	8.17045	8.0482	7.66915	8.552	7.9175	7.68075	7.8461	8.28165	7.7574	7.8659	7.8513	8.4499	7.64115	8.24225	7.93605	8.73385
8.839	6.7637	7.20995	8.45015	7.6682	7.8498	8.21635	7.81645	7.64965	8.30715		8.839	7.20995	6.7637	8.45015	8.7054	8.07225	8.02245	8.1702	8.1789		8.839	7.20995	6.7637	7.60965	7.61145	7.94605	8.5106		8.839	7.20995	6.7637	8.1643	8.45015	8.156	8.0409	7.65535	8.62595	7.89755	7.6682	7.82745	8.2516	7.745	7.8498	7.83005	8.42215	7.62405	8.21635	7.90925	8.7054
8.85567	6.76915	7.2056	8.4307	7.6543	7.8366	8.19615	7.8006	7.64385	8.29005		8.85567	7.2056	6.76915	8.4307	8.68135	8.04905	8.0027	8.15955	8.16615		8.85567	7.2056	6.76915	7.60625	7.59815	7.9441	8.4829		8.85567	7.2056	6.76915	8.1548	8.4307	8.14755	8.0323	7.6464	8.71085	7.8824	7.6543	7.811	8.23745	7.72855	7.8366	7.8239	8.40075	7.6145	8.19615	7.88615	8.68135
8.87233	6.76795	7.2097	8.4043	7.6517	7.82685	8.1831	7.78645	7.6338	8.27405		8.87233	7.2097	6.76795	8.4043	8.6616	8.0441	7.99115	8.14725	8.1485		8.87233	7.2097	6.76795	7.5975	7.59095	7.93	8.47115		8.87233	7.2097	6.76795	8.1365	8.4043	8.1408	8.0344	7.63395	8.78695	7.8691	7.6517	7.80595	8.2166	7.71495	7.82685	7.8094	8.38865	7.5984	8.1831	7.881	8.6616
8.889	6.768	7.2085	8.3881	7.65585	7.8157	8.17095	7.7748	7.6295	8.2669		8.889	7.2085	6.768	8.3881	8.6422	8.02075	7.9752	8.12615	8.12895		8.889	7.2085	6.768	7.59235	7.58075	7.92015	8.45665		8.889	7.2085	6.768	8.12855	8.3881	8.1284	8.0208	7.6313	8.83725	7.85385	7.65585	7.7926	8.20695	7.71115	7.8157	7.7962	8.37265	7.5978	8.17095	7.86185	8.6422
8.90567	6.7705	7.2058	8.3712	7.64025	7.81295	8.1599	7.76925	7.6167	8.2544		8.90567	7.2058	6.7705	8.3712	8.6217	8.0122	7.965	8.1179	8.1189		8.90567	7.2058	6.7705	7.59175	7.5785	7.9165	8.4459		8.90567	7.2058	6.7705	8.11115	8.3712	8.121	8.013	7.62315	8.86195	7.846	7.64025	7.79345	8.19745	7.69885	7.81295	7.80035	8.3647	7.6006	8.1599	7.84945	8.6217
8.92233	6.7648	7.2058	8.3632	7.63725	7.80565	8.14125	7.76045	7.6177	8.23555		8.92233	7.2058	6.7648	8.3632	8.60705	8.0007	7.9576	8.1057	8.10785		8.92233	7.2058	6.7648	7.5792	7.5771	7.91265	8.42785		8.92233	7.2058	6.7648	8.0878	8.3632	8.11065	8.00435	7.6194	8.8389	7.83235	7.63725	7.79425	8.18185	7.69285	7.80565	7.78655	8.3532	7.5837	8.14125	7.85225	8.60705
8.939	6.7683	7.20935	8.34405	7.63435	7.79535	8.1321	7.76035	7.6141	8.2255		8.939	7.20935	6.7683	8.34405	8.59915	7.9927	7.94705	8.1017	8.0995		8.939	7.20935	6.7683	7.5745	7.5707	7.90565	8.4153		8.939	7.20935	6.7683	8.0681	8.34405	8.09235	7.98295	7.61525	8.7921	7.82755	7.63435	7.79935	8.1841	7.68435	7.79535	7.78845	8.33895	7.57585	8.1321	7.84205	8.59915
8.95567	6.77445	7.20995	8.335	7.624	7.78375	8.1155	7.75215	7.6091	8.21515		8.95567	7.20995	6.77445	8.335	8.58895	7.97955	7.93705	8.09115	8.08925		8.95567	7.20995	6.77445	7.5763	7.568	7.89595	8.39805		8.95567	7.20995	6.77445	8.0461	8.335	8.07975	7.96285	7.6034	8.7139	7.8223	7.624	7.7906	8.16885	7.6765	7.78375	7.77025	8.3183	7.5658	8.1155	7.83225	8.58895
8.97233	6.77085	7.2097	8.3269	7.61465	7.7817	8.09385	7.7516	7.59995	8.2047		8.97233	7.2097	6.77085	8.3269	8.5654	7.96555	7.93535	8.07785	8.08555		8.97233	7.2097	6.77085	7.56345	7.5605	7.88035	8.38845		8.97233	7.2097	6.77085	8.01995	8.3269	8.0707	7.9404	7.59385	8.6216	7.8118	7.61465	7.7876	8.1585	7.6702	7.7817	7.7602	8.3038	7.5502	8.09385	7.82875	8.5654
8.989	6.7671	7.20935	8.3097	7.6064	7.76585	8.076	7.74035	7.5976	8.1944		8.989	7.20935	6.7671	8.3097	8.55705	7.95465	7.92125	8.0656	8.07735		8.989	7.20935	6.7671	7.5524	7.548	7.8761	8.3726		8.989	7.20935	6.7671	7.98135	8.3097	8.0478	7.92285	7.5811	8.52525	7.80185	7.6064	7.76635	8.1453	7.66515	7.76585	7.74015	8.2842	7.5435	8.076	7.81385	8.55705
9.00567	6.77005	7.2075	8.29145	7.5925	7.74475	8.0464	7.7351	7.5873	8.17695		9.00567	7.2075	6.77005	8.29145	8.5447	7.9334	7.9128	8.0514	8.0719		9.00567	7.2075	6.77005	7.5401	7.5389	7.86035	8.35065		9.00567	7.2075	6.77005	7.9525	8.29145	8.03245	7.89525	7.566	8.4276	7.79485	7.5925	7.7579	8.12735	7.65325	7.74475	7.72525	8.2616	7.5341	8.0464	7.8025	8.5447
9.02233	6.77075	7.21425	8.272	7.5816	7.7321	8.03105	7.71905	7.58545	8.1675		9.02233	7.21425	6.77075	8.272	8.5231	7.9234	7.89125	8.0358	8.05955		9.02233	7.21425	6.77075	7.5388	7.53225	7.84425	8.3308		9.02233	7.21425	6.77075	7.92575	8.272	8.01415	7.87705	7.5488	8.3395	7.7726	7.5816	7.738	8.10385	7.6339	7.7321	7.7097	8.24675	7.5211	8.03105	7.792	8.5231
9.039	6.7665	7.21255	8.25535	7.56865	7.7216	8.0166	7.707	7.57535	8.16765		9.039	7.21255	6.7665	8.25535	8.51105	7.90185	7.88565	8.02645	8.0579		9.039	7.21255	6.7665	7.5265	7.52325	7.83225	8.31455		9.039	7.21255	6.7665	7.89835	8.25535	7.99005	7.8641	7.53545	8.26415	7.7595	7.56865	7.72115	8.0916	7.6273	7.7216	7.69065	8.2222	7.4992	8.0166	7.7769	8.51105
9.05567	6.77185	7.2103	8.2409	7.55925	7.7075	7.9899	7.70145	7.5696	8.16875		9.05567	7.2103	6.77185	8.2409	8.51835	7.8868	7.88275	8.0241	8.07145		9.05567	7.2103	6.77185	7.5212	7.50875	7.82305	8.30185		9.05567	7.2103	6.77185	7.8759	8.2409	7.98025	7.84925	7.51595	8.2024	7.75345	7.55925	7.7078	8.07115	7.6179	7.7075	7.67755	8.2029	7.4903	7.9899	7.7662	8.51835
9.07233	6.7716	7.21795	8.22525	7.55045	7.70185	7.97855	7.71455	7.5753	8.19975		9.07233	7.21795	6.7716	8.22525	8.53725	7.8748	7.8795	8.02185	8.10705		9.07233	7.21795	6.7716	7.5159	7.5081	7.8109	8.29845		9.07233	7.21795	6.7716	7.8601	8.22525	7.9605	7.8462	7.513	8.15345	7.7435	7.55045	7.6982	8.074	7.6038	7.70185	7.66725	8.1889	7.4797	7.97855	7.76555	8.53725
9.089	6.7697	7.2082	8.22395	7.55055	7.7054	7.97345	7.7305	7.5811	8.26185		9.089	7.2082	6.7697	8.22395	8.59515	7.8778	7.89895	8.04575	8.17855		9.089	7.2082	6.7697	7.51405	7.5068	7.81585	8.29785		9.089	7.2082	6.7697	7.8534	8.22395	7.9594	7.8441	7.50865	8.11945	7.74415	7.55055	7.70785	8.07575	7.60105	7.7054	7.66835	8.17355	7.47115	7.97345	7.78015	8.59515
9.10567	6.7759	7.2125	8.2266	7.5554	7.7158	7.96545	7.78235	7.60635	8.36895		9.10567	7.2125	6.7759	8.2266	8.69595	7.88675	7.92795	8.08505	8.3094		9.10567	7.2125	6.7759	7.5026	7.51155	7.8234	8.31955		9.10567	7.2125	6.7759	7.8547	8.2266	7.9646	7.8479	7.51885	8.10265	7.75605	7.5554	7.72525	8.10175	7.6041	7.7158	7.6729	8.17975	7.46975	7.96545	7.80115	8.69595
9.12233	6.77265	7.21595	8.24415	7.574	7.74995	7.9747	7.85735	7.6642	8.54885		9.12233	7.21595	6.77265	8.24415	8.8611	7.9127	7.9869	8.16095	8.529		9.12233	7.21595	6.77265	7.50055	7.54445	7.844	8.35185		9.12233	7.21595	6.77265	7.8696	8.24415	7.96935	7.8664	7.53375	8.1051	7.7788	7.574	7.7665	8.1412	7.61805	7.74995	7.69355	8.1882	7.48205	7.9747	7.8478	8.8611
9.139	6.7679	7.21165	8.2812	7.5961	7.8032	8.00025	7.98265	7.73245	8.8021		9.139	7.21165	6.7679	8.2812	9.09735	7.96525	8.0874	8.26785	8.83755		9.139	7.21165	6.7679	7.5038	7.5825	7.87955	8.40005		9.139	7.21165	6.7679	7.8948	8.2812	7.9981	7.8847	7.5582	8.1277	7.82095	7.5961	7.82515	8.2081	7.64345	7.8032	7.7144	8.21255	7.4998	8.00025	7.91335	9.09735
9.15567	6.7688	7.20765	8.33125	7.6382	7.86705	8.0307	8.1499	7.82995	9.1077		9.15567	7.20765	6.7688	8.33125	9.3832	8.0375	8.20525	8.4032	9.2284		9.15567	7.20765	6.7688	7.5064	7.6423	7.926	8.44985		9.15567	7.20765	6.7688	7.9273	8.33125	8.0322	7.9166	7.6045	8.1711	7.8782	7.6382	7.8899	8.29215	7.67325	7.86705	7.75285	8.2384	7.5242	8.0307	7.99855	9.3832
9.17233	6.76895	7.20725	8.3916	7.6897	7.9356	8.06765	8.34545	7.94155	9.40435		9.17233	7.20725	6.76895	8.3916	9.6704	8.11895	8.33555	8.53125	9.6555		9.17233	7.20725	6.76895	7.5037	7.7136	7.972	8.5189		9.17233	7.20725	6.76895	7.9594	8.3916	8.0752	7.93055	7.6311	8.2219	7.94945	7.6897	7.9607	8.38485	7.7144	7.9356	7.7844	8.26505	7.5585	8.06765	8.0769	9.6704
9.189	6.765	7.206	8.4473	7.7266	8.00385	8.0962	8.5265	8.04945	9.64055		9.189	7.206	6.765	8.4473	9.9114	8.1953	8.45495	8.6449	10.0373		9.189	7.206	6.765	7.50695	7.77895	8.02285	8.55815		9.189	7.206	6.765	7.98065	8.4473	8.10475	7.9422	7.661	8.2723	8.0193	7.7266	8.00405	8.462	7.74785	8.00385	7.8101	8.29165	7.5898	8.0962	8.14885	9.9114
9.20567	6.7693	7.2096	8.47375	7.75325	8.0451	8.1211	8.65515	8.12245	9.7527		9.20567	7.2096	6.7693	8.47375	10.0373	8.2458	8.5226	8.70355	10.2955		9.20567	7.2096	6.7693	7.5029	7.8358	8.03415	8.58455		9.20567	7.2096	6.7693	7.98555	8.47375	8.1255	7.94435	7.67015	8.30695	8.0749	7.75325	8.0208	8.51105	7.7734	8.0451	7.8177	8.308	7.6152	8.1211	8.18825	10.0373
9.22233	6.77255	7.2023	8.48585	7.7552	8.05295	8.1151	8.71365	8.1581	9.73185		9.22233	7.2023	6.77255	8.48585	10.041	8.274	8.5436	8.7027	10.3783		9.22233	7.2023	6.77255	7.50705	7.85445	8.0326	8.57255		9.22233	7.2023	6.77255	7.97745	8.48585	8.12665	7.93515	7.6614	8.31225	8.09805	7.7552	7.9943	8.51265	7.78465	8.05295	7.8056	8.2965	7.61455	8.1151	8.1847	10.041
9.239	6.7669	7.21045	8.4685	7.73455	8.02735	8.1067	8.6848	8.1289	9.57705		9.239	7.21045	6.7669	8.4685	9.91345	8.2538	8.50575	8.6371	10.2667		9.239	7.21045	6.7669	7.5058	7.84885	8.01325	8.54295		9.239	7.21045	6.7669	7.94575	8.4685	8.11125	7.9165	7.6323	8.305	8.0969	7.73455	7.9475	8.47925	7.77265	8.02735	7.77495	8.2747	7.6084	8.1067	8.13015	9.91345
9.25567	6.77075	7.2096	8.4199	7.7027	7.97905	8.076	8.5856	8.05855	9.33795		9.25567	7.2096	6.77075	8.4199	9.6974	8.19915	8.4191	8.53485	10.014		9.25567	7.2096	6.77075	7.50085	7.80955	7.9753	8.4904		9.25567	7.2096	6.77075	7.9003	8.4199	8.0689	7.8945	7.60035	8.26795	8.05755	7.7027	7.8825	8.4044	7.7441	7.97905	7.73775	8.24415	7.59035	8.076	8.0616	9.6974
9.27233	6.77055	7.2102	8.35655	7.6641	7.91025	8.0354	8.4288	7.966	9.06815		9.27233	7.2102	6.77055	8.35655	9.43945	8.12965	8.30265	8.40845	9.67385		9.27233	7.2102	6.77055	7.50585	7.74765	7.91735	8.4181		9.27233	7.2102	6.77055	7.8662	8.35655	8.02235	7.86965	7.5578	8.211	8.01345	7.6641	7.81225	8.31915	7.7043	7.91025	7.70305	8.2011	7.5541	8.0354	7.9758	9.43945
9.289	6.7636	7.214	8.29695	7.6166	7.84545	8.0027	8.25535	7.86375	8.8179		9.289	7.214	6.7636	8.29695	9.17895	8.04895	8.1792	8.27865	9.2987		9.289	7.214	6.7636	7.50385	7.6781	7.87705	8.35055		9.289	7.214	6.7636	7.82615	8.29695	7.9824	7.8428	7.51965	8.14915	7.94825	7.6166	7.7494	8.2312	7.66035	7.84545	7.6533	8.1636	7.52425	8.0027	7.88815	9.17895
9.30567	6.76935	7.20955	8.2403	7.5828	7.78795	7.97875	8.09595	7.7676	8.58515		9.30567	7.20955	6.76935	8.2403	8.9489	7.9761	8.0699	8.1734	8.9512		9.30567	7.20955	6.76935	7.5005	7.6188	7.84	8.306		9.30567	7.20955	6.76935	7.7881	8.2403	7.9457	7.8292	7.48465	8.0911	7.8872	7.5828	7.69655	8.1485	7.62265	7.78795	7.63015	8.1287	7.4918	7.97875	7.8159	8.9489
9.32233	6.7684	7.20645	8.18675	7.5498	7.7316	7.9596	7.97145	7.68655	8.4016		9.32233	7.20645	6.7684	8.18675	8.76075	7.90935	7.97955	8.07745	8.66175		9.32233	7.20645	6.7684	7.50365	7.56045	7.80555	8.25365		9.32233	7.20645	6.7684	7.75675	8.18675	7.9128	7.81015	7.4568	8.05295	7.83055	7.5498	7.65265	8.08045	7.59085	7.7316	7.60415	8.1015	7.47045	7.9596	7.75605	8.76075
9.339	6.77125	7.2075	8.1458	7.53095	7.6935	7.93985	7.85615	7.62495	8.2663		9.339	7.2075	6.77125	8.1458	8.6143	7.86215	7.91205	8.0054	8.43645		9.339	7.2075	6.77125	7.49395	7.5201	7.7847	8.219		9.339	7.2075	6.77125	7.73465	8.1458	7.8839	7.7921	7.44205	8.00905	7.7834	7.53095	7.6194	8.0377	7.56285	7.6935	7.5744	8.07765	7.44645	7.93985	7.7084	8.6143
9.35567	6.77215	7.20795	8.11315	7.51265	7.6667	7.9337	7.7815	7.57925	8.1661		9.35567	7.20795	6.77215	8.11315	8.5108	7.8232	7.86275	7.9608	8.2611		9.35567	7.20795	6.77215	7.49035	7.4907	7.759	8.19595		9.35567	7.20795	6.77215	7.716	8.11315	7.8575	7.7753	7.42035	7.97585	7.74485	7.51265	7.5938	8.0001	7.5461	7.6667	7.561	8.06025	7.4284	7.9337	7.67325	8.5108
9.37233	6.77185	7.20805	8.0918	7.50295	7.6394	7.9258	7.7164	7.54275	8.0942		9.37233	7.20805	6.77185	8.0918	8.43795	7.7987	7.82535	7.9196	8.14485		9.37233	7.20805	6.77185	7.4774	7.45075	7.7392	8.1781		9.37233	7.20805	6.77185	7.69795	8.0918	7.84515	7.76895	7.4137	7.96015	7.719	7.50295	7.5704	7.97415	7.5273	7.6394	7.5462	8.04525	7.41305	7.9258	7.65065	8.43795
9.389	6.775	7.2086	8.0741	7.4862	7.6296	7.9201	7.68025	7.52015	8.0472		9.389	7.2086	6.775	8.0741	8.38465	7.773	7.79855	7.8991	8.06515		9.389	7.2086	6.775	7.4774	7.43785	7.735	8.1546		9.389	7.2086	6.775	7.68725	8.0741	7.83055	7.75875	7.39435	7.9415	7.69725	7.4862	7.5571	7.9491	7.51515	7.6296	7.5364	8.03665	7.39995	7.9201	7.6272	8.38465
9.40567	6.77385	7.20955	8.05325	7.484	7.61525	7.9184	7.6441	7.50315	8.013		9.40567	7.20955	6.77385	8.05325	8.3526	7.76185	7.7785	7.8788	8.00975		9.40567	7.20955	6.77385	7.46795	7.4227	7.72945	8.147		9.40567	7.20955	6.77385	7.67445	8.05325	7.816	7.7506	7.38795	7.9268	7.6757	7.484	7.54625	7.9396	7.5053	7.61525	7.52355	8.02095	7.396	7.9184	7.61375	8.3526
9.42233	6.7738	7.20585	8.0423	7.48065	7.6156	7.90075	7.63295	7.49205	7.9881		9.42233	7.20585	6.7738	8.0423	8.33165	7.7478	7.76665	7.8662	7.9695		9.42233	7.20585	6.7738	7.46035	7.41375	7.72125	8.14655		9.42233	7.20585	6.7738	7.6677	8.0423	7.81885	7.74705	7.381	7.9162	7.6571	7.48065	7.53305	7.9357	7.49685	7.6156	7.5171	8.01475	7.3821	7.90075	7.60275	8.33165
9.439	6.77325	7.21285	8.03445	7.4758	7.60935	7.88705	7.61515	7.47925	7.9593		9.439	7.21285	6.77325	8.03445	8.30005	7.7381	7.754	7.85035	7.9342		9.439	7.21285	6.77325	7.45505	7.40435	7.71205	8.13915		9.439	7.21285	6.77325	7.6558	8.03445	7.80385	7.74325	7.37095	7.90815	7.64645	7.4758	7.52355	7.92295	7.48815	7.60935	7.50875	8.0024	7.38365	7.88705	7.58855	8.30005
9.45567	6.7681	7.20505	8.01835	7.47065	7.60445	7.86575	7.60045	7.4703	7.9517		9.45567	7.20505	6.7681	8.01835	8.2826	7.72645	7.7384	7.8357	7.9128		9.45567	7.20505	6.7681	7.4519	7.39335	7.70175	8.1292		9.45567	7.20505	6.7681	7.6495	8.01835	7.79975	7.73585	7.3659	7.9062	7.6326	7.47065	7.51935	7.9176	7.48415	7.60445	7.5005	7.9935	7.3705	7.86575	7.58425	8.2826
9.47233	6.77365	7.21085	8.01705	7.46435	7.6006	7.8575	7.59	7.46235	7.93635		9.47233	7.21085	6.77365	8.01705	8.27085	7.717	7.73155	7.8244	7.8931		9.47233	7.21085	6.77365	7.44885	7.39595	7.6885	8.1192		9.47233	7.21085	6.77365	7.6338	8.01705	7.79205	7.72985	7.3615	7.8941	7.6206	7.46435	7.50955	7.9106	7.4729	7.6006	7.4963	7.9896	7.3593	7.8575	7.5781	8.27085
9.489	6.77205	7.2085	8.007	7.45735	7.5949	7.8461	7.5735	7.46315	7.93065		9.489	7.2085	6.77205	8.007	8.2581	7.7091	7.7228	7.82585	7.87575		9.489	7.2085	6.77205	7.4432	7.38035	7.69055	8.1126		9.489	7.2085	6.77205	7.6271	8.007	7.7909	7.72525	7.3561	7.8853	7.60775	7.45735	7.50235	7.90405	7.4676	7.5949	7.48845	7.9794	7.35675	7.8461	7.5686	8.2581
9.50567	6.77255	7.2075	7.99375	7.45355	7.5849	7.83795	7.56755	7.45515	7.926		9.50567	7.2075	6.77255	7.99375	8.2397	7.7026	7.7147	7.80865	7.86565		9.50567	7.2075	6.77255	7.44255	7.3795	7.68755	8.10195		9.50567	7.2075	6.77255	7.6288	7.99375	7.7856	7.7192	7.3486	7.8757	7.6065	7.45355	7.4996	7.9063	7.4672	7.5849	7.48475	7.97315	7.3636	7.83795	7.5555	8.2397
9.52233	6.7738	7.21045	7.98725	7.4526	7.5805	7.82805	7.5645	7.4544	7.91915		9.52233	7.21045	6.7738	7.98725	8.23115	7.69445	7.70815	7.80245	7.85225		9.52233	7.21045	6.7738	7.4358	7.3789	7.684	8.0911		9.52233	7.21045	6.7738	7.62365	7.98725	7.77625	7.7178	7.34695	7.8713	7.5947	7.4526	7.4996	7.8956	7.4622	7.5805	7.48065	7.96025	7.35795	7.82805	7.55605	8.23115
9.539	6.77035	7.2066	7.98155	7.4506	7.57605	7.81945	7.5665	7.44845	7.918		9.539	7.2066	6.77035	7.98155	8.2183	7.68895	7.70285	7.7985	7.84345		9.539	7.2066	6.77035	7.434	7.3737	7.67625	8.09135		9.539	7.2066	6.77035	7.6177	7.98155	7.78005	7.71845	7.34905	7.8704	7.58705	7.4506	7.4926	7.8861	7.46135	7.57605	7.4735	7.9616	7.35725	7.81945	7.5429	8.2183
9.55567	6.77425	7.21115	7.9801	7.44115	7.57555	7.81165	7.56025	7.4417	7.90605		9.55567	7.21115	6.77425	7.9801	8.2005	7.68375	7.6925	7.7858	7.8311		9.55567	7.21115	6.77425	7.4345	7.3761	7.6719	8.0788		9.55567	7.21115	6.77425	7.61	7.9801	7.7675	7.7123	7.3407	7.85525	7.58455	7.44115	7.4956	7.883	7.4661	7.57555	7.4793	7.9554	7.3563	7.81165	7.54295	8.2005
9.57233	6.76885	7.20595	7.97495	7.43985	7.576	7.812	7.5542	7.4408	7.8963		9.57233	7.20595	6.76885	7.97495	8.19885	7.6777	7.68385	7.7913	7.82545		9.57233	7.20595	6.76885	7.42605	7.3735	7.6622	8.06585		9.57233	7.20595	6.76885	7.60635	7.97495	7.7656	7.7056	7.3426	7.84665	7.5768	7.43985	7.49325	7.876	7.4627	7.576	7.468	7.94845	7.35105	7.812	7.5327	8.19885
9.589	6.7709	7.2082	7.96725	7.44125	7.5697	7.80255	7.5463	7.4347	7.903		9.589	7.2082	6.7709	7.96725	8.18715	7.67925	7.6838	7.7817	7.81685		9.589	7.2082	6.7709	7.42455	7.36765	7.6599	8.0653		9.589	7.2082	6.7709	7.60815	7.96725	7.77045	7.7087	7.3366	7.85045	7.57115	7.44125	7.48545	7.86765	7.4517	7.5697	7.4651	7.9422	7.3414	7.80255	7.53575	8.18715
9.60567	6.7693	7.2088	7.95825	7.43745	7.56815	7.7908	7.5469	7.4416	7.89375		9.60567	7.2088	6.7693	7.95825	8.1743	7.67265	7.68125	7.7724	7.80885		9.60567	7.2088	6.7693	7.4258	7.3711	7.6504	8.05605		9.60567	7.2088	6.7693	7.5943	7.95825	7.76235	7.6969	7.3316	7.8371	7.56605	7.43745	7.48595	7.8589	7.4545	7.56815	7.4631	7.93865	7.3404	7.7908	7.52935	8.1743
9.62233	6.7674	7.21255	7.95145	7.4324	7.55545	7.7831	7.53965	7.4343	7.88035		9.62233	7.21255	6.7674	7.95145	8.1682	7.66245	7.6714	7.7725	7.7966		9.62233	7.21255	6.7674	7.41955	7.3703	7.6483	8.05195		9.62233	7.21255	6.7674	7.58695	7.95145	7.76225	7.68865	7.3255	7.8366	7.5619	7.4324	7.4776	7.8524	7.44885	7.55545	7.4531	7.9307	7.34545	7.7831	7.51965	8.1682
9.639	6.7686	7.2069	7.9501	7.43735	7.5529	7.77195	7.5384	7.42635	7.87265		9.639	7.2069	6.7686	7.9501	8.158	7.6604	7.6584	7.7591	7.79435		9.639	7.2069	6.7686	7.41825	7.3641	7.64565	8.0472		9.639	7.2069	6.7686	7.57585	7.9501	7.7488	7.6878	7.32225	7.82675	7.5565	7.43735	7.46645	7.84655	7.4419	7.5529	7.4505	7.92305	7.34425	7.77195	7.51175	8.158
9.65567	6.76815	7.20725	7.9437	7.4242	7.55175	7.7627	7.5384	7.43055	7.8675		9.65567	7.20725	6.76815	7.9437	8.14545	7.6512	7.6602	7.75175	7.7814		9.65567	7.20725	6.76815	7.4117	7.3566	7.6404	8.03855		9.65567	7.20725	6.76815	7.5729	7.9437	7.7432	7.6861	7.3207	7.8222	7.5479	7.4242	7.4618	7.8338	7.44085	7.55175	7.43625	7.91565	7.3364	7.7627	7.5048	8.14545
9.67233	6.76775	7.2166	7.931	7.4203	7.54285	7.76105	7.53125	7.4201	7.8575		9.67233	7.2166	6.76775	7.931	8.1434	7.6469	7.64985	7.7521	7.7747		9.67233	7.2166	6.76775	7.40855	7.35245	7.6389	8.0373		9.67233	7.2166	6.76775	7.5731	7.931	7.7385	7.68705	7.3101	7.8209	7.5379	7.4203	7.45865	7.82385	7.4389	7.54285	7.4409	7.90815	7.3334	7.76105	7.50225	8.1434
9.689	6.7701	7.21295	7.9206	7.4217	7.5442	7.7494	7.5293	7.42415	7.85695		9.689	7.21295	6.7701	7.9206	8.1322	7.64145	7.64485	7.74495	7.76325		9.689	7.21295	6.7701	7.41165	7.357	7.63215	8.0284		9.689	7.21295	6.7701	7.5706	7.9206	7.7353	7.6866	7.30725	7.8211	7.54165	7.4217	7.45945	7.8271	7.4415	7.5442	7.43555	7.90615	7.33395	7.7494	7.4996	8.1322
9.70567	6.7661	7.2073	7.92185	7.42175	7.5467	7.7493	7.5377	7.4197	7.8571		9.70567	7.2073	6.7661	7.92185	8.1244	7.6438	7.63705	7.73795	7.7532		9.70567	7.2073	6.7661	7.40625	7.35865	7.64015	8.03045		9.70567	7.2073	6.7661	7.5671	7.92185	7.7282	7.6861	7.3103	7.81505	7.54635	7.42175	7.45535	7.823	7.438	7.5467	7.432	7.90925	7.333	7.7493	7.49775	8.1244
9.72233	6.7758	7.20735	7.9112	7.4196	7.5429	7.7528	7.5288	7.41655	7.8535		9.72233	7.20735	6.7758	7.9112	8.12565	7.6329	7.6423	7.7316	7.7541		9.72233	7.20735	6.7758	7.40185	7.35895	7.63045	8.02195		9.72233	7.20735	6.7758	7.5638	7.9112	7.7303	7.6808	7.308	7.80875	7.54075	7.4196	7.45125	7.82005	7.4328	7.5429	7.42695	7.903	7.32755	7.7528	7.4947	8.12565
9.739	6.77655	7.20665	7.91205	7.42325	7.5411	7.7413	7.53235	7.4221	7.8535		9.739	7.20665	6.77655	7.91205	8.1146	7.6349	7.63875	7.7316	7.7454		9.739	7.20665	6.77655	7.4009	7.35485	7.62645	8.02325		9.739	7.20665	6.77655	7.5626	7.91205	7.72245	7.68045	7.3073	7.81465	7.53975	7.42325	7.4526	7.81545	7.4464	7.5411	7.42325	7.89575	7.3369	7.7413	7.4948	8.1146
9.75567	6.7686	7.211	7.90655	7.42795	7.5439	7.73475	7.5289	7.42015	7.84615		9.75567	7.211	6.7686	7.90655	8.11415	7.6303	7.6337	7.7305	7.7504		9.75567	7.211	6.7686	7.4007	7.35735	7.627	8.0157		9.75567	7.211	6.7686	7.563	7.90655	7.7281	7.6738	7.3112	7.80445	7.53805	7.42795	7.4505	7.8139	7.43695	7.5439	7.42075	7.89165	7.3307	7.73475	7.4917	8.11415
9.77233	6.771	7.2113	7.8978	7.42165	7.54005	7.738	7.52565	7.42215	7.84465		9.77233	7.2113	6.771	7.8978	8.1055	7.62725	7.6254	7.71315	7.7433		9.77233	7.2113	6.771	7.3996	7.34545	7.6214	8.0129		9.77233	7.2113	6.771	7.54925	7.8978	7.72395	7.67065	7.3044	7.8119	7.53925	7.42165	7.4434	7.811	7.43845	7.54005	7.417	7.8825	7.3281	7.738	7.48785	8.1055
9.789	6.7726	7.20955	7.886	7.426	7.5402	7.72585	7.5263	7.41485	7.83335		9.789	7.20955	6.7726	7.886	8.0962	7.62535	7.6266	7.713	7.73715		9.789	7.20955	6.7726	7.3987	7.3499	7.62165	8.0079		9.789	7.20955	6.7726	7.53925	7.886	7.7186	7.6633	7.2978	7.8038	7.53695	7.426	7.4405	7.8031	7.4336	7.5402	7.4064	7.88105	7.3268	7.72585	7.4834	8.0962
9.80567	6.7708	7.21125	7.88305	7.4089	7.53325	7.72045	7.52395	7.4089	7.83305		9.80567	7.21125	6.7708	7.88305	8.08565	7.62255	7.62055	7.70575	7.7254		9.80567	7.21125	6.7708	7.3973	7.3464	7.6112	7.9987		9.80567	7.21125	6.7708	7.53265	7.88305	7.70895	7.66125	7.2921	7.80465	7.52375	7.4089	7.42215	7.7918	7.4306	7.53325	7.39955	7.8694	7.3177	7.72045	7.473	8.08565
9.82233	6.76635	7.2115	7.8823	7.40655	7.52705	7.7191	7.52655	7.40835	7.8239		9.82233	7.2115	6.76635	7.8823	8.07985	7.6136	7.6063	7.69165	7.7202		9.82233	7.2115	6.76635	7.3958	7.34495	7.6137	7.99495		9.82233	7.2115	6.76635	7.5246	7.8823	7.70445	7.658	7.28515	7.80045	7.51895	7.40655	7.42575	7.7909	7.41985	7.52705	7.39435	7.85805	7.3119	7.7191	7.4664	8.07985
9.839	6.77315	7.214	7.86705	7.4065	7.52115	7.7071	7.50875	7.4019	7.8276		9.839	7.214	6.77315	7.86705	8.0752	7.60545	7.6064	7.69765	7.71315		9.839	7.214	6.77315	7.39445	7.33915	7.6028	7.9929		9.839	7.214	6.77315	7.518	7.86705	7.69475	7.65145	7.2848	7.79875	7.5092	7.4065	7.4155	7.78845	7.4153	7.52115	7.3894	7.8549	7.3128	7.7071	7.4596	8.0752
9.85567	6.77005	7.22605	7.86365	7.39445	7.51705	7.6941	7.51155	7.40355	7.8297		9.85567	7.22605	6.77005	7.86365	8.07095	7.59845	7.61105	7.68245	7.714		9.85567	7.22605	6.77005	7.4044	7.33065	7.59995	7.9867		9.85567	7.22605	6.77005	7.50735	7.86365	7.6873	7.65725	7.277	7.79395	7.513	7.39445	7.4105	7.78185	7.4068	7.51705	7.38495	7.84385	7.3032	7.6941	7.45655	8.07095
9.87233	6.78125	7.2471	7.8534	7.39935	7.5161	7.6975	7.51345	7.3981	7.8465		9.87233	7.2471	6.78125	7.8534	8.0713	7.5941	7.6204	7.6883	7.7108		9.87233	7.2471	6.78125	7.41045	7.33285	7.60655	7.99985		9.87233	7.2471	6.78125	7.51055	7.8534	7.68705	7.66105	7.277	7.79055	7.5126	7.39935	7.4202	7.78265	7.4088	7.5161	7.3823	7.84305	7.299	7.6975	7.44805	8.0713
9.889	6.77555	7.25475	7.8442	7.4035	7.50985	7.69205	7.5161	7.39765	7.8635		9.889	7.25475	6.77555	7.8442	8.0783	7.5938	7.61895	7.6859	7.7155		9.889	7.25475	6.77555	7.41635	7.32355	7.6093	7.9954		9.889	7.25475	6.77555	7.51085	7.8442	7.6838	7.6711	7.27905	7.7904	7.51425	7.4035	7.42525	7.7888	7.4018	7.50985	7.39395	7.84085	7.2969	7.69205	7.45905	8.0783
9.90567	6.7703	7.27085	7.8416	7.40885	7.515	7.6974	7.5254	7.4066	7.8907		9.90567	7.27085	6.7703	7.8416	8.0998	7.5946	7.6345	7.68345	7.7237		9.90567	7.27085	6.7703	7.4309	7.33365	7.6219	8.00545		9.90567	7.27085	6.7703	7.51695	7.8416	7.6729	7.69165	7.28105	7.80535	7.5256	7.40885	7.44185	7.8048	7.4043	7.515	7.386	7.8459	7.29535	7.6974	7.4605	8.0998
9.92233	6.7802	7.2861	7.84745	7.4211	7.5274	7.6935	7.54795	7.42095	7.9236		9.92233	7.2861	6.7802	7.84745	8.11415	7.6023	7.66165	7.69065	7.73675		9.92233	7.2861	6.7802	7.4585	7.32965	7.63	8.0189		9.92233	7.2861	6.7802	7.53325	7.84745	7.6844	7.71555	7.2804	7.8122	7.53785	7.4211	7.45995	7.8311	7.40635	7.5274	7.3988	7.8565	7.30275	7.6935	7.47195	8.11415
9.939	6.77365	7.3053	7.8466	7.4332	7.53125	7.702	7.55755	7.42615	7.94015		9.939	7.3053	6.77365	7.8466	8.1463	7.61035	7.68	7.7031	7.7534		9.939	7.3053	6.77365	7.4862	7.33805	7.6486	8.0332		9.939	7.3053	6.77365	7.5434	7.8466	7.6894	7.7439	7.29685	7.8302	7.57665	7.4332	7.48375	7.85965	7.41935	7.53125	7.416	7.8663	7.3025	7.702	7.48885	8.1463
9.95567	6.7786	7.3279	7.8575	7.44835	7.5436	7.70775	7.58055	7.44145	7.9764		9.95567	7.3279	6.7786	7.8575	8.17395	7.613	7.7075	7.70845	7.7684		9.95567	7.3279	6.7786	7.5124	7.35465	7.65865	8.0441		9.95567	7.3279	6.7786	7.5588	7.8575	7.693	7.77365	7.30645	7.85995	7.6076	7.44835	7.5108	7.8992	7.42855	7.5436	7.4238	7.8754	7.311	7.70775	7.50055	8.17395
9.97233	6.77955	7.3385	7.8649	7.454	7.5569	7.71745	7.60245	7.4551	7.99895		9.97233	7.3385	6.77955	7.8649	8.1985	7.628	7.7241	7.7237	7.78515		9.97233	7.3385	6.77955	7.5377	7.3534	7.6823	8.0561		9.97233	7.3385	6.77955	7.56305	7.8649	7.69765	7.7955	7.31395	7.88325	7.652	7.454	7.532	7.93895	7.4335	7.5569	7.441	7.89065	7.31805	7.71745	7.5262	8.1985
9.989	6.78	7.34915	7.87875	7.4766	7.56685	7.71685	7.61435	7.46695	8.01415		9.989	7.34915	6.78	7.87875	8.21665	7.63735	7.74305	7.72885	7.80005		9.989	7.34915	6.78	7.5614	7.36135	7.69045	8.05655		9.989	7.34915	6.78	7.57165	7.87875	7.71215	7.81855	7.32535	7.90945	7.69905	7.4766	7.5646	7.9872	7.4444	7.56685	7.4499	7.90235	7.32985	7.71685	7.53905	8.21665
10.0057	6.77565	7.3394	7.8871	7.4892	7.56805	7.7274	7.62475	7.47455	8.03065		10.0057	7.3394	6.77565	7.8871	8.23815	7.6436	7.75655	7.736	7.80635		10.0057	7.3394	6.77565	7.56445	7.36995	7.69015	8.0504		10.0057	7.3394	6.77565	7.5752	7.8871	7.71105	7.82645	7.3312	7.9404	7.75335	7.4892	7.5803	8.0166	7.4535	7.56805	7.4622	7.90735	7.3351	7.7274	7.55675	8.23815
10.0223	6.7801	7.33565	7.8979	7.4939	7.5777	7.73545	7.62435	7.4803	8.05255		10.0223	7.33565	6.7801	7.8979	8.2445	7.6549	7.75825	7.75195	7.81085		10.0223	7.33565	6.7801	7.55785	7.3724	7.70345	8.04105		10.0223	7.33565	6.7801	7.58065	7.8979	7.71395	7.8285	7.3343	7.96485	7.79705	7.4939	7.60565	8.04435	7.4519	7.5777	7.463	7.92045	7.33765	7.73545	7.5728	8.2445
10.039	6.7768	7.32385	7.91205	7.50505	7.5788	7.72715	7.6174	7.48535	8.0797		10.039	7.32385	6.7768	7.91205	8.2615	7.66235	7.758	7.7564	7.81315		10.039	7.32385	6.7768	7.5379	7.38215	7.6951	8.03245		10.039	7.32385	6.7768	7.58905	7.91205	7.71135	7.8293	7.334	7.98515	7.81635	7.50505	7.64755	8.0438	7.45905	7.5788	7.4675	7.93225	7.34	7.72715	7.60695	8.2615
10.0557	6.77665	7.30445	7.913	7.5102	7.5775	7.7344	7.6105	7.5006	8.13785		10.0557	7.30445	6.77665	7.913	8.28225	7.669	7.7624	7.7791	7.82135		10.0557	7.30445	6.77665	7.51415	7.3918	7.7001	8.0316		10.0557	7.30445	6.77665	7.6011	7.913	7.7139	7.83225	7.3476	8.02135	7.83055	7.5102	7.71725	8.06015	7.45835	7.5775	7.4757	7.95545	7.3451	7.7344	7.65635	8.28225
10.0723	6.78095	7.28525	7.93385	7.52735	7.58755	7.7469	7.6022	7.52005	8.2298		10.0723	7.28525	6.78095	7.93385	8.33225	7.6828	7.77555	7.79595	7.82145		10.0723	7.28525	6.78095	7.4899	7.4096	7.6867	8.02245		10.0723	7.28525	6.78095	7.63595	7.93385	7.71625	7.8484	7.3655	8.05805	7.83365	7.52735	7.82655	8.06725	7.4696	7.58755	7.4903	8.00325	7.3457	7.7469	7.752	8.33225
10.089	6.77455	7.27195	7.96895	7.5489	7.60075	7.76345	7.60695	7.55515	8.40015		10.089	7.27195	6.77455	7.96895	8.42285	7.702	7.7959	7.8376	7.85285		10.089	7.27195	6.77455	7.4644	7.43235	7.6816	8.0229		10.089	7.27195	6.77455	7.68485	7.96895	7.72795	7.87555	7.40575	8.1122	7.85065	7.5489	8.003	8.0876	7.4898	7.60075	7.51635	8.0711	7.36445	7.76345	7.8924	8.42285
10.1057	6.7768	7.26105	8.01605	7.5856	7.6279	7.79615	7.6063	7.61295	8.6397		10.1057	7.26105	6.7768	8.01605	8.56505	7.74495	7.8446	7.89735	7.8851		10.1057	7.26105	6.7768	7.44685	7.48565	7.6947	8.03795		10.1057	7.26105	6.7768	7.76835	8.01605	7.7511	7.93475	7.4606	8.19705	7.86645	7.5856	8.2612	8.12945	7.52385	7.6279	7.5639	8.1855	7.38355	7.79615	8.1077	8.56505
10.1223	6.7731	7.2439	8.0949	7.6418	7.6766	7.83805	7.62475	7.7051	8.97665		10.1223	7.2439	6.7731	8.0949	8.76605	7.7936	7.91715	7.9919	7.9506		10.1223	7.2439	6.7731	7.43335	7.54535	7.70925	8.063		10.1223	7.2439	6.7731	7.866	8.0949	7.79205	8.00565	7.53425	8.30555	7.9171	7.6418	8.5911	8.20695	7.58355	7.6766	7.62545	8.33615	7.4225	7.83805	8.39655	8.76605
10.139	6.777	7.24005	8.18935	7.7245	7.7406	7.89575	7.65595	7.82145	9.3908		10.139	7.24005	6.777	8.18935	9.0044	7.87325	8.0119	8.0947	8.0392		10.139	7.24005	6.777	7.41235	7.64055	7.7331	8.10015		10.139	7.24005	6.777	7.97125	8.18935	7.83215	8.08065	7.62975	8.44645	7.9977	7.7245	8.9544	8.30595	7.65495	7.7406	7.6978	8.49125	7.4755	7.89575	8.7336	9.0044
10.1557	6.7719	7.2412	8.28795	7.82305	7.80815	7.96515	7.6881	7.95215	9.8308		10.1557	7.2412	6.7719	8.28795	9.2589	7.9664	8.12685	8.20215	8.1321		10.1557	7.2412	6.7719	7.4021	7.75105	7.7645	8.1281		10.1557	7.2412	6.7719	8.07025	8.28795	7.89025	8.1377	7.72115	8.5991	8.0887	7.82305	9.29955	8.4203	7.7344	7.80815	7.7645	8.6483	7.5376	7.96515	9.0883	9.2589
10.1723	6.77365	7.24245	8.38105	7.9106	7.87995	8.02075	7.731	8.09025	10.2325		10.1723	7.24245	6.77365	8.38105	9.4843	8.05905	8.2366	8.3007	8.2306		10.1723	7.24245	6.77365	7.3979	7.86085	7.79	8.17135		10.1723	7.24245	6.77365	8.1424	8.38105	7.9449	8.18935	7.79685	8.75055	8.19425	7.9106	9.56305	8.51645	7.8289	7.87995	7.82535	8.76945	7.5928	8.02075	9.40335	9.4843
10.189	6.7791	7.2642	8.45195	7.9765	7.92805	8.0793	7.7693	8.19475	10.5153		10.189	7.2642	6.7791	8.45195	9.6309	8.13765	8.31225	8.3698	8.3072		10.189	7.2642	6.7791	7.3881	7.96245	7.80675	8.19125		10.189	7.2642	6.7791	8.178	8.45195	7.9885	8.2003	7.84145	8.8682	8.27775	7.9765	9.706	8.5782	7.90125	7.92805	7.8522	8.84745	7.6446	8.0793	9.61605	9.6309
10.2057	6.7801	7.2979	8.4843	8.0053	7.9675	8.10665	7.7922	8.25115	10.6399		10.2057	7.2979	6.7801	8.4843	9.67475	8.1758	8.3565	8.388	8.34385		10.2057	7.2979	6.7801	7.3861	8.0206	7.8181	8.20045		10.2057	7.2979	6.7801	8.17	8.4843	8.0158	8.18315	7.85245	8.94215	8.3247	8.0053	9.69805	8.60775	7.94755	7.9675	7.86595	8.8553	7.6736	8.10665	9.69205	9.67475
10.2223	6.7902	7.3557	8.4798	8.0001	7.97835	8.10335	7.80415	8.262	10.5736		10.2223	7.3557	6.7902	8.4798	9.6188	8.18875	8.34895	8.3728	8.3461		10.2223	7.3557	6.7902	7.3784	8.04065	7.81045	8.20395		10.2223	7.3557	6.7902	8.1301	8.4798	8.0146	8.13385	7.83945	8.94895	8.33205	8.0001	9.5665	8.5763	7.9599	7.97835	7.84555	8.79875	7.67545	8.10335	9.622	9.6188
10.239	6.7945	7.45	8.44375	7.9659	7.96145	8.08315	7.80545	8.22245	10.356		10.239	7.45	6.7945	8.44375	9.4782	8.1667	8.31045	8.32325	8.3118		10.239	7.45	6.7945	7.38185	8.01915	7.8009	8.19575		10.239	7.45	6.7945	8.07715	8.44375	7.9921	8.07405	7.7975	8.9095	8.28025	7.9659	9.33865	8.5179	7.93965	7.96145	7.8015	8.70475	7.65995	8.08315	9.4384	9.4782
10.2557	6.81325	7.60535	8.3745	7.90405	7.93195	8.04325	7.78015	8.1327	10.0289		10.2557	7.60535	6.81325	8.3745	9.2791	8.11725	8.2393	8.24485	8.25945		10.2557	7.60535	6.81325	7.3772	7.94975	7.7734	8.1778		10.2557	7.60535	6.81325	8.02055	8.3745	7.95805	8.0102	7.7462	8.8423	8.2063	7.90405	9.05095	8.4267	7.8942	7.93195	7.7705	8.58715	7.6363	8.04325	9.17725	9.2791
10.2723	6.83395	7.8456	8.3043	7.8309	7.89075	8.00055	7.77605	8.02825	9.64825		10.2723	7.8456	6.83395	8.3043	9.0738	8.05865	8.15585	8.1603	8.18855		10.2723	7.8456	6.83395	7.37205	7.8708	7.7628	8.169		10.2723	7.8456	6.83395	7.9627	8.3043	7.915	7.95845	7.6948	8.7912	8.10495	7.8309	8.7778	8.3399	7.8479	7.89075	7.7309	8.4653	7.5933	8.00055	8.87945	9.0738
10.289	6.877	8.22125	8.23495	7.75825	7.8571	7.95495	7.75155	7.9267	9.28075		10.289	8.22125	6.877	8.23495	8.87465	8.00515	8.0777	8.0972	8.11965		10.289	8.22125	6.877	7.38005	7.78305	7.74115	8.17745		10.289	8.22125	6.877	7.93045	8.23495	7.8766	7.91005	7.6564	8.7813	8.00625	7.75825	8.53015	8.26135	7.8088	7.8571	7.7109	8.3638	7.555	7.95495	8.60235	8.87465
10.3057	6.9413	8.81045	8.1835	7.70405	7.84235	7.92565	7.7438	7.82955	8.9456		10.3057	8.81045	6.9413	8.1835	8.71325	7.96975	8.01955	8.04765	8.05345		10.3057	8.81045	6.9413	7.38525	7.71165	7.7377	8.20465		10.3057	8.81045	6.9413	7.92475	8.1835	7.84695	7.9021	7.64845	8.86655	7.92395	7.70405	8.3533	8.21525	7.7823	7.84235	7.71555	8.29395	7.52785	7.92565	8.3648	8.71325
10.3223	7.03405	9.7286	8.1611	7.6634	7.85715	7.92345	7.75095	7.76235	8.69215		10.3223	9.7286	7.03405	8.1611	8.5998	7.96275	7.97475	8.03225	8.01625		10.3223	9.7286	7.03405	7.3918	7.6627	7.73675	8.26925		10.3223	9.7286	7.03405	7.9636	8.1611	7.8332	7.9198	7.67465	9.08375	7.86725	7.6634	8.24735	8.21755	7.79075	7.85715	7.75215	8.27215	7.50345	7.92345	8.1895	8.5998
10.339	7.1772	11.1277	8.1676	7.65805	7.91575	7.92815	7.7706	7.70835	8.49805		10.339	11.1277	7.1772	8.1676	8.5383	7.99035	7.97665	8.03895	7.99185		10.339	11.1277	7.1772	7.40275	7.6331	7.76075	8.3815		10.339	11.1277	7.1772	8.05065	8.1676	7.83335	7.9613	7.74655	9.4923	7.8344	7.65805	8.21945	8.2584	7.8378	7.91575	7.81875	8.2934	7.50645	7.92815	8.06735	8.5383
10.3557	7.38435	13.2015	8.21225	7.6767	8.0205	7.9685	7.81915	7.6984	8.37265		10.3557	13.2015	7.38435	8.21225	8.52485	8.0574	8.00655	8.0976	7.9889		10.3557	13.2015	7.38435	7.4122	7.62915	7.7985	8.5311		10.3557	13.2015	7.38435	8.19495	8.21225	7.85445	8.02765	7.8738	10.1427	7.8441	7.6767	8.2767	8.35915	7.93895	8.0205	7.93525	8.36675	7.53125	7.9685	8.01085	8.52485
10.3723	7.66525	16.1507	8.30275	7.71925	8.162	8.03675	7.8934	7.698	8.30865		10.3723	16.1507	7.66525	8.30275	8.5708	8.18635	8.0698	8.19175	8.01745		10.3723	16.1507	7.66525	7.4342	7.6552	7.8463	8.7529		10.3723	16.1507	7.66525	8.3973	8.30275	7.9032	8.1279	8.04625	11.0816	7.88905	7.71925	8.40645	8.51195	8.0963	8.162	8.09385	8.49785	7.5752	8.03675	8.0047	8.5708
10.389	8.0124	20.0372	8.4278	7.792	8.3627	8.1353	7.98775	7.72065	8.286		10.389	20.0372	8.0124	8.4278	8.6471	8.35555	8.1615	8.317	8.06315		10.389	20.0372	8.0124	7.45345	7.7079	7.92085	9.02315		10.389	20.0372	8.0124	8.6308	8.4278	7.9628	8.2316	8.27705	12.302	7.9704	7.792	8.59365	8.7205	8.31295	8.3627	8.2941	8.66855	7.6356	8.1353	8.04055	8.6471
10.4057	8.445	24.741	8.5885	7.8763	8.60945	8.25955	8.1084	7.7573	8.28225		10.4057	24.741	8.445	8.5885	8.7479	8.57565	8.2814	8.4638	8.12505		10.4057	24.741	8.445	7.4724	7.782	7.9989	9.31575		10.4057	24.741	8.445	8.8965	8.5885	8.0364	8.3447	8.53385	13.765	8.07855	7.8763	8.8176	8.95145	8.57545	8.60945	8.51375	8.85835	7.72785	8.25955	8.12125	8.7479
10.4223	8.88775	29.8571	8.76915	7.97365	8.87265	8.3904	8.2423	7.81065	8.31065		10.4223	29.8571	8.88775	8.76915	8.86075	8.81575	8.41265	8.6143	8.19125		10.4223	29.8571	8.88775	7.48215	7.87745	8.0788	9.61765		10.4223	29.8571	8.88775	9.1509	8.76915	8.1216	8.44435	8.79035	15.3217	8.19245	7.97365	9.03795	9.18465	8.86485	8.87265	8.71185	9.05525	7.8277	8.3904	8.2022	8.86075
10.439	9.3126	34.7707	8.9304	8.06305	9.1216	8.5141	8.3703	7.865	8.31525		10.439	34.7707	9.3126	8.9304	8.94405	9.05745	8.53955	8.7526	8.2592		10.439	34.7707	9.3126	7.4949	7.97335	8.1525	9.86695		10.439	34.7707	9.3126	9.35215	8.9304	8.20755	8.4992	9.0169	16.7972	8.30985	8.06305	9.2172	9.3923	9.1409	9.1216	8.89	9.2174	7.92295	8.5141	8.278	8.94405
10.4557	9.64385	38.7572	9.06025	8.14005	9.33305	8.6135	8.4701	7.90195	8.33555		10.4557	38.7572	9.64385	9.06025	9.01175	9.2552	8.6282	8.84925	8.31655		10.4557	38.7572	9.64385	7.49595	8.0426	8.1975	10.0326		10.4557	38.7572	9.64385	9.47235	9.06025	8.2616	8.51405	9.1765	17.9794	8.4075	8.14005	9.33265	9.53415	9.3635	9.33305	9.0041	9.31715	7.9951	8.6135	8.3392	9.01175
10.4723	9.8356	41.2451	9.1344	8.17415	9.46015	8.66915	8.5306	7.92635	8.31885		10.4723	41.2451	9.8356	9.1344	9.02545	9.3829	8.67585	8.88625	8.34535		10.4723	41.2451	9.8356	7.49695	8.09815	8.206	10.0859		10.4723	41.2451	9.8356	9.48545	9.1344	8.30765	8.4764	9.2439	18.6752	8.4687	8.17415	9.3602	9.5857	9.4987	9.46015	9.0172	9.3453	8.0425	8.66915	8.36755	9.02545
10.489	9.86495	41.9125	9.1455	8.16715	9.47755	8.6685	8.5448	7.91865	8.2959		10.489	41.9125	9.86495	9.1455	8.98985	9.42005	8.6669	8.85665	8.33745		10.489	41.9125	9.86495	7.47715	8.10365	8.1905	10.0161		10.489	41.9125	9.86495	9.408	9.1455	8.30225	8.39825	9.20105	18.8149	8.47835	8.16715	9.2854	9.53475	9.52095	9.47755	8.95835	9.29085	8.06095	8.6685	8.34785	8.98985
10.5057	9.7262	40.7728	9.07915	8.1331	9.39705	8.6241	8.49585	7.8978	8.24115		10.5057	40.7728	9.7262	9.07915	8.9042	9.3627	8.60635	8.7711	8.3006		10.5057	40.7728	9.7262	7.45845	8.0762	8.13905	9.8549		10.5057	40.7728	9.7262	9.22825	9.07915	8.27065	8.2899	9.067	18.3978	8.425	8.1331	9.12495	9.4137	9.4269	9.39705	8.82745	9.16365	8.02035	8.6241	8.28715	8.9042
10.5223	9.4535	38.1183	8.95865	8.059	9.2248	8.53245	8.40275	7.84015	8.17445		10.5223	38.1183	9.4535	8.95865	8.78055	9.2224	8.50325	8.643	8.2328		10.5223	38.1183	9.4535	7.4385	8.01375	8.0581	9.6106		10.5223	38.1183	9.4535	8.988	8.95865	8.1951	8.17755	8.86415	17.4967	8.33785	8.059	8.9013	9.20955	9.24965	9.2248	8.64295	8.99285	7.956	8.53245	8.1865	8.78055
10.539	9.09645	34.3846	8.7936	7.95385	8.99405	8.3998	8.28695	7.7753	8.099		10.539	34.3846	9.09645	8.7936	8.6424	9.0112	8.3654	8.4842	8.1511		10.539	34.3846	9.09645	7.4195	7.92515	7.9674	9.3307		10.539	34.3846	9.09645	8.72345	8.7936	8.11335	8.0487	8.61205	16.2726	8.211	7.95385	8.6541	8.9751	8.9949	8.99405	8.42015	8.79105	7.86765	8.3998	8.06475	8.6424
10.5557	8.7007	30.111	8.61175	7.85215	8.73325	8.2678	8.1352	7.70835	8.025		10.5557	30.111	8.7007	8.61175	8.49165	8.76875	8.2202	8.31945	8.05005		10.5557	30.111	8.7007	7.40245	7.8175	7.8777	9.0355		10.5557	30.111	8.7007	8.46	8.61175	8.0176	7.94205	8.35225	14.8904	8.07445	7.85215	8.40025	8.73055	8.7108	8.73325	8.1984	8.57565	7.7638	8.2678	7.94605	8.49165
10.5723	8.3141	25.7593	8.43585	7.74425	8.48025	8.1236	7.9949	7.62795	7.94175		10.5723	25.7593	8.3141	8.43585	8.35375	8.5325	8.07845	8.1573	7.963		10.5723	25.7593	8.3141	7.38265	7.7103	7.80095	8.76905		10.5723	25.7593	8.3141	8.2169	8.43585	7.9225	7.8468	8.10265	13.5002	7.93365	7.74425	8.16385	8.49665	8.42895	8.48025	7.995	8.38055	7.6594	8.1236	7.8107	8.35375
10.589	7.96495	21.7286	8.26915	7.6505	8.24435	7.9949	7.86265	7.56315	7.881		10.589	21.7286	7.96495	8.26915	8.23445	8.3088	7.9459	8.02185	7.86755		10.589	21.7286	7.96495	7.36495	7.613	7.7255	8.52175		10.589	21.7286	7.96495	8.0048	8.26915	7.83665	7.7629	7.8931	12.2206	7.8146	7.6505	7.95805	8.29225	8.17755	8.24435	7.81845	8.21215	7.55955	7.9949	7.6968	8.23445
10.6057	7.66805	18.239	8.13265	7.56585	8.04415	7.88645	7.75385	7.50545	7.83495		10.6057	18.239	7.66805	8.13265	8.13125	8.1088	7.83345	7.89655	7.7955		10.6057	18.239	7.66805	7.35425	7.5239	7.6637	8.32745		10.6057	18.239	7.66805	7.83265	8.13265	7.76205	7.709	7.7101	11.1156	7.70975	7.56585	7.7884	8.12775	7.95945	8.04415	7.6775	8.0766	7.46865	7.88645	7.61015	8.13125
10.6223	7.4306	15.3849	8.0068	7.5015	7.8751	7.79815	7.65235	7.45735	7.78765		10.6223	15.3849	7.4306	8.0068	8.05065	7.9486	7.7363	7.8049	7.73655		10.6223	15.3849	7.4306	7.35125	7.45735	7.6077	8.18855		10.6223	15.3849	7.4306	7.70045	8.0068	7.70275	7.6587	7.55715	10.2208	7.6174	7.5015	7.6479	7.9933	7.78325	7.8751	7.56355	7.9578	7.4053	7.79815	7.52795	8.05065
10.639	7.2543	13.165	7.9154	7.45275	7.7509	7.73435	7.59305	7.41955	7.75815		10.639	13.165	7.2543	7.9154	7.98865	7.81885	7.6734	7.72275	7.68355		10.639	13.165	7.2543	7.34665	7.40155	7.57625	8.06785		10.639	13.165	7.2543	7.59295	7.9154	7.6565	7.62195	7.4528	9.51995	7.5561	7.45275	7.5519	7.8814	7.6512	7.7509	7.4801	7.8714	7.3545	7.73435	7.46945	7.98865
10.6557	7.11735	11.4973	7.8435	7.4147	7.66735	7.68195	7.5397	7.39295	7.7317		10.6557	11.4973	7.11735	7.8435	7.9425	7.7223	7.61795	7.67485	7.6507		10.6557	11.4973	7.11735	7.34185	7.3596	7.5403	7.9885		10.6557	11.4973	7.11735	7.5285	7.8435	7.6236	7.5913	7.37285	8.9951	7.50695	7.4147	7.4794	7.80495	7.54985	7.66735	7.4142	7.81105	7.3092	7.68195	7.4247	7.9425
10.6723	7.0192	10.2815	7.7913	7.388	7.5906	7.6521	7.4943	7.37395	7.7155		10.6723	10.2815	7.0192	7.7913	7.9074	7.64725	7.58005	7.6419	7.63055		10.6723	10.2815	7.0192	7.3341	7.3267	7.53035	7.92995		10.6723	10.2815	7.0192	7.47285	7.7913	7.6029	7.5773	7.3205	8.61675	7.4632	7.388	7.423	7.7503	7.47125	7.5906	7.3651	7.76205	7.28005	7.6521	7.39705	7.9074
10.689	6.95565	9.4236	7.76045	7.3664	7.542	7.61815	7.4632	7.3533	7.69375		10.689	9.4236	6.95565	7.76045	7.88	7.59765	7.5455	7.61025	7.60075		10.689	9.4236	6.95565	7.3373	7.3032	7.5163	7.8818		10.689	9.4236	6.95565	7.446	7.76045	7.577	7.5634	7.27665	8.34795	7.43965	7.3664	7.39755	7.7135	7.42945	7.542	7.3373	7.7358	7.26345	7.61815	7.37485	7.88
10.7057	6.90605	8.82175	7.72865	7.35315	7.5028	7.5999	7.44775	7.34445	7.68765		10.7057	8.82175	6.90605	7.72865	7.8638	7.5605	7.5321	7.5945	7.59695		10.7057	8.82175	6.90605	7.33465	7.2907	7.50895	7.8634		10.7057	8.82175	6.90605	7.416	7.72865	7.5617	7.55485	7.24795	8.1554	7.422	7.35315	7.3694	7.68425	7.39075	7.5028	7.31315	7.71405	7.24715	7.5999	7.3576	7.8638
10.7223	6.8749	8.4054	7.70775	7.34545	7.48425	7.58725	7.4362	7.33675	7.6763		10.7223	8.4054	6.8749	7.70775	7.8528	7.538	7.5186	7.57885	7.5915		10.7223	8.4054	6.8749	7.3294	7.2839	7.5068	7.83485		10.7223	8.4054	6.8749	7.4024	7.70775	7.55755	7.5511	7.23015	8.0187	7.40815	7.34545	7.3507	7.6657	7.3584	7.48425	7.29905	7.7033	7.2333	7.58725	7.3444	7.8528
10.739	6.8463	8.10895	7.70155	7.3337	7.4674	7.57705	7.41995	7.3351	7.6689		10.739	8.10895	6.8463	7.70155	7.8509	7.5256	7.50725	7.5808	7.59115		10.739	8.10895	6.8463	7.33115	7.28085	7.49955	7.8215		10.739	8.10895	6.8463	7.3972	7.70155	7.5484	7.54385	7.21295	7.9258	7.398	7.3337	7.3368	7.6535	7.34035	7.4674	7.28615	7.6896	7.22705	7.57705	7.3371	7.8509
10.7557	6.83255	7.90605	7.6962	7.33415	7.45615	7.5747	7.41615	7.3391	7.6656		10.7557	7.90605	6.83255	7.6962	7.84875	7.5108	7.512	7.58515	7.598		10.7557	7.90605	6.83255	7.3317	7.27065	7.49125	7.8153		10.7557	7.90605	6.83255	7.38025	7.6962	7.54735	7.54215	7.20645	7.86245	7.3952	7.33415	7.3221	7.6456	7.3298	7.45615	7.28005	7.6874	7.2216	7.5747	7.3385	7.84875
10.7723	6.82045	7.7596	7.684	7.3282	7.4357	7.5631	7.4063	7.32915	7.6632		10.7723	7.7596	6.82045	7.684	7.83405	7.51095	7.50925	7.6012	7.6079		10.7723	7.7596	6.82045	7.33	7.25995	7.48495	7.80735		10.7723	7.7596	6.82045	7.37705	7.684	7.53355	7.54515	7.19775	7.8136	7.3915	7.3282	7.32385	7.6423	7.3196	7.4357	7.2803	7.67635	7.22145	7.5631	7.33065	7.83405
10.789	6.81005	7.6558	7.6818	7.326	7.43995	7.568	7.41425	7.3336	7.6623		10.789	7.6558	6.81005	7.6818	7.8428	7.5111	7.51815	7.6187	7.6248		10.789	7.6558	6.81005	7.3329	7.2623	7.4911	7.7992		10.789	7.6558	6.81005	7.37225	7.6818	7.53625	7.54265	7.1968	7.77365	7.39385	7.326	7.3131	7.6344	7.32055	7.43995	7.27245	7.67625	7.2209	7.568	7.33465	7.8428
10.8057	6.80555	7.56835	7.6842	7.3356	7.4345	7.56565	7.40915	7.33	7.66745		10.8057	7.56835	6.80555	7.6842	7.84415	7.518	7.5215	7.64445	7.65775		10.8057	7.56835	6.80555	7.33115	7.264	7.4933	7.7959		10.8057	7.56835	6.80555	7.36515	7.6842	7.5359	7.54295	7.1855	7.7451	7.39945	7.3356	7.3136	7.63565	7.31395	7.4345	7.2706	7.6707	7.2259	7.56565	7.3314	7.84415
10.8223	6.7947	7.50285	7.6773	7.3334	7.43455	7.5667	7.41485	7.3325	7.6661		10.8223	7.50285	6.7947	7.6773	7.8494	7.52435	7.5262	7.6819	7.6929		10.8223	7.50285	6.7947	7.33235	7.26005	7.4982	7.78895		10.8223	7.50285	6.7947	7.3612	7.6773	7.53265	7.54835	7.18125	7.7297	7.4056	7.3334	7.3119	7.63765	7.3082	7.43455	7.27295	7.6693	7.22005	7.5667	7.3314	7.8494
10.839	6.7937	7.45805	7.6783	7.3276	7.43185	7.56275	7.4201	7.3389	7.67495		10.839	7.45805	6.7937	7.6783	7.8508	7.54005	7.5464	7.72275	7.7279		10.839	7.45805	6.7937	7.33435	7.2712	7.5169	7.78655		10.839	7.45805	6.7937	7.3671	7.6783	7.53535	7.55525	7.1845	7.70655	7.4074	7.3276	7.31205	7.6315	7.31165	7.43185	7.2736	7.66465	7.2164	7.56275	7.33665	7.8508
10.8557	6.78865	7.4038	7.67525	7.33135	7.4383	7.56785	7.42735	7.33695	7.66565		10.8557	7.4038	6.78865	7.67525	7.8576	7.5594	7.5587	7.7755	7.793		10.8557	7.4038	6.78865	7.3275	7.2695	7.50385	7.7916		10.8557	7.4038	6.78865	7.36465	7.67525	7.53595	7.5606	7.1822	7.68765	7.4166	7.33135	7.3158	7.63185	7.30995	7.4383	7.27445	7.6668	7.2226	7.56785	7.33685	7.8576
10.8723	6.78755	7.37945	7.669	7.33825	7.4397	7.5646	7.4392	7.34415	7.67265		10.8723	7.37945	6.78755	7.669	7.86455	7.5738	7.58395	7.8206	7.83105		10.8723	7.37945	6.78755	7.3271	7.2681	7.51045	7.79155		10.8723	7.37945	6.78755	7.37005	7.669	7.54015	7.55955	7.18145	7.68125	7.42165	7.33825	7.3125	7.63375	7.3077	7.4397	7.2743	7.65595	7.22505	7.5646	7.34175	7.86455
10.889	6.78255	7.34685	7.67445	7.3385	7.43915	7.5725	7.4458	7.3457	7.6767		10.889	7.34685	6.78255	7.67445	7.8762	7.5881	7.58995	7.8588	7.88555		10.889	7.34685	6.78255	7.326	7.27615	7.5137	7.7891		10.889	7.34685	6.78255	7.36915	7.67445	7.54185	7.56485	7.1882	7.6682	7.4218	7.3385	7.3223	7.6338	7.31425	7.43915	7.28345	7.6648	7.22405	7.5725	7.3518	7.8762
10.9057	6.7788	7.32055	7.669	7.3415	7.44325	7.56955	7.46585	7.35505	7.6818		10.9057	7.32055	6.7788	7.669	7.88275	7.6043	7.6131	7.888	7.92435		10.9057	7.32055	6.7788	7.324	7.2763	7.52135	7.79415		10.9057	7.32055	6.7788	7.37715	7.669	7.53775	7.5724	7.18955	7.66375	7.42805	7.3415	7.3271	7.63985	7.30925	7.44325	7.296	7.66095	7.2273	7.56955	7.3561	7.88275
10.9223	6.7794	7.29775	7.6697	7.34085	7.4505	7.5734	7.4733	7.3563	7.68195		10.9223	7.29775	6.7794	7.6697	7.90175	7.61145	7.62835	7.89685	7.95675		10.9223	7.29775	6.7794	7.3198	7.2864	7.5173	7.79865		10.9223	7.29775	6.7794	7.3847	7.6697	7.54685	7.5821	7.1975	7.6611	7.42475	7.34085	7.3405	7.6463	7.31945	7.4505	7.2937	7.658	7.2341	7.5734	7.3683	7.90175
10.939	6.77625	7.2744	7.6739	7.3441	7.4576	7.57965	7.4924	7.37025	7.6964		10.939	7.2744	6.77625	7.6739	7.9052	7.6212	7.63105	7.90825	7.95665		10.939	7.2744	6.77625	7.31495	7.29315	7.5221	7.80625		10.939	7.2744	6.77625	7.39885	7.6739	7.55375	7.58665	7.1993	7.66025	7.42865	7.3441	7.34545	7.6481	7.3278	7.4576	7.30255	7.6688	7.2314	7.57965	7.37185	7.9052
10.9557	6.77475	7.2608	7.6756	7.35095	7.46155	7.5849	7.50275	7.38055	7.69325		10.9557	7.2608	6.77475	7.6756	7.9202	7.60995	7.6406	7.88285	7.9536		10.9557	7.2608	6.77475	7.3064	7.3064	7.53685	7.8116		10.9557	7.2608	6.77475	7.39645	7.6756	7.5555	7.59465	7.2055	7.66145	7.4307	7.35095	7.3489	7.66	7.3269	7.46155	7.30715	7.6754	7.24555	7.5849	7.38455	7.9202
10.9723	6.7747	7.2458	7.68325	7.358	7.4663	7.5942	7.5158	7.388	7.70075		10.9723	7.2458	6.7747	7.68325	7.9284	7.6103	7.6391	7.8575	7.9313		10.9723	7.2458	6.7747	7.30825	7.3089	7.53565	7.8134		10.9723	7.2458	6.7747	7.4028	7.68325	7.563	7.59905	7.21295	7.66495	7.4309	7.358	7.3554	7.6608	7.3376	7.4663	7.3112	7.6844	7.25025	7.5942	7.3894	7.9284
10.989	6.7781	7.23135	7.68785	7.3628	7.4669	7.6006	7.53255	7.3936	7.7038		10.989	7.23135	6.7781	7.68785	7.93535	7.60085	7.6343	7.8267	7.9047		10.989	7.23135	6.7781	7.30615	7.31495	7.5367	7.8138		10.989	7.23135	6.7781	7.40415	7.68785	7.56605	7.6003	7.2129	7.66695	7.44065	7.3628	7.3557	7.6685	7.3433	7.4669	7.3126	7.68015	7.25495	7.6006	7.3938	7.93535
11.0057	6.769	7.22085	7.69165	7.36455	7.47915	7.59765	7.54695	7.4002	7.70345		11.0057	7.22085	6.769	7.69165	7.932	7.5919	7.62505	7.79655	7.87685		11.0057	7.22085	6.769	7.303	7.3258	7.5349	7.80705		11.0057	7.22085	6.769	7.396	7.69165	7.5723	7.594	7.2171	7.6641	7.43925	7.36455	7.35635	7.66465	7.3463	7.47915	7.3064	7.68195	7.25685	7.59765	7.39235	7.932
11.0223	6.77265	7.2175	7.6929	7.369	7.47385	7.59395	7.5417	7.39995	7.70695		11.0223	7.2175	6.77265	7.6929	7.9254	7.58085	7.61865	7.75975	7.84355		11.0223	7.2175	6.77265	7.30375	7.326	7.53555	7.8107		11.0223	7.2175	6.77265	7.3946	7.6929	7.5795	7.59345	7.21085	7.66795	7.4411	7.369	7.34995	7.66435	7.3497	7.47385	7.30085	7.6769	7.2637	7.59395	7.3925	7.9254
11.039	6.7659	7.201	7.68385	7.3662	7.473	7.5936	7.53935	7.40265	7.6986		11.039	7.201	6.7659	7.68385	7.9214	7.56225	7.60545	7.71875	7.80195		11.039	7.201	6.7659	7.303	7.32075	7.5284	7.79665		11.039	7.201	6.7659	7.3862	7.68385	7.5733	7.57915	7.2029	7.66195	7.43375	7.3662	7.34545	7.662	7.35385	7.473	7.2869	7.6763	7.2511	7.5936	7.38575	7.9214
11.0557	6.7631	7.1999	7.68235	7.3605	7.4718	7.5955	7.5252	7.3886	7.6866		11.0557	7.1999	6.7631	7.68235	7.9034	7.54825	7.58525	7.68685	7.7618		11.0557	7.1999	6.7631	7.30085	7.31455	7.52105	7.79125		11.0557	7.1999	6.7631	7.3715	7.68235	7.56905	7.57075	7.19995	7.6534	7.42915	7.3605	7.32795	7.65575	7.34445	7.4718	7.28335	7.6664	7.2521	7.5955	7.3755	7.9034
11.0723	6.77145	7.1938	7.66955	7.3526	7.45915	7.58705	7.5087	7.3862	7.6755		11.0723	7.1938	6.77145	7.66955	7.8836	7.53335	7.5653	7.64835	7.72805		11.0723	7.1938	6.77145	7.3008	7.30335	7.5059	7.77315		11.0723	7.1938	6.77145	7.35305	7.66955	7.56745	7.56125	7.19045	7.6476	7.4148	7.3526	7.3114	7.6439	7.33315	7.45915	7.2681	7.64685	7.2451	7.58705	7.35055	7.8836
11.089	6.7705	7.184	7.6602	7.34665	7.44515	7.5733	7.49565	7.37515	7.6666		11.089	7.184	6.7705	7.6602	7.856	7.51295	7.5438	7.6282	7.69655		11.089	7.184	6.7705	7.298	7.2894	7.49845	7.7646		11.089	7.184	6.7705	7.34865	7.6602	7.5504	7.5429	7.17885	7.63015	7.39875	7.34665	7.29475	7.63295	7.31805	7.44515	7.2567	7.6357	7.23385	7.5733	7.33625	7.856
11.1057	6.76565	7.16635	7.6459	7.3343	7.43535	7.55905	7.47195	7.3596	7.64625		11.1057	7.16635	6.76565	7.6459	7.843	7.4955	7.52565	7.60145	7.6606		11.1057	7.16635	6.76565	7.29895	7.28415	7.48695	7.75785		11.1057	7.16635	6.76565	7.32265	7.6459	7.5414	7.53355	7.168	7.61615	7.38845	7.3343	7.27795	7.61725	7.30665	7.43535	7.2444	7.6247	7.2212	7.55905	7.3238	7.843
11.1223	6.7674	7.16945	7.63825	7.3272	7.42775	7.54675	7.4604	7.34635	7.6235		11.1223	7.16945	6.7674	7.63825	7.815	7.4773	7.50985	7.5727	7.63125		11.1223	7.16945	6.7674	7.29865	7.2713	7.48205	7.7375		11.1223	7.16945	6.7674	7.31685	7.63825	7.5372	7.52565	7.1642	7.60745	7.37345	7.3272	7.26315	7.60145	7.29635	7.42775	7.2314	7.6136	7.2146	7.54675	7.3071	7.815
11.139	6.76615	7.16275	7.6213	7.3232	7.41215	7.5389	7.43955	7.33685	7.61555		11.139	7.16275	6.76615	7.6213	7.79585	7.4652	7.495	7.554	7.6042		11.139	7.16275	6.76615	7.2922	7.26105	7.4679	7.72325		11.139	7.16275	6.76615	7.3028	7.6213	7.52585	7.5141	7.151	7.5864	7.3644	7.3232	7.2549	7.5884	7.28375	7.41215	7.21945	7.60135	7.21395	7.5389	7.2934	7.79585
11.1557	6.7667	7.1677	7.61225	7.3142	7.4019	7.5184	7.42015	7.3286	7.60115		11.1557	7.1677	6.7667	7.61225	7.7788	7.45175	7.47495	7.5364	7.5776		11.1557	7.1677	6.7667	7.29085	7.24655	7.456	7.7211		11.1557	7.1677	6.7667	7.29605	7.61225	7.50965	7.51	7.14275	7.5732	7.35245	7.3142	7.24215	7.5769	7.2776	7.4019	7.2126	7.5905	7.2027	7.5184	7.2793	7.7788
11.1723	6.76985	7.1653	7.60195	7.30355	7.3902	7.51355	7.40245	7.32205	7.5946		11.1723	7.1653	6.76985	7.60195	7.7701	7.4373	7.46065	7.52035	7.5617		11.1723	7.1653	6.76985	7.2928	7.2395	7.45115	7.70875		11.1723	7.1653	6.76985	7.2831	7.60195	7.50025	7.4971	7.1352	7.56985	7.34315	7.30355	7.2334	7.56745	7.2689	7.3902	7.20745	7.57895	7.1929	7.51355	7.2696	7.7701
11.189	6.76485	7.1551	7.5897	7.29795	7.38505	7.5094	7.39975	7.3143	7.587		11.189	7.1551	6.76485	7.5897	7.75205	7.42955	7.45045	7.50655	7.5412		11.189	7.1551	6.76485	7.28915	7.2351	7.4469	7.7044		11.189	7.1551	6.76485	7.27015	7.5897	7.49695	7.49495	7.12645	7.5528	7.3344	7.29795	7.2206	7.56495	7.25665	7.38505	7.19885	7.57615	7.1875	7.5094	7.26315	7.75205
11.2057	6.76445	7.1572	7.58415	7.29515	7.38	7.5015	7.37705	7.3025	7.584		11.2057	7.1572	6.76445	7.58415	7.7379	7.4165	7.4431	7.4977	7.53275		11.2057	7.1572	6.76445	7.2861	7.2254	7.44105	7.68945		11.2057	7.1572	6.76445	7.26485	7.58415	7.48635	7.48905	7.11695	7.5517	7.33135	7.29515	7.21495	7.55275	7.2482	7.38	7.1952	7.56525	7.17905	7.5015	7.2547	7.7379
11.2223	6.7631	7.1556	7.57645	7.287	7.36945	7.49505	7.3772	7.28915	7.57495		11.2223	7.1556	6.7631	7.57645	7.7302	7.41815	7.44115	7.4869	7.5231		11.2223	7.1556	6.7631	7.29205	7.2234	7.43655	7.69325		11.2223	7.1556	6.7631	7.2567	7.57645	7.4763	7.4872	7.1128	7.53905	7.3216	7.287	7.2194	7.5422	7.24825	7.36945	7.1889	7.56625	7.17465	7.49505	7.2458	7.7302
11.239	6.76365	7.14295	7.57175	7.28455	7.36845	7.4907	7.3657	7.29085	7.5686		11.239	7.14295	6.76365	7.57175	7.7234	7.40915	7.4339	7.48015	7.51015		11.239	7.14295	6.76365	7.28775	7.2116	7.42295	7.6809		11.239	7.14295	6.76365	7.25905	7.57175	7.47505	7.47935	7.10655	7.5335	7.318	7.28455	7.21155	7.53955	7.244	7.36845	7.1814	7.55645	7.17975	7.4907	7.2471	7.7234
11.2557	6.7663	7.1389	7.5656	7.27985	7.3677	7.4792	7.3641	7.28635	7.5628		11.2557	7.1389	6.7663	7.5656	7.7128	7.39855	7.4245	7.47525	7.5042		11.2557	7.1389	6.7663	7.2892	7.2131	7.4264	7.6851		11.2557	7.1389	6.7663	7.25225	7.5656	7.47475	7.48345	7.1078	7.52215	7.3128	7.27985	7.20935	7.5361	7.2352	7.3677	7.17965	7.55875	7.17125	7.4792	7.24245	7.7128
11.2723	6.76235	7.14145	7.55995	7.2764	7.36105	7.47725	7.3549	7.2837	7.56645		11.2723	7.14145	6.76235	7.55995	7.71215	7.39515	7.42515	7.47095	7.49535		11.2723	7.14145	6.76235	7.2904	7.20745	7.42475	7.682		11.2723	7.14145	6.76235	7.24635	7.55995	7.46345	7.48165	7.1046	7.52395	7.311	7.2764	7.20515	7.5318	7.24015	7.36105	7.1846	7.55125	7.1676	7.47725	7.23715	7.71215
11.289	6.76045	7.1375	7.556	7.27865	7.366	7.47615	7.3567	7.28285	7.56375		11.289	7.1375	6.76045	7.556	7.7066	7.3938	7.4163	7.4643	7.4906		11.289	7.1375	6.76045	7.285	7.2093	7.4265	7.68095		11.289	7.1375	6.76045	7.24575	7.556	7.4583	7.4809	7.1017	7.51255	7.30995	7.27865	7.2033	7.5327	7.23095	7.366	7.18115	7.54645	7.1678	7.47615	7.2406	7.7066
11.3057	6.7608	7.13505	7.54925	7.2823	7.3543	7.4745	7.3492	7.28215	7.5592		11.3057	7.13505	6.7608	7.54925	7.7022	7.38805	7.41515	7.46065	7.4834		11.3057	7.13505	6.7608	7.2856	7.20595	7.42035	7.6799		11.3057	7.13505	6.7608	7.24905	7.54925	7.45865	7.48275	7.10285	7.5073	7.30765	7.2823	7.2062	7.52935	7.2305	7.3543	7.1792	7.54645	7.1641	7.4745	7.2361	7.7022
11.3223	6.76205	7.1345	7.54405	7.27665	7.35385	7.47505	7.35345	7.2821	7.5684		11.3223	7.1345	6.76205	7.54405	7.69415	7.38835	7.423	7.4569	7.48395		11.3223	7.1345	6.76205	7.2884	7.2104	7.4261	7.67975		11.3223	7.1345	6.76205	7.2536	7.54405	7.4518	7.4914	7.0999	7.5077	7.2984	7.27665	7.20715	7.5216	7.22915	7.35385	7.18585	7.54115	7.1663	7.47505	7.23585	7.69415
11.339	6.76625	7.1354	7.5486	7.27515	7.35405	7.4731	7.35425	7.2867	7.5677		11.339	7.1354	6.76625	7.5486	7.70415	7.39195	7.42255	7.4645	7.4877		11.339	7.1354	6.76625	7.2821	7.21815	7.43155	7.6788		11.339	7.1354	6.76625	7.2553	7.5486	7.45605	7.5027	7.10405	7.5057	7.30435	7.27515	7.21505	7.53185	7.2311	7.35405	7.19145	7.5469	7.1598	7.4731	7.23825	7.70415
11.3557	6.7623	7.1319	7.5488	7.27895	7.3653	7.47135	7.3638	7.28985	7.57165		11.3557	7.1319	6.7623	7.5488	7.7042	7.39195	7.4309	7.4601	7.4847		11.3557	7.1319	6.7623	7.28285	7.21085	7.43005	7.68555		11.3557	7.1319	6.7623	7.2715	7.5488	7.45445	7.51575	7.10805	7.51025	7.3078	7.27895	7.2247	7.53025	7.2341	7.3653	7.19775	7.54635	7.1619	7.47135	7.2525	7.7042
11.3723	6.76385	7.1242	7.5523	7.28655	7.3715	7.4792	7.3691	7.2976	7.5838		11.3723	7.1242	6.76385	7.5523	7.70555	7.3939	7.43745	7.4671	7.49455		11.3723	7.1242	6.76385	7.28135	7.2188	7.4374	7.6962		11.3723	7.1242	6.76385	7.27635	7.5523	7.453	7.52735	7.11805	7.50815	7.30995	7.28655	7.23655	7.53595	7.24105	7.3715	7.2052	7.55205	7.1713	7.4792	7.258	7.70555
11.389	6.7634	7.1215	7.55555	7.2956	7.37205	7.48495	7.37465	7.3037	7.6028		11.389	7.1215	6.7634	7.55555	7.71485	7.3942	7.451	7.47915	7.5058		11.389	7.1215	6.7634	7.28295	7.2254	7.44005	7.70245		11.389	7.1215	6.7634	7.2909	7.55555	7.45885	7.53905	7.1256	7.51265	7.31035	7.2956	7.2532	7.53815	7.25195	7.37205	7.2155	7.5573	7.1779	7.48495	7.27965	7.71485
11.4057	6.75935	7.13005	7.5605	7.3005	7.37735	7.499	7.38905	7.31405	7.62795		11.4057	7.13005	6.75935	7.5605	7.73735	7.39985	7.46425	7.4941	7.5201		11.4057	7.13005	6.75935	7.2772	7.23625	7.4522	7.7113		11.4057	7.13005	6.75935	7.3077	7.5605	7.46115	7.5443	7.13715	7.52755	7.33075	7.3005	7.26455	7.5511	7.26005	7.37735	7.22295	7.5711	7.1812	7.499	7.3017	7.73735
11.4223	6.7624	7.1217	7.5727	7.31075	7.3874	7.5076	7.4063	7.3288	7.64445		11.4223	7.1217	6.7624	7.5727	7.7416	7.4157	7.47835	7.50325	7.5312		11.4223	7.1217	6.7624	7.28165	7.2476	7.47055	7.7186		11.4223	7.1217	6.7624	7.3246	7.5727	7.46675	7.5645	7.1453	7.53335	7.3408	7.31075	7.27995	7.56125	7.2637	7.3874	7.2345	7.58225	7.1953	7.5076	7.31485	7.7416
11.439	6.76575	7.12245	7.58165	7.3181	7.40585	7.5233	7.4151	7.3474	7.6723		11.439	7.12245	6.76575	7.58165	7.75735	7.4247	7.50705	7.5167	7.55325		11.439	7.12245	6.76575	7.2823	7.2632	7.48195	7.72365		11.439	7.12245	6.76575	7.3407	7.58165	7.4832	7.5687	7.15585	7.5495	7.3469	7.3181	7.2949	7.57515	7.2801	7.40585	7.24465	7.5903	7.19955	7.5233	7.33155	7.75735
11.4557	6.76175	7.12155	7.5828	7.3256	7.4175	7.5272	7.42295	7.3535	7.69725		11.4557	7.12155	6.76175	7.5828	7.7701	7.43865	7.5317	7.5237	7.57335		11.4557	7.12155	6.76175	7.28005	7.2706	7.4835	7.7393		11.4557	7.12155	6.76175	7.33965	7.5828	7.4853	7.564	7.1652	7.5612	7.34825	7.3256	7.3001	7.5881	7.30055	7.4175	7.2484	7.60145	7.2155	7.5272	7.33775	7.7701
11.4723	6.76195	7.1164	7.5982	7.3278	7.42955	7.53905	7.4376	7.3689	7.7112		11.4723	7.1164	6.76195	7.5982	7.7884	7.45115	7.5411	7.53605	7.58705		11.4723	7.1164	6.76195	7.2803	7.28745	7.49085	7.7368		11.4723	7.1164	6.76195	7.3447	7.5982	7.50385	7.56265	7.1746	7.5777	7.34625	7.3278	7.31155	7.5939	7.3046	7.42955	7.25215	7.60445	7.2186	7.53905	7.3495	7.7884
11.489	6.7606	7.1171	7.6079	7.3339	7.43625	7.543	7.45255	7.37385	7.72445		11.489	7.1171	6.7606	7.6079	7.78645	7.46015	7.55835	7.5409	7.59975		11.489	7.1171	6.7606	7.28325	7.29575	7.4935	7.73675		11.489	7.1171	6.7606	7.34475	7.6079	7.5027	7.55675	7.17615	7.58925	7.35665	7.3339	7.30665	7.6057	7.31595	7.43625	7.24895	7.61035	7.22685	7.543	7.35655	7.78645
11.5057	6.7607	7.1072	7.6087	7.338	7.43495	7.54505	7.451	7.3781	7.72255		11.5057	7.1072	6.7607	7.6087	7.78775	7.46815	7.56075	7.5451	7.6001		11.5057	7.1072	6.7607	7.28555	7.29555	7.4946	7.742		11.5057	7.1072	6.7607	7.33965	7.6087	7.50895	7.55605	7.1715	7.60185	7.355	7.338	7.29485	7.61075	7.32005	7.43495	7.24805	7.608	7.22245	7.54505	7.3539	7.78775
11.5223	6.7569	7.1168	7.61085	7.33575	7.4293	7.5398	7.43945	7.3721	7.7211		11.5223	7.1168	6.7569	7.61085	7.7894	7.47305	7.55625	7.5385	7.59855		11.5223	7.1168	6.7569	7.28125	7.29955	7.49555	7.7296		11.5223	7.1168	6.7569	7.3275	7.61085	7.5082	7.55065	7.1695	7.60825	7.34795	7.33575	7.288	7.6077	7.3215	7.4293	7.2405	7.61235	7.23015	7.5398	7.33405	7.7894
11.539	6.7602	7.1148	7.6115	7.33725	7.4288	7.537	7.43825	7.3667	7.7043		11.539	7.1148	6.7602	7.6115	7.77835	7.4608	7.5488	7.5325	7.5864		11.539	7.1148	6.7602	7.28405	7.30035	7.481	7.72565		11.539	7.1148	6.7602	7.323	7.6115	7.50635	7.54725	7.16145	7.61255	7.3424	7.33725	7.27615	7.6001	7.3174	7.4288	7.22985	7.60895	7.22905	7.537	7.334	7.77835
11.5557	6.76415	7.1121	7.60765	7.33175	7.43055	7.5312	7.43075	7.35835	7.688		11.5557	7.1121	6.76415	7.60765	7.76565	7.4634	7.53355	7.52395	7.5797		11.5557	7.1121	6.76415	7.2733	7.2836	7.48295	7.7136		11.5557	7.1121	6.76415	7.30405	7.60765	7.4995	7.54325	7.1607	7.60845	7.3453	7.33175	7.26725	7.59655	7.3088	7.43055	7.228	7.59495	7.2229	7.5312	7.31235	7.76565
11.5723	6.7585	7.1099	7.60475	7.32845	7.4209	7.52585	7.42055	7.35825	7.6676		11.5723	7.1099	6.7585	7.60475	7.7543	7.4498	7.52675	7.5116	7.56045		11.5723	7.1099	6.7585	7.27755	7.28065	7.475	7.69895		11.5723	7.1099	6.7585	7.29545	7.60475	7.5005	7.54255	7.1482	7.60495	7.34245	7.32845	7.2569	7.59865	7.29405	7.4209	7.2269	7.59615	7.22185	7.52585	7.30615	7.7543
11.589	6.7596	7.11415	7.60255	7.32565	7.4179	7.51725	7.41155	7.34395	7.64615		11.589	7.11415	6.7596	7.60255	7.7467	7.4414	7.51005	7.50165	7.5526		11.589	7.11415	6.7596	7.27275	7.26845	7.465	7.70115		11.589	7.11415	6.7596	7.28765	7.60255	7.50185	7.53915	7.14645	7.5992	7.3372	7.32565	7.2512	7.58555	7.2944	7.4179	7.22045	7.58695	7.22065	7.51725	7.29755	7.7467
11.6057	6.761	7.11235	7.6	7.3239	7.4214	7.51755	7.40065	7.343	7.62685		11.6057	7.11235	6.761	7.6	7.7384	7.4424	7.4972	7.5002	7.53185		11.6057	7.11235	6.761	7.2744	7.26425	7.4699	7.6962		11.6057	7.11235	6.761	7.28505	7.6	7.49905	7.53995	7.14075	7.5787	7.34125	7.3239	7.2469	7.58075	7.28725	7.4214	7.21245	7.5832	7.2208	7.51755	7.2902	7.7384
11.6223	6.76025	7.1063	7.5895	7.32805	7.41215	7.51395	7.3953	7.34065	7.60755		11.6223	7.1063	6.76025	7.5895	7.7363	7.4322	7.4916	7.49815	7.5295		11.6223	7.1063	6.76025	7.27545	7.25565	7.46765	7.6965		11.6223	7.1063	6.76025	7.28615	7.5895	7.49245	7.54095	7.14095	7.57345	7.33495	7.32805	7.23875	7.5718	7.2801	7.41215	7.21365	7.5859	7.22635	7.51395	7.27975	7.7363
11.639	6.7608	7.10895	7.5929	7.32245	7.41015	7.5154	7.39575	7.33815	7.594		11.639	7.10895	6.7608	7.5929	7.73615	7.4361	7.48345	7.4935	7.52195		11.639	7.10895	6.7608	7.26735	7.2543	7.47005	7.68695		11.639	7.10895	6.7608	7.27875	7.5929	7.4919	7.53965	7.1425	7.55745	7.33645	7.32245	7.2383	7.5696	7.2814	7.41015	7.21965	7.5769	7.2192	7.5154	7.2843	7.73615
11.6557	6.7643	7.10695	7.5893	7.3273	7.40795	7.50885	7.39385	7.33255	7.58065		11.6557	7.10695	6.7643	7.5893	7.7225	7.43185	7.4709	7.49365	7.51815		11.6557	7.10695	6.7643	7.26885	7.2506	7.46355	7.68325		11.6557	7.10695	6.7643	7.284	7.5893	7.48815	7.53385	7.14065	7.56075	7.334	7.3273	7.2424	7.56895	7.2786	7.40795	7.22045	7.57915	7.2248	7.50885	7.279	7.7225
11.6723	6.7601	7.09875	7.58345	7.32455	7.4128	7.51365	7.3907	7.3283	7.5691		11.6723	7.09875	6.7601	7.58345	7.7201	7.43015	7.4688	7.49235	7.5119		11.6723	7.09875	6.7601	7.266	7.2481	7.4553	7.67855		11.6723	7.09875	6.7601	7.27685	7.58345	7.49005	7.528	7.13965	7.54895	7.33115	7.32455	7.22635	7.57035	7.27075	7.4128	7.2154	7.5814	7.2153	7.51365	7.2766	7.7201
11.689	6.75635	7.1014	7.5879	7.3325	7.4141	7.5032	7.38395	7.3264	7.56825		11.689	7.1014	6.75635	7.5879	7.71785	7.42955	7.46025	7.49005	7.51125		11.689	7.1014	6.75635	7.2634	7.24825	7.455	7.67565		11.689	7.1014	6.75635	7.27175	7.5879	7.48945	7.5322	7.1324	7.55205	7.34385	7.3325	7.2264	7.56285	7.2653	7.4141	7.20665	7.577	7.216	7.5032	7.2675	7.71785
11.7057	6.7594	7.1037	7.5811	7.32535	7.40715	7.50495	7.3843	7.327	7.5531		11.7057	7.1037	6.7594	7.5811	7.71365	7.4308	7.4601	7.4844	7.5039		11.7057	7.1037	6.7594	7.2635	7.2419	7.45185	7.67795		11.7057	7.1037	6.7594	7.275	7.5811	7.48635	7.52035	7.13105	7.5418	7.33185	7.32535	7.22855	7.5553	7.26505	7.40715	7.21205	7.57375	7.21515	7.50495	7.26725	7.71365
11.7223	6.7579	7.1088	7.57025	7.31935	7.3961	7.4951	7.3846	7.32815	7.5456		11.7223	7.1088	6.7579	7.57025	7.70945	7.42925	7.4594	7.4818	7.5067		11.7223	7.1088	6.7579	7.258	7.24215	7.44995	7.66505		11.7223	7.1088	6.7579	7.26755	7.57025	7.47685	7.51785	7.12855	7.5391	7.33025	7.31935	7.22255	7.55255	7.2602	7.3961	7.205	7.5667	7.21	7.4951	7.2635	7.70945
11.739	6.76085	7.10955	7.56785	7.3187	7.39635	7.49555	7.3733	7.3151	7.5377		11.739	7.10955	6.76085	7.56785	7.7053	7.4247	7.4476	7.4799	7.4957		11.739	7.10955	6.76085	7.2622	7.23515	7.44875	7.6653		11.739	7.10955	6.76085	7.26625	7.56785	7.46915	7.5081	7.1199	7.5299	7.3256	7.3187	7.219	7.54875	7.2557	7.39635	7.20055	7.55635	7.2071	7.49555	7.2602	7.7053
11.7557	6.7616	7.1056	7.5628	7.31365	7.38775	7.4896	7.36245	7.3104	7.5329		11.7557	7.1056	6.7616	7.5628	7.69705	7.4144	7.4441	7.47715	7.48875		11.7557	7.1056	6.7616	7.2575	7.233	7.42985	7.65635		11.7557	7.1056	6.7616	7.2596	7.5628	7.46585	7.50025	7.1227	7.5308	7.3227	7.31365	7.21155	7.54205	7.24855	7.38775	7.19695	7.5585	7.2039	7.4896	7.25285	7.69705
11.7723	6.7603	7.09915	7.5621	7.30235	7.3829	7.4804	7.36475	7.30375	7.5307		11.7723	7.09915	6.7603	7.5621	7.6977	7.4165	7.44055	7.4771	7.4833		11.7723	7.09915	6.7603	7.2535	7.22175	7.43695	7.6527		11.7723	7.09915	6.7603	7.2605	7.5621	7.45745	7.4955	7.1209	7.5204	7.31925	7.30235	7.21085	7.54185	7.24315	7.3829	7.1935	7.55715	7.19715	7.4804	7.2493	7.6977
11.789	6.76245	7.10235	7.55485	7.2925	7.3768	7.47545	7.35745	7.2979	7.53015		11.789	7.10235	6.76245	7.55485	7.6876	7.40975	7.43085	7.46765	7.48275		11.789	7.10235	6.76245	7.252	7.2254	7.424	7.65245		11.789	7.10235	6.76245	7.26025	7.55485	7.4536	7.4977	7.1212	7.52115	7.31495	7.2925	7.22235	7.53045	7.2437	7.3768	7.1956	7.5512	7.1885	7.47545	7.2441	7.6876
11.8057	6.7619	7.10185	7.551	7.28785	7.3767	7.46725	7.3506	7.2972	7.52905		11.8057	7.10185	6.7619	7.551	7.68655	7.40925	7.4257	7.4671	7.47505		11.8057	7.10185	6.7619	7.2553	7.22035	7.4259	7.6565		11.8057	7.10185	6.7619	7.2702	7.551	7.44385	7.4964	7.1258	7.5132	7.312	7.28785	7.2245	7.5307	7.23765	7.3767	7.2024	7.5441	7.1882	7.46725	7.24815	7.68655
11.8223	6.75785	7.0972	7.55665	7.28655	7.36925	7.46905	7.35495	7.30305	7.5285		11.8223	7.0972	6.75785	7.55665	7.6849	7.41035	7.433	7.4697	7.48025		11.8223	7.0972	6.75785	7.25105	7.2147	7.4286	7.64765		11.8223	7.0972	6.75785	7.27865	7.55665	7.44035	7.50405	7.1301	7.5141	7.30905	7.28655	7.23815	7.53335	7.237	7.36925	7.2024	7.5479	7.1853	7.46905	7.245	7.6849
11.839	6.7564	7.1054	7.56005	7.2881	7.3636	7.46635	7.3529	7.3011	7.53325		11.839	7.1054	6.7564	7.56005	7.6887	7.4169	7.42895	7.46925	7.48505		11.839	7.1054	6.7564	7.255	7.22095	7.4286	7.65845		11.839	7.1054	6.7564	7.29	7.56005	7.43505	7.51205	7.13475	7.51895	7.3098	7.2881	7.2453	7.5369	7.2389	7.3636	7.21335	7.5457	7.17815	7.46635	7.25355	7.6887
11.8557	6.75905	7.10165	7.5683	7.28875	7.3667	7.46665	7.3598	7.2992	7.549		11.8557	7.10165	6.75905	7.5683	7.70225	7.4197	7.4295	7.4784	7.48995		11.8557	7.10165	6.75905	7.24425	7.23155	7.4398	7.66985		11.8557	7.10165	6.75905	7.30175	7.5683	7.44125	7.52665	7.1441	7.5284	7.31405	7.28875	7.26205	7.543	7.2452	7.3667	7.2299	7.55245	7.1789	7.46665	7.25985	7.70225
11.8723	6.75675	7.09905	7.5787	7.29515	7.3713	7.4679	7.3623	7.3056	7.5587		11.8723	7.09905	6.75675	7.5787	7.70805	7.42045	7.4406	7.4768	7.4923		11.8723	7.09905	6.75675	7.2544	7.2364	7.45095	7.68345		11.8723	7.09905	6.75675	7.3203	7.5787	7.4443	7.5466	7.1523	7.5351	7.32325	7.29515	7.28375	7.55465	7.25415	7.3713	7.23985	7.56175	7.1816	7.4679	7.2812	7.70805
11.889	6.75875	7.10255	7.5912	7.30125	7.37865	7.4713	7.37595	7.31885	7.58315		11.889	7.10255	6.75875	7.5912	7.72835	7.43385	7.45515	7.48315	7.5024		11.889	7.10255	6.75875	7.2492	7.24425	7.4632	7.6989		11.889	7.10255	6.75875	7.3362	7.5912	7.45115	7.5625	7.17075	7.5517	7.33355	7.30125	7.30735	7.5722	7.2651	7.37865	7.2511	7.5749	7.19485	7.4713	7.30575	7.72835
11.9057	6.75915	7.096	7.5991	7.30955	7.393	7.48975	7.3957	7.3321	7.6098		11.9057	7.096	6.75915	7.5991	7.75815	7.4374	7.4676	7.49115	7.51705		11.9057	7.096	6.75915	7.24535	7.2651	7.4897	7.7247		11.9057	7.096	6.75915	7.35345	7.5991	7.45935	7.5836	7.18515	7.5624	7.3547	7.30955	7.33825	7.5868	7.2828	7.393	7.27145	7.59155	7.20185	7.48975	7.33665	7.75815
11.9223	6.75975	7.098	7.61575	7.3291	7.40835	7.49805	7.4098	7.3513	7.63965		11.9223	7.098	6.75975	7.61575	7.7786	7.45525	7.4931	7.5051	7.5357		11.9223	7.098	6.75975	7.25795	7.28855	7.5044	7.75425		11.9223	7.098	6.75975	7.37885	7.61575	7.47405	7.595	7.202	7.5813	7.3698	7.3291	7.36005	7.60955	7.3054	7.40835	7.28575	7.59945	7.2163	7.49805	7.3584	7.7786
11.939	6.7662	7.09685	7.6276	7.3396	7.42035	7.5086	7.42755	7.36905	7.66395		11.939	7.09685	6.7662	7.6276	7.8091	7.4669	7.51015	7.51505	7.5469		11.939	7.09685	6.7662	7.25595	7.3122	7.51955	7.7784		11.939	7.09685	6.7662	7.388	7.6276	7.4857	7.6099	7.2212	7.59565	7.39605	7.3396	7.39365	7.6215	7.32805	7.42035	7.30195	7.6132	7.22955	7.5086	7.3934	7.8091
11.9557	6.7636	7.09555	7.6447	7.3494	7.43805	7.529	7.4443	7.388	7.70225		11.9557	7.09555	6.7636	7.6447	7.81975	7.47555	7.53515	7.5245	7.5617		11.9557	7.09555	6.7636	7.2529	7.3308	7.54765	7.79425		11.9557	7.09555	6.7636	7.3914	7.6447	7.49305	7.60415	7.2247	7.6149	7.42175	7.3494	7.4092	7.642	7.34235	7.43805	7.3083	7.6192	7.24005	7.529	7.41545	7.81975
11.9723	6.7605	7.09415	7.6565	7.35845	7.4555	7.5351	7.46675	7.403	7.72115		11.9723	7.09415	6.7605	7.6565	7.8404	7.49245	7.54785	7.52325	7.5842		11.9723	7.09415	6.7605	7.25025	7.35695	7.57045	7.80855		11.9723	7.09415	6.7605	7.39735	7.6565	7.501	7.6059	7.23905	7.62465	7.4358	7.35845	7.4208	7.6551	7.35825	7.4555	7.31265	7.6201	7.2573	7.5351	7.43995	7.8404
11.989	6.76	7.0985	7.6509	7.36315	7.4627	7.5416	7.46555	7.41155	7.73155		11.989	7.0985	6.76	7.6509	7.84495	7.4829	7.55675	7.53045	7.6002		11.989	7.0985	6.76	7.2513	7.36965	7.5666	7.8104		11.989	7.0985	6.76	7.388	7.6509	7.5162	7.59245	7.23755	7.63135	7.4546	7.36315	7.4197	7.65985	7.3698	7.4627	7.30745	7.62035	7.27015	7.5416	7.4423	7.84495
12.0057	6.7556	7.09575	7.65385	7.36875	7.46105	7.54775	7.4752	7.4195	7.73765		12.0057	7.09575	6.7556	7.65385	7.8437	7.49215	7.5667	7.52325	7.59835		12.0057	7.09575	6.7556	7.2546	7.3794	7.56215	7.8027		12.0057	7.09575	6.7556	7.3713	7.65385	7.5113	7.5757	7.2339	7.6336	7.45085	7.36875	7.40615	7.65265	7.3755	7.46105	7.2986	7.6131	7.2726	7.54775	7.44465	7.8437
12.0223	6.76605	7.09275	7.64195	7.3563	7.45595	7.5396	7.4712	7.4135	7.73095		12.0223	7.09275	6.76605	7.64195	7.83085	7.4815	7.55975	7.525	7.59865		12.0223	7.09275	6.76605	7.25105	7.37475	7.54325	7.78575		12.0223	7.09275	6.76605	7.35275	7.64195	7.50895	7.5537	7.22125	7.62465	7.4402	7.3563	7.3855	7.63695	7.36915	7.45595	7.27825	7.59865	7.27215	7.5396	7.4315	7.83085
12.039	6.7583	7.09465	7.6265	7.34995	7.44345	7.5387	7.45915	7.40435	7.7109		12.039	7.09465	6.7583	7.6265	7.8059	7.4647	7.5443	7.5053	7.58325		12.039	7.09465	6.7583	7.25475	7.3715	7.5316	7.76245		12.039	7.09465	6.7583	7.31955	7.6265	7.5014	7.5316	7.2016	7.60955	7.4333	7.34995	7.35305	7.6189	7.36335	7.44345	7.2511	7.58505	7.26455	7.5387	7.4034	7.8059
12.0557	6.76205	7.09085	7.6129	7.33665	7.43355	7.5175	7.44295	7.38965	7.68645		12.0557	7.09085	6.76205	7.6129	7.77785	7.4548	7.5219	7.4821	7.57505		12.0557	7.09085	6.76205	7.2443	7.3495	7.50655	7.7335		12.0557	7.09085	6.76205	7.30045	7.6129	7.492	7.50745	7.17925	7.59305	7.4115	7.33665	7.31705	7.5985	7.34335	7.43355	7.2298	7.5625	7.24135	7.5175	7.36905	7.77785
12.0723	6.7597	7.0964	7.58555	7.3326	7.41345	7.5078	7.42275	7.3722	7.6502		12.0723	7.0964	6.7597	7.58555	7.7476	7.4397	7.50035	7.4708	7.5431		12.0723	7.0964	6.7597	7.24695	7.3323	7.48535	7.71165		12.0723	7.0964	6.7597	7.2725	7.58555	7.47785	7.49395	7.15145	7.5726	7.38955	7.3326	7.2854	7.5769	7.31685	7.41345	7.21215	7.53445	7.2269	7.5078	7.33895	7.7476
12.089	6.7612	7.09105	7.565	7.3195	7.40115	7.4872	7.4034	7.34865	7.62425		12.089	7.09105	6.7612	7.565	7.7121	7.4195	7.47115	7.45185	7.51805		12.089	7.09105	6.7612	7.24185	7.30115	7.46065	7.6829		12.089	7.09105	6.7612	7.24975	7.565	7.46015	7.47745	7.13305	7.54955	7.353	7.3195	7.25855	7.55485	7.28865	7.40115	7.18805	7.5168	7.2069	7.4872	7.297	7.7121
12.1057	6.7562	7.09605	7.5413	7.298	7.3775	7.4673	7.3778	7.32575	7.5963		12.1057	7.09605	6.7562	7.5413	7.67685	7.40045	7.44415	7.43305	7.4874		12.1057	7.09605	6.7562	7.24035	7.2815	7.44385	7.66045		12.1057	7.09605	6.7562	7.2206	7.5413	7.44475	7.4533	7.11205	7.51985	7.32795	7.298	7.2219	7.5297	7.26535	7.3775	7.16825	7.50125	7.1927	7.4673	7.27125	7.67685
12.1223	6.76015	7.09335	7.52315	7.28425	7.36725	7.44745	7.36345	7.3067	7.5639		12.1223	7.09335	6.76015	7.52315	7.65255	7.38235	7.422	7.4183	7.47445		12.1223	7.09335	6.76015	7.24275	7.25375	7.4235	7.6348		12.1223	7.09335	6.76015	7.204	7.52315	7.42465	7.44155	7.0962	7.49825	7.3197	7.28425	7.1998	7.50485	7.2477	7.36725	7.1488	7.484	7.17195	7.44745	7.23995	7.65255
12.139	6.7581	7.0952	7.50255	7.2681	7.34575	7.4372	7.341	7.28625	7.5396		12.139	7.0952	6.7581	7.50255	7.635	7.3703	7.3946	7.40365	7.45155		12.139	7.0952	6.7581	7.23305	7.2309	7.40545	7.6124		12.139	7.0952	6.7581	7.1916	7.50255	7.4131	7.4395	7.08005	7.48385	7.29635	7.2681	7.17495	7.4914	7.22895	7.34575	7.13675	7.4769	7.16105	7.4372	7.21145	7.635
12.1557	6.7532	7.0948	7.4888	7.26175	7.33115	7.42425	7.3326	7.28005	7.51775		12.1557	7.0948	6.7532	7.4888	7.61175	7.34795	7.37945	7.38875	7.42885		12.1557	7.0948	6.7532	7.24355	7.21685	7.3967	7.6022		12.1557	7.0948	6.7532	7.1743	7.4888	7.40675	7.4339	7.0671	7.4604	7.275	7.26175	7.1613	7.48065	7.2132	7.33115	7.12635	7.4627	7.15535	7.42425	7.1974	7.61175
12.1723	6.7619	7.09135	7.4767	7.2559	7.3242	7.41505	7.31715	7.26265	7.50025		12.1723	7.09135	6.7619	7.4767	7.59335	7.34015	7.3602	7.3841	7.4155		12.1723	7.09135	6.7619	7.23785	7.19815	7.38375	7.591		12.1723	7.09135	6.7619	7.16105	7.4767	7.40125	7.42035	7.06175	7.4458	7.2633	7.2559	7.15265	7.4705	7.20045	7.3242	7.11795	7.455	7.1362	7.41505	7.17525	7.59335
12.189	6.76275	7.0853	7.4705	7.2446	7.3121	7.40435	7.3063	7.25695	7.48755		12.189	7.0853	6.76275	7.4705	7.58855	7.33465	7.3514	7.3728	7.4046		12.189	7.0853	6.76275	7.23835	7.18205	7.37135	7.57835		12.189	7.0853	6.76275	7.16055	7.4705	7.3834	7.4183	7.0591	7.43825	7.2598	7.2446	7.1368	7.45775	7.1874	7.3121	7.11715	7.4467	7.12755	7.40435	7.1656	7.58855
12.2057	6.75195	7.0968	7.45645	7.2424	7.3085	7.3957	7.3048	7.246	7.47925		12.2057	7.0968	6.75195	7.45645	7.5775	7.32535	7.3413	7.3701	7.40005		12.2057	7.0968	6.75195	7.2382	7.18005	7.37045	7.5796		12.2057	7.0968	6.75195	7.1511	7.45645	7.38165	7.42525	7.0533	7.43255	7.2491	7.2424	7.132	7.45355	7.18135	7.3085	7.1072	7.4425	7.12485	7.3957	7.16275	7.5775
12.2223	6.75505	7.0894	7.4547	7.2403	7.30615	7.3948	7.29775	7.25055	7.46465		12.2223	7.0894	6.75505	7.4547	7.57265	7.31965	7.33635	7.3587	7.39075		12.2223	7.0894	6.75505	7.2405	7.1691	7.372	7.5778		12.2223	7.0894	6.75505	7.15075	7.4547	7.37645	7.42545	7.0438	7.42145	7.2383	7.2403	7.1261	7.4519	7.17655	7.30615	7.10425	7.44295	7.11925	7.3948	7.1533	7.57265
12.239	6.76255	7.0905	7.44985	7.2391	7.30145	7.3907	7.2934	7.2376	7.467		12.239	7.0905	6.76255	7.44985	7.56645	7.31695	7.33265	7.3624	7.38315		12.239	7.0905	6.76255	7.2401	7.1657	7.3607	7.57035		12.239	7.0905	6.76255	7.15185	7.44985	7.3733	7.4247	7.04515	7.42215	7.2362	7.2391	7.12275	7.4474	7.17335	7.30145	7.10325	7.44175	7.11685	7.3907	7.14605	7.56645
12.2557	6.76085	7.08965	7.4485	7.24315	7.2963	7.38745	7.2878	7.23845	7.46125		12.2557	7.08965	6.76085	7.4485	7.5711	7.31535	7.3288	7.35785	7.37515		12.2557	7.08965	6.76085	7.246	7.16325	7.3593	7.5781		12.2557	7.08965	6.76085	7.155	7.4485	7.3709	7.42515	7.04295	7.41695	7.23705	7.24315	7.12605	7.45825	7.17135	7.2963	7.101	7.4318	7.1183	7.38745	7.146	7.5711
12.2723	6.7588	7.0851	7.44705	7.24475	7.2979	7.39285	7.28475	7.2364	7.45855		12.2723	7.0851	6.7588	7.44705	7.5725	7.31175	7.3204	7.34905	7.37635		12.2723	7.0851	6.7588	7.24785	7.16175	7.36345	7.58165		12.2723	7.0851	6.7588	7.15855	7.44705	7.37245	7.4312	7.04065	7.41175	7.23505	7.24475	7.12345	7.46335	7.1644	7.2979	7.1026	7.43795	7.112	7.39285	7.13415	7.5725
12.289	6.7616	7.08775	7.4435	7.2423	7.3	7.39075	7.2901	7.23825	7.4612		12.289	7.08775	6.7616	7.4435	7.5758	7.309	7.3229	7.3491	7.3739		12.289	7.08775	6.7616	7.2475	7.1621	7.3624	7.5918		12.289	7.08775	6.7616	7.16055	7.4435	7.3672	7.4343	7.0481	7.4142	7.2423	7.2423	7.1266	7.4618	7.1594	7.3	7.1047	7.4355	7.115	7.39075	7.14365	7.5758
12.3057	6.7591	7.091	7.44355	7.24145	7.3021	7.3912	7.2848	7.23735	7.45615		12.3057	7.091	6.7591	7.44355	7.5709	7.31295	7.3249	7.35715	7.37045		12.3057	7.091	6.7591	7.2514	7.16325	7.35755	7.58365		12.3057	7.091	6.7591	7.1611	7.44355	7.37215	7.43455	7.04705	7.4132	7.2436	7.24145	7.126	7.4703	7.16535	7.3021	7.10515	7.43435	7.10935	7.3912	7.14595	7.5709
12.3223	6.76145	7.0927	7.445	7.2482	7.30275	7.3949	7.2886	7.24405	7.45895		12.3223	7.0927	6.76145	7.445	7.5823	7.3169	7.32925	7.3578	7.37685		12.3223	7.0927	6.76145	7.2501	7.1596	7.35595	7.58355		12.3223	7.0927	6.76145	7.16205	7.445	7.37205	7.43535	7.0562	7.4145	7.2454	7.2482	7.12525	7.48165	7.1641	7.30275	7.112	7.43475	7.11525	7.3949	7.1443	7.5823
12.339	6.76085	7.09175	7.4422	7.241	7.3055	7.3897	7.29515	7.2378	7.46745		12.339	7.09175	6.76085	7.4422	7.584	7.3185	7.3285	7.35575	7.3781		12.339	7.09175	6.76085	7.24955	7.1564	7.3578	7.5884		12.339	7.09175	6.76085	7.167	7.4422	7.37095	7.43995	7.0601	7.41	7.24305	7.241	7.1261	7.48775	7.163	7.3055	7.10785	7.4436	7.1111	7.3897	7.1399	7.584
12.3557	6.75725	7.08985	7.4479	7.2511	7.3043	7.40155	7.29025	7.23865	7.46805		12.3557	7.08985	6.75725	7.4479	7.5839	7.32495	7.3307	7.35845	7.3801		12.3557	7.08985	6.75725	7.2507	7.1533	7.36505	7.5986		12.3557	7.08985	6.75725	7.1687	7.4479	7.3692	7.4314	7.0627	7.411	7.2526	7.2511	7.1339	7.4985	7.16495	7.3043	7.11095	7.4409	7.11175	7.40155	7.14325	7.5839
12.3723	6.75805	7.09415	7.4461	7.2538	7.30335	7.4073	7.28835	7.23905	7.4649		12.3723	7.09415	6.75805	7.4461	7.58935	7.3255	7.33595	7.35855	7.3859		12.3723	7.09415	6.75805	7.2477	7.15955	7.3565	7.59795		12.3723	7.09415	6.75805	7.1668	7.4461	7.3691	7.43395	7.0601	7.41615	7.2483	7.2538	7.1269	7.4925	7.1637	7.30335	7.10815	7.4392	7.1118	7.4073	7.1496	7.58935
12.389	6.7541	7.0911	7.451	7.24905	7.3013	7.3987	7.2898	7.2388	7.4704		12.389	7.0911	6.7541	7.451	7.59075	7.3284	7.3363	7.36015	7.37925		12.389	7.0911	6.7541	7.24325	7.1622	7.35905	7.6005		12.389	7.0911	6.7541	7.167	7.451	7.3709	7.4255	7.0616	7.42335	7.2454	7.24905	7.13635	7.4959	7.16775	7.3013	7.10565	7.43455	7.1136	7.3987	7.1419	7.59075
12.4057	6.7587	7.097	7.4468	7.24585	7.30685	7.40085	7.2878	7.2369	7.45915		12.4057	7.097	6.7587	7.4468	7.5882	7.3215	7.3326	7.35935	7.37645		12.4057	7.097	6.7587	7.24385	7.15515	7.35735	7.591		12.4057	7.097	6.7587	7.16205	7.4468	7.3699	7.4223	7.06115	7.42205	7.24955	7.24585	7.122	7.49655	7.165	7.30685	7.10205	7.431	7.1087	7.40085	7.1392	7.5882
12.4223	6.75585	7.09595	7.4456	7.2513	7.30275	7.4073	7.29035	7.23505	7.46415		12.4223	7.09595	6.75585	7.4456	7.58025	7.31865	7.3303	7.35555	7.3734		12.4223	7.09595	6.75585	7.24475	7.15875	7.3519	7.58755		12.4223	7.09595	6.75585	7.1584	7.4456	7.3682	7.41565	7.0544	7.4119	7.24095	7.2513	7.1214	7.4833	7.1682	7.30275	7.1002	7.42695	7.11485	7.4073	7.1406	7.58025
12.439	6.75365	7.09925	7.44305	7.2465	7.3026	7.40585	7.28395	7.2416	7.46105		12.439	7.09925	6.75365	7.44305	7.57595	7.32125	7.32465	7.35425	7.3727		12.439	7.09925	6.75365	7.2432	7.15965	7.34485	7.5813		12.439	7.09925	6.75365	7.14465	7.44305	7.36885	7.4086	7.0532	7.4144	7.2369	7.2465	7.1158	7.4756	7.16315	7.3026	7.1012	7.4251	7.11275	7.40585	7.1404	7.57595
12.4557	6.7584	7.09875	7.4432	7.242	7.29785	7.41585	7.2818	7.2358	7.4579		12.4557	7.09875	6.7584	7.4432	7.57005	7.311	7.32705	7.3517	7.37215		12.4557	7.09875	6.7584	7.2285	7.15595	7.3452	7.577		12.4557	7.09875	6.7584	7.14085	7.4432	7.36255	7.405	7.0463	7.41535	7.2393	7.242	7.1143	7.47045	7.15845	7.29785	7.0957	7.42325	7.10405	7.41585	7.13285	7.57005
12.4723	6.753	7.10575	7.4414	7.2371	7.3017	7.4135	7.28615	7.235	7.4513		12.4723	7.10575	6.753	7.4414	7.5674	7.307	7.3192	7.3458	7.37035		12.4723	7.10575	6.753	7.2276	7.15445	7.34715	7.56965		12.4723	7.10575	6.753	7.14415	7.4414	7.3614	7.406	7.0409	7.4113	7.2324	7.2371	7.1113	7.46225	7.1544	7.3017	7.09895	7.4162	7.1149	7.4135	7.12575	7.5674
12.489	6.7577	7.10595	7.43355	7.24125	7.29245	7.4151	7.28135	7.22855	7.4536		12.489	7.10595	6.7577	7.43355	7.562	7.3113	7.31845	7.34655	7.36015		12.489	7.10595	6.7577	7.22805	7.15055	7.34755	7.56275		12.489	7.10595	6.7577	7.1392	7.43355	7.35585	7.39865	7.03735	7.40225	7.22625	7.24125	7.10845	7.451	7.15085	7.29245	7.08995	7.41725	7.1006	7.4151	7.1219	7.562
12.5057	6.75685	7.111	7.43795	7.23425	7.29015	7.41915	7.27895	7.22825	7.44685		12.5057	7.111	6.75685	7.43795	7.54855	7.30125	7.3167	7.34215	7.3702		12.5057	7.111	6.75685	7.23	7.15065	7.33935	7.55325		12.5057	7.111	6.75685	7.14035	7.43795	7.35555	7.39645	7.0322	7.4062	7.22205	7.23425	7.1038	7.4472	7.14445	7.29015	7.08905	7.42005	7.1024	7.41915	7.122	7.54855
12.5223	6.75475	7.1109	7.43265	7.232	7.284	7.42235	7.28195	7.2272	7.44145		12.5223	7.1109	6.75475	7.43265	7.54885	7.3002	7.314	7.3375	7.3584		12.5223	7.1109	6.75475	7.22815	7.1559	7.3401	7.55365		12.5223	7.1109	6.75475	7.1344	7.43265	7.34685	7.40195	7.0358	7.3997	7.21705	7.232	7.10385	7.44795	7.15525	7.284	7.09205	7.4187	7.1011	7.42235	7.12115	7.54885
12.539	6.75515	7.11515	7.426	7.22915	7.2865	7.42315	7.2725	7.2246	7.44035		12.539	7.11515	6.75515	7.426	7.5425	7.3047	7.3139	7.34215	7.35785		12.539	7.11515	6.75515	7.2265	7.1462	7.3439	7.5391		12.539	7.11515	6.75515	7.1257	7.426	7.3552	7.3998	7.033	7.4013	7.22465	7.22915	7.1059	7.4355	7.15005	7.2865	7.09185	7.41955	7.1023	7.42315	7.117	7.5425
12.5557	6.7581	7.1126	7.4286	7.22695	7.28515	7.41375	7.2807	7.22835	7.4353		12.5557	7.1126	6.7581	7.4286	7.53815	7.2977	7.31905	7.3358	7.35675		12.5557	7.1126	6.7581	7.2266	7.1436	7.34375	7.5342		12.5557	7.1126	6.7581	7.12755	7.4286	7.35585	7.39385	7.0303	7.3965	7.2151	7.22695	7.09815	7.43245	7.15085	7.28515	7.08995	7.41275	7.0989	7.41375	7.1186	7.53815
12.5723	6.75785	7.11835	7.4201	7.2266	7.2896	7.41515	7.28105	7.22635	7.43605		12.5723	7.11835	6.75785	7.4201	7.5318	7.29495	7.31155	7.33575	7.34935		12.5723	7.11835	6.75785	7.21875	7.14375	7.3379	7.53465		12.5723	7.11835	6.75785	7.1279	7.4201	7.34875	7.4	7.03155	7.3948	7.2177	7.2266	7.09975	7.4257	7.1498	7.2896	7.07875	7.4106	7.096	7.41515	7.11435	7.5318
12.589	6.7553	7.11445	7.4206	7.2211	7.284	7.4026	7.2724	7.2212	7.4414		12.589	7.11445	6.7553	7.4206	7.53465	7.29655	7.31785	7.3314	7.35305		12.589	7.11445	6.7553	7.22575	7.1435	7.3329	7.5337		12.589	7.11445	6.7553	7.12665	7.4206	7.3521	7.4013	7.0337	7.39405	7.21195	7.2211	7.09685	7.4291	7.14805	7.284	7.0835	7.40895	7.1015	7.4026	7.1172	7.53465
12.6057	6.75575	7.1143	7.41345	7.22695	7.28215	7.40125	7.2815	7.2331	7.4389		12.6057	7.1143	6.75575	7.41345	7.5295	7.2957	7.3164	7.33185	7.3551		12.6057	7.1143	6.75575	7.222	7.1369	7.33115	7.5293		12.6057	7.1143	6.75575	7.12075	7.41345	7.3423	7.4015	7.03295	7.3997	7.211	7.22695	7.09965	7.4271	7.15175	7.28215	7.0873	7.40525	7.09975	7.40125	7.1143	7.5295
12.6223	6.7539	7.1118	7.4132	7.22905	7.2884	7.4002	7.27995	7.2262	7.4407		12.6223	7.1118	6.7539	7.4132	7.5269	7.2896	7.31695	7.32625	7.34885		12.6223	7.1118	6.7539	7.2259	7.1491	7.3333	7.52605		12.6223	7.1118	6.7539	7.1255	7.4132	7.3489	7.398	7.02855	7.40485	7.2135	7.22905	7.10315	7.4258	7.14295	7.2884	7.0888	7.4101	7.09705	7.4002	7.12165	7.5269
12.639	6.75245	7.104	7.4148	7.23225	7.2875	7.3857	7.2763	7.23275	7.4378		12.639	7.104	6.75245	7.4148	7.53355	7.2901	7.31725	7.3292	7.35375		12.639	7.104	6.75245	7.2218	7.14055	7.3466	7.52665		12.639	7.104	6.75245	7.12155	7.4148	7.3495	7.4037	7.03025	7.39935	7.20555	7.23225	7.0979	7.42165	7.1474	7.2875	7.0831	7.40175	7.1013	7.3857	7.1136	7.53355
12.6557	6.75355	7.1044	7.4112	7.2298	7.2857	7.38405	7.2875	7.2347	7.44605		12.6557	7.1044	6.75355	7.4112	7.53155	7.3007	7.3157	7.32925	7.3538		12.6557	7.1044	6.75355	7.22255	7.14615	7.333	7.52765		12.6557	7.1044	6.75355	7.12715	7.4112	7.34885	7.3997	7.02875	7.39995	7.2146	7.2298	7.10165	7.4219	7.15025	7.2857	7.08655	7.41145	7.10065	7.38405	7.1153	7.53155
12.6723	6.75555	7.09795	7.41225	7.22805	7.28615	7.37875	7.27445	7.2338	7.44985		12.6723	7.09795	6.75555	7.41225	7.5288	7.28875	7.32495	7.33115	7.3543		12.6723	7.09795	6.75555	7.22055	7.15125	7.34105	7.52525		12.6723	7.09795	6.75555	7.12475	7.41225	7.3487	7.40115	7.0237	7.39925	7.2177	7.22805	7.1048	7.41815	7.14495	7.28615	7.08435	7.3924	7.0989	7.37875	7.117	7.5288
12.689	6.75965	7.09095	7.4113	7.2278	7.28805	7.3752	7.2789	7.2365	7.4537		12.689	7.09095	6.75965	7.4113	7.53035	7.28925	7.3217	7.3335	7.35655		12.689	7.09095	6.75965	7.2178	7.1454	7.3426	7.52075		12.689	7.09095	6.75965	7.12585	7.4113	7.34495	7.39545	7.03185	7.4056	7.21045	7.2278	7.10945	7.41605	7.1448	7.28805	7.09325	7.40455	7.09545	7.3752	7.11555	7.53035
12.7057	6.7551	7.09085	7.4067	7.23225	7.28715	7.3759	7.27585	7.2389	7.45005		12.7057	7.09085	6.7551	7.4067	7.5285	7.2946	7.3185	7.32725	7.36105		12.7057	7.09085	6.7551	7.21605	7.1484	7.3313	7.51535		12.7057	7.09085	6.7551	7.1303	7.4067	7.35195	7.3876	7.03135	7.3979	7.219	7.23225	7.10535	7.41385	7.1515	7.28715	7.0915	7.4034	7.0991	7.3759	7.1135	7.5285
12.7223	6.7565	7.091	7.40505	7.2264	7.28755	7.36755	7.2769	7.23985	7.4487		12.7223	7.091	6.7565	7.40505	7.5204	7.2921	7.3228	7.32615	7.35275		12.7223	7.091	6.7565	7.2199	7.15335	7.3344	7.51725		12.7223	7.091	6.7565	7.1255	7.40505	7.34255	7.3907	7.0256	7.3955	7.21665	7.2264	7.1038	7.40825	7.14605	7.28755	7.09435	7.40055	7.1074	7.36755	7.11225	7.5204
12.739	6.75605	7.0844	7.39795	7.226	7.28225	7.37055	7.2794	7.2295	7.4508		12.739	7.0844	6.75605	7.39795	7.525	7.2891	7.31825	7.3245	7.3549		12.739	7.0844	6.75605	7.21485	7.147	7.32695	7.5153		12.739	7.0844	6.75605	7.13165	7.39795	7.35105	7.38465	7.0242	7.39485	7.2122	7.226	7.09935	7.4063	7.1486	7.28225	7.0921	7.3952	7.10275	7.37055	7.1178	7.525
12.7557	6.76055	7.0918	7.39985	7.22535	7.2803	7.3685	7.27275	7.22525	7.4405		12.7557	7.0918	6.76055	7.39985	7.51745	7.28625	7.31185	7.32275	7.34945		12.7557	7.0918	6.76055	7.2127	7.1497	7.33315	7.50965		12.7557	7.0918	6.76055	7.13535	7.39985	7.33715	7.38045	7.03845	7.3979	7.2098	7.22535	7.10855	7.40425	7.1515	7.2803	7.09285	7.39165	7.1016	7.3685	7.11605	7.51745
12.7723	6.75505	7.08985	7.3972	7.22425	7.275	7.3658	7.2773	7.2283	7.43635		12.7723	7.08985	6.75505	7.3972	7.51555	7.2843	7.3149	7.3155	7.3458		12.7723	7.08985	6.75505	7.208	7.1452	7.32345	7.5203		12.7723	7.08985	6.75505	7.1346	7.3972	7.3367	7.38765	7.0405	7.3921	7.20635	7.22425	7.1039	7.40085	7.14865	7.275	7.0928	7.39005	7.0973	7.3658	7.1194	7.51555
12.789	6.75925	7.0853	7.3957	7.21755	7.27445	7.3583	7.2764	7.22485	7.43805		12.789	7.0853	6.75925	7.3957	7.50615	7.2775	7.3077	7.31765	7.34255		12.789	7.0853	6.75925	7.20605	7.14475	7.32195	7.5056		12.789	7.0853	6.75925	7.13445	7.3957	7.34035	7.3786	7.0388	7.38475	7.2059	7.21755	7.1003	7.4042	7.1464	7.27445	7.1031	7.3837	7.0999	7.3583	7.12045	7.50615
12.8057	6.75215	7.08165	7.3955	7.2223	7.26415	7.3552	7.26735	7.2229	7.42645		12.8057	7.08165	6.75215	7.3955	7.5074	7.28005	7.3002	7.31155	7.333		12.8057	7.08165	6.75215	7.2053	7.1467	7.3332	7.50245		12.8057	7.08165	6.75215	7.134	7.3955	7.33555	7.37905	7.0502	7.3832	7.21085	7.2223	7.1017	7.399	7.1456	7.26415	7.1063	7.3808	7.09495	7.3552	7.12	7.5074
12.8223	6.76	7.07965	7.38785	7.21065	7.26475	7.3561	7.26645	7.224	7.4209		12.8223	7.07965	6.76	7.38785	7.49685	7.282	7.3028	7.30975	7.3326		12.8223	7.07965	6.76	7.2041	7.14435	7.32735	7.5052		12.8223	7.07965	6.76	7.1452	7.38785	7.33055	7.38105	7.04585	7.38185	7.20845	7.21065	7.09535	7.39555	7.1462	7.26475	7.10835	7.3819	7.09195	7.3561	7.11945	7.49685
12.839	6.75805	7.08185	7.3785	7.2146	7.2639	7.35275	7.26435	7.2293	7.412		12.839	7.08185	6.75805	7.3785	7.493	7.27325	7.28935	7.30235	7.32235		12.839	7.08185	6.75805	7.2049	7.14335	7.3246	7.507		12.839	7.08185	6.75805	7.14755	7.3785	7.3273	7.3802	7.05255	7.37165	7.2084	7.2146	7.10155	7.39775	7.14625	7.2639	7.11795	7.3755	7.09545	7.35275	7.12455	7.493
12.8557	6.75505	7.0847	7.3826	7.21265	7.26215	7.34705	7.26215	7.2247	7.41575		12.8557	7.0847	6.75505	7.3826	7.4911	7.2681	7.2884	7.3094	7.3202		12.8557	7.0847	6.75505	7.20165	7.15345	7.3278	7.51145		12.8557	7.0847	6.75505	7.147	7.3826	7.31685	7.3817	7.0608	7.3707	7.2184	7.21265	7.09615	7.39605	7.1535	7.26215	7.12355	7.37235	7.0969	7.34705	7.12105	7.4911
12.8723	6.75625	7.08415	7.37775	7.2133	7.2602	7.33885	7.26525	7.2247	7.41455		12.8723	7.08415	6.75625	7.37775	7.49495	7.266	7.286	7.30405	7.3207		12.8723	7.08415	6.75625	7.2055	7.155	7.331	7.50645		12.8723	7.08415	6.75625	7.14695	7.37775	7.3183	7.3847	7.0655	7.3712	7.2186	7.2133	7.0945	7.3963	7.1563	7.2602	7.11995	7.3691	7.0924	7.33885	7.1248	7.49495
12.889	6.7563	7.08455	7.38125	7.21575	7.26545	7.3456	7.2596	7.22635	7.41325		12.889	7.08455	6.7563	7.38125	7.49255	7.26405	7.28755	7.30955	7.3208		12.889	7.08455	6.7563	7.2004	7.16145	7.331	7.5128		12.889	7.08455	6.7563	7.1486	7.38125	7.3187	7.3801	7.05955	7.36685	7.221	7.21575	7.0918	7.39445	7.1623	7.26545	7.1175	7.36935	7.1016	7.3456	7.12715	7.49255
12.9057	6.75835	7.08665	7.38165	7.2139	7.263	7.34435	7.26895	7.23155	7.409		12.9057	7.08665	6.75835	7.38165	7.48685	7.2642	7.28175	7.30755	7.31675		12.9057	7.08665	6.75835	7.2033	7.16795	7.33985	7.51655		12.9057	7.08665	6.75835	7.14505	7.38165	7.3174	7.3884	7.0628	7.3679	7.2256	7.2139	7.092	7.4018	7.17195	7.263	7.1203	7.3807	7.0956	7.34435	7.13095	7.48685
12.9223	6.7492	7.08665	7.3747	7.21635	7.25875	7.3452	7.264	7.23405	7.4158		12.9223	7.08665	6.7492	7.3747	7.49775	7.26885	7.2842	7.31115	7.31745		12.9223	7.08665	6.7492	7.20405	7.1682	7.3407	7.51865		12.9223	7.08665	6.7492	7.1388	7.3747	7.31555	7.38415	7.0568	7.3651	7.23215	7.21635	7.08645	7.40865	7.17715	7.25875	7.1115	7.37375	7.1021	7.3452	7.13355	7.49775
12.939	6.75165	7.0768	7.37425	7.2197	7.2639	7.34175	7.27315	7.2472	7.416		12.939	7.0768	6.75165	7.37425	7.5013	7.266	7.28365	7.30965	7.3155		12.939	7.0768	6.75165	7.20425	7.1828	7.3482	7.52265		12.939	7.0768	6.75165	7.12795	7.37425	7.31375	7.392	7.0514	7.3702	7.2379	7.2197	7.08235	7.40825	7.1835	7.2639	7.1102	7.37375	7.10255	7.34175	7.12685	7.5013
12.9557	6.7581	7.085	7.3769	7.2217	7.26085	7.34265	7.278	7.23825	7.41085		12.9557	7.085	6.7581	7.3769	7.49995	7.26365	7.2869	7.3138	7.31405		12.9557	7.085	6.7581	7.2037	7.19215	7.34705	7.53285		12.9557	7.085	6.7581	7.11855	7.3769	7.3147	7.3858	7.0397	7.37865	7.24785	7.2217	7.0748	7.41175	7.18775	7.26085	7.0982	7.37415	7.10605	7.34265	7.1239	7.49995
12.9723	6.7561	7.0852	7.37635	7.2203	7.26535	7.35025	7.2799	7.24555	7.417		12.9723	7.0852	6.7561	7.37635	7.496	7.26835	7.286	7.3206	7.3098		12.9723	7.0852	6.7561	7.20035	7.19885	7.35395	7.53215		12.9723	7.0852	6.7561	7.1092	7.37635	7.31225	7.3786	7.0284	7.37135	7.24445	7.2203	7.06905	7.41995	7.1898	7.26535	7.08675	7.37945	7.11615	7.35025	7.11715	7.496
12.989	6.75555	7.08095	7.3804	7.2245	7.26525	7.3565	7.28095	7.248	7.4164		12.989	7.08095	6.75555	7.3804	7.50325	7.26705	7.28345	7.321	7.30845		12.989	7.08095	6.75555	7.2003	7.19545	7.35585	7.54705		12.989	7.08095	6.75555	7.0953	7.3804	7.3116	7.37515	7.02695	7.38245	7.24735	7.2245	7.0598	7.42675	7.1957	7.26525	7.0746	7.38185	7.1136	7.3565	7.1083	7.50325
13.0057	6.7519	7.07585	7.3826	7.2262	7.2732	7.3561	7.2787	7.2488	7.41185		13.0057	7.07585	6.7519	7.3826	7.497	7.2721	7.27985	7.31665	7.3075		13.0057	7.07585	6.7519	7.19475	7.20645	7.35445	7.5398		13.0057	7.07585	6.7519	7.0903	7.3826	7.30905	7.38165	7.01265	7.38625	7.2441	7.2262	7.057	7.42775	7.1945	7.2732	7.0685	7.38105	7.11305	7.3561	7.09855	7.497
13.0223	6.75945	7.08325	7.389	7.22325	7.2737	7.3499	7.27435	7.2517	7.4109		13.0223	7.08325	6.75945	7.389	7.5002	7.26985	7.28155	7.3181	7.30775		13.0223	7.08325	6.75945	7.19365	7.20275	7.35255	7.53695		13.0223	7.08325	6.75945	7.08	7.389	7.3108	7.3785	7.0009	7.386	7.24575	7.22325	7.0431	7.4244	7.18765	7.2737	7.0558	7.38315	7.1099	7.3499	7.08725	7.5002
13.039	6.7562	7.08155	7.38695	7.22675	7.2667	7.35525	7.27435	7.2487	7.4083		13.039	7.08155	6.7562	7.38695	7.49165	7.2729	7.2795	7.3159	7.3127		13.039	7.08155	6.7562	7.1991	7.19475	7.3522	7.53475		13.039	7.08155	6.7562	7.07555	7.38695	7.30755	7.37035	6.9993	7.38435	7.24155	7.22675	7.04555	7.4321	7.1828	7.2667	7.04995	7.3864	7.11505	7.35525	7.0839	7.49165
13.0557	6.7549	7.0796	7.38905	7.2267	7.2686	7.3541	7.27025	7.2413	7.4096		13.0557	7.0796	6.7549	7.38905	7.50145	7.26725	7.2777	7.31675	7.3075		13.0557	7.0796	6.7549	7.19915	7.19075	7.3597	7.5302		13.0557	7.0796	6.7549	7.07245	7.38905	7.3061	7.3744	6.9907	7.38715	7.2343	7.2267	7.0427	7.4265	7.1826	7.2686	7.0445	7.3785	7.1041	7.3541	7.0726	7.50145
13.0723	6.75125	7.079	7.3893	7.2226	7.2703	7.3544	7.2698	7.24635	7.40205		13.0723	7.079	6.75125	7.3893	7.48605	7.2695	7.2796	7.316	7.31005		13.0723	7.079	6.75125	7.1912	7.1821	7.34785	7.52295		13.0723	7.079	6.75125	7.06845	7.3893	7.30715	7.3587	6.9834	7.38525	7.229	7.2226	7.03575	7.4156	7.17055	7.2703	7.0447	7.37875	7.103	7.3544	7.07155	7.48605
13.089	6.75465	7.0859	7.3864	7.2207	7.2672	7.35135	7.26245	7.2382	7.39505		13.089	7.0859	6.75465	7.3864	7.4859	7.25795	7.27905	7.31475	7.30455		13.089	7.0859	6.75465	7.1921	7.17075	7.3449	7.5118		13.089	7.0859	6.75465	7.06715	7.3864	7.30745	7.35865	6.98355	7.38435	7.21555	7.2207	7.0437	7.4175	7.16235	7.2672	7.03595	7.37625	7.101	7.35135	7.06905	7.4859
13.1057	6.7462	7.0844	7.38545	7.2159	7.26655	7.3522	7.26035	7.23445	7.38495		13.1057	7.0844	6.7462	7.38545	7.4815	7.2632	7.2723	7.30375	7.3094		13.1057	7.0844	6.7462	7.1947	7.16765	7.3353	7.5021		13.1057	7.0844	6.7462	7.07005	7.38545	7.30665	7.35895	6.9857	7.38305	7.21375	7.2159	7.0336	7.417	7.15005	7.26655	7.0298	7.37695	7.0986	7.3522	7.06425	7.4815
13.1223	6.7533	7.07955	7.385	7.21515	7.2697	7.3469	7.26115	7.22495	7.37955		13.1223	7.07955	6.7533	7.385	7.4843	7.2568	7.2733	7.30815	7.30165		13.1223	7.07955	6.7533	7.19325	7.16355	7.32975	7.5035		13.1223	7.07955	6.7533	7.06675	7.385	7.3099	7.35855	6.98005	7.3863	7.20475	7.21515	7.0444	7.4088	7.1535	7.2697	7.0331	7.368	7.0917	7.3469	7.06285	7.4843
13.139	6.75955	7.08675	7.3753	7.2221	7.2592	7.34155	7.25445	7.2209	7.37315		13.139	7.08675	6.75955	7.3753	7.4749	7.25625	7.2753	7.29925	7.29795		13.139	7.08675	6.75955	7.1948	7.1485	7.3242	7.49565		13.139	7.08675	6.75955	7.06065	7.3753	7.30445	7.35035	6.9745	7.3784	7.1957	7.2221	7.04005	7.40515	7.1363	7.2592	7.03235	7.3693	7.0886	7.34155	7.06085	7.4749
13.1557	6.75495	7.07985	7.37345	7.20615	7.2544	7.34045	7.25965	7.21555	7.37685		13.1557	7.07985	6.75495	7.37345	7.47975	7.25965	7.2708	7.2986	7.3058		13.1557	7.07985	6.75495	7.19335	7.1415	7.3202	7.4852		13.1557	7.07985	6.75495	7.06895	7.37345	7.30185	7.3543	6.9784	7.3784	7.18905	7.20615	7.0375	7.39965	7.1403	7.2544	7.02695	7.3713	7.08575	7.34045	7.0656	7.47975
13.1723	6.7476	7.0831	7.3769	7.2055	7.2513	7.3346	7.2591	7.21335	7.3729		13.1723	7.0831	6.7476	7.3769	7.47485	7.25065	7.2629	7.29315	7.2962		13.1723	7.0831	6.7476	7.1935	7.1372	7.3113	7.4909		13.1723	7.0831	6.7476	7.06365	7.3769	7.30255	7.3512	6.98075	7.37505	7.18405	7.2055	7.03615	7.3933	7.13125	7.2513	7.0268	7.36315	7.08385	7.3346	7.0553	7.47485
13.189	6.75365	7.08215	7.3719	7.20255	7.2524	7.33365	7.2457	7.2124	7.36755		13.189	7.08215	6.75365	7.3719	7.468	7.2554	7.26665	7.2936	7.2993		13.189	7.08215	6.75365	7.19365	7.1369	7.3063	7.48385		13.189	7.08215	6.75365	7.0672	7.3719	7.3015	7.35455	6.97595	7.3742	7.1824	7.20255	7.03205	7.3874	7.12405	7.2524	7.03035	7.3607	7.0801	7.33365	7.05605	7.468
13.2057	6.7531	7.08555	7.36925	7.2015	7.24855	7.33045	7.2549	7.20235	7.3616		13.2057	7.08555	6.7531	7.36925	7.47035	7.2516	7.264	7.28715	7.2995		13.2057	7.08555	6.7531	7.18635	7.12685	7.307	7.48035		13.2057	7.08555	6.7531	7.0668	7.36925	7.301	7.3519	6.96995	7.36795	7.18015	7.2015	7.03325	7.38245	7.12025	7.24855	7.02965	7.3615	7.0759	7.33045	7.05865	7.47035
13.2223	6.75255	7.0832	7.3679	7.2023	7.2523	7.3321	7.244	7.20335	7.3633		13.2223	7.0832	6.75255	7.3679	7.4639	7.24945	7.26895	7.28595	7.29165		13.2223	7.0832	6.75255	7.18625	7.1234	7.30655	7.47755		13.2223	7.0832	6.75255	7.0653	7.3679	7.29595	7.351	6.97555	7.37215	7.1794	7.2023	7.0349	7.3808	7.11545	7.2523	7.02045	7.35495	7.07215	7.3321	7.0557	7.4639
13.239	6.7506	7.0861	7.3659	7.2021	7.24875	7.325	7.2433	7.2033	7.36265		13.239	7.0861	6.7506	7.3659	7.4634	7.24595	7.2653	7.2828	7.2863		13.239	7.0861	6.7506	7.184	7.12115	7.3043	7.47215		13.239	7.0861	6.7506	7.05925	7.3659	7.303	7.34285	6.96975	7.36555	7.1745	7.2021	7.0337	7.378	7.1151	7.24875	7.0252	7.3499	7.0754	7.325	7.05825	7.4634
13.2557	6.74795	7.0841	7.36135	7.19685	7.2424	7.32615	7.2494	7.2007	7.35765		13.2557	7.0841	6.74795	7.36135	7.4594	7.2456	7.2641	7.28515	7.2896		13.2557	7.0841	6.74795	7.1815	7.11795	7.3119	7.47575		13.2557	7.0841	6.74795	7.0613	7.36135	7.2906	7.34455	6.97115	7.3609	7.1689	7.19685	7.0312	7.37525	7.11305	7.2424	7.0221	7.3507	7.066	7.32615	7.0553	7.4594
13.2723	6.7521	7.0778	7.3592	7.1954	7.24225	7.32455	7.2457	7.19925	7.3561		13.2723	7.0778	6.7521	7.3592	7.46455	7.2495	7.26175	7.277	7.29085		13.2723	7.0778	6.7521	7.18765	7.11995	7.2999	7.46265		13.2723	7.0778	6.7521	7.056	7.3592	7.2969	7.34015	6.9669	7.35325	7.16515	7.1954	7.0324	7.363	7.1071	7.24225	7.02105	7.3495	7.06295	7.32455	7.05795	7.46455
13.289	6.7479	7.08075	7.35345	7.184	7.2366	7.3159	7.25315	7.1901	7.35275		13.289	7.08075	6.7479	7.35345	7.45505	7.2394	7.26685	7.27485	7.2866		13.289	7.08075	6.7479	7.18575	7.1158	7.29645	7.4597		13.289	7.08075	6.7479	7.05235	7.35345	7.29345	7.3422	6.96475	7.3502	7.1609	7.184	7.02535	7.362	7.10905	7.2366	7.0218	7.3449	7.05795	7.3159	7.0574	7.45505
13.3057	6.74735	7.0828	7.3494	7.1862	7.23475	7.3191	7.24985	7.19245	7.34875		13.3057	7.0828	6.74735	7.3494	7.4571	7.2409	7.2585	7.2702	7.284		13.3057	7.0828	6.74735	7.18535	7.11545	7.3009	7.45965		13.3057	7.0828	6.74735	7.04905	7.3494	7.2906	7.3355	6.96415	7.34485	7.15335	7.1862	7.0209	7.35335	7.1018	7.23475	7.0165	7.3367	7.06375	7.3191	7.05565	7.4571
13.3223	6.7459	7.08485	7.3448	7.1841	7.2354	7.3187	7.24795	7.1839	7.3429		13.3223	7.08485	6.7459	7.3448	7.45725	7.23745	7.26165	7.26625	7.28845		13.3223	7.08485	6.7459	7.17745	7.1128	7.2884	7.4547		13.3223	7.08485	6.7459	7.04845	7.3448	7.2931	7.33945	6.966	7.33635	7.15655	7.1841	7.0229	7.3556	7.096	7.2354	7.00825	7.33575	7.06355	7.3187	7.05405	7.45725
13.339	6.74335	7.0797	7.34175	7.18555	7.22995	7.321	7.24235	7.18085	7.34305		13.339	7.0797	6.74335	7.34175	7.4498	7.23555	7.2554	7.2667	7.2888		13.339	7.0797	6.74335	7.1778	7.1115	7.2971	7.45135		13.339	7.0797	6.74335	7.04515	7.34175	7.28855	7.33345	6.9592	7.33525	7.1544	7.18555	7.02055	7.34365	7.0965	7.22995	7.0121	7.3291	7.0492	7.321	7.0468	7.4498
13.3557	6.7525	7.08225	7.3357	7.1752	7.22675	7.3161	7.24675	7.18165	7.3381		13.3557	7.08225	6.7525	7.3357	7.44685	7.23035	7.24995	7.26895	7.2796		13.3557	7.08225	6.7525	7.17825	7.10805	7.28655	7.4557		13.3557	7.08225	6.7525	7.03715	7.3357	7.28155	7.33085	6.95895	7.33	7.1527	7.1752	7.01505	7.3455	7.0964	7.22675	7.0087	7.3293	7.05085	7.3161	7.04115	7.44685
13.3723	6.741	7.08815	7.3405	7.17435	7.2294	7.31765	7.23815	7.1766	7.33615		13.3723	7.08815	6.741	7.3405	7.4355	7.23085	7.2575	7.262	7.2845		13.3723	7.08815	6.741	7.1754	7.10755	7.2871	7.4425		13.3723	7.08815	6.741	7.0367	7.3405	7.27865	7.3251	6.9531	7.32325	7.1465	7.17435	7.0111	7.33645	7.09265	7.2294	7.0075	7.3247	7.0451	7.31765	7.04545	7.4355
13.389	6.74875	7.09165	7.33505	7.177	7.2186	7.31415	7.23985	7.17465	7.3329		13.389	7.09165	6.74875	7.33505	7.43275	7.22495	7.24775	7.26	7.2757		13.389	7.09165	6.74875	7.17445	7.1086	7.28275	7.44355		13.389	7.09165	6.74875	7.03335	7.33505	7.27545	7.32935	6.95565	7.32155	7.1432	7.177	7.0079	7.33345	7.08715	7.2186	7.00635	7.32295	7.04655	7.31415	7.0409	7.43275
13.4057	6.74745	7.0965	7.32875	7.1741	7.2213	7.3232	7.23785	7.17485	7.33035		13.4057	7.0965	6.74745	7.32875	7.42845	7.2215	7.2475	7.2601	7.2711		13.4057	7.0965	6.74745	7.17	7.10555	7.28545	7.43885		13.4057	7.0965	6.74745	7.0296	7.32875	7.2752	7.3269	6.9539	7.3172	7.14125	7.1741	7.0093	7.33075	7.08345	7.2213	7.0017	7.31775	7.04575	7.3232	7.03835	7.42845
13.4223	6.746	7.10865	7.32395	7.174	7.21765	7.31155	7.22735	7.1692	7.3279		13.4223	7.10865	6.746	7.32395	7.4239	7.216	7.24005	7.2525	7.271		13.4223	7.10865	6.746	7.16725	7.0947	7.28015	7.43285		13.4223	7.10865	6.746	7.0284	7.32395	7.2728	7.32525	6.9501	7.3154	7.14085	7.174	7.0112	7.33285	7.07815	7.21765	7.0005	7.3138	7.03805	7.31155	7.03355	7.4239
13.439	6.75	7.11315	7.3178	7.17425	7.2107	7.31595	7.2196	7.16635	7.32285		13.439	7.11315	6.75	7.3178	7.41655	7.21765	7.23425	7.2492	7.2651		13.439	7.11315	6.75	7.16925	7.09135	7.2752	7.4385		13.439	7.11315	6.75	7.0267	7.3178	7.2654	7.32765	6.9504	7.3066	7.14705	7.17425	7.0057	7.3257	7.0846	7.2107	7.0022	7.3148	7.03885	7.31595	7.0277	7.41655
13.4557	6.74705	7.13245	7.32455	7.1672	7.2139	7.31485	7.2304	7.16845	7.32435		13.4557	7.13245	6.74705	7.32455	7.41385	7.2131	7.2287	7.24985	7.2657		13.4557	7.13245	6.74705	7.1687	7.09425	7.27125	7.4322		13.4557	7.13245	6.74705	7.0364	7.32455	7.26445	7.3224	6.95065	7.3112	7.1389	7.1672	7.00795	7.32865	7.0731	7.2139	7.00095	7.31975	7.0342	7.31485	7.0233	7.41385
13.4723	6.74755	7.15185	7.32265	7.16755	7.21145	7.317	7.2176	7.16485	7.3237		13.4723	7.15185	6.74755	7.32265	7.4075	7.2135	7.23625	7.24885	7.2606		13.4723	7.15185	6.74755	7.1724	7.08975	7.2762	7.4242		13.4723	7.15185	6.74755	7.02875	7.32265	7.2613	7.3234	6.95295	7.30435	7.14345	7.16755	7.0088	7.32595	7.07465	7.21145	7.0031	7.3109	7.03575	7.317	7.0275	7.4075
13.489	6.7513	7.18	7.32405	7.1697	7.21065	7.31715	7.2156	7.16285	7.32435		13.489	7.18	6.7513	7.32405	7.4112	7.2124	7.22975	7.2476	7.2599		13.489	7.18	6.7513	7.16715	7.09105	7.2728	7.4263		13.489	7.18	6.7513	7.0335	7.32405	7.26865	7.3343	6.9511	7.3094	7.138	7.1697	7.0145	7.3282	7.0736	7.21065	7.00465	7.3139	7.03395	7.31715	7.03	7.4112
13.5057	6.74835	7.21565	7.3257	7.17665	7.20825	7.309	7.2138	7.16115	7.3199		13.5057	7.21565	6.74835	7.3257	7.4102	7.2191	7.23045	7.2543	7.26575		13.5057	7.21565	6.74835	7.17085	7.0825	7.2728	7.42825		13.5057	7.21565	6.74835	7.0418	7.3257	7.252	7.3273	6.95735	7.30385	7.13805	7.17665	7.0165	7.32965	7.0841	7.20825	7.01035	7.3179	7.0349	7.309	7.02635	7.4102
13.5223	6.7539	7.26105	7.32115	7.177	7.2158	7.31085	7.21795	7.1591	7.329		13.5223	7.26105	6.7539	7.32115	7.4144	7.21395	7.2274	7.24855	7.263		13.5223	7.26105	6.7539	7.1646	7.0834	7.27185	7.42535		13.5223	7.26105	6.7539	7.0529	7.32115	7.2633	7.33315	6.95685	7.31515	7.14515	7.177	7.0207	7.3332	7.07655	7.2158	7.01655	7.31495	7.03515	7.31085	7.02755	7.4144
13.539	6.7569	7.3287	7.3327	7.17085	7.2119	7.31075	7.2161	7.15835	7.32985		13.539	7.3287	6.7569	7.3327	7.42005	7.2203	7.2282	7.25575	7.26665		13.539	7.3287	6.7569	7.1624	7.08555	7.2714	7.4244		13.539	7.3287	6.7569	7.0553	7.3327	7.2588	7.33365	6.9626	7.31515	7.13895	7.17085	7.02565	7.33895	7.0728	7.2119	7.02545	7.3183	7.03585	7.31075	7.03305	7.42005
13.5557	6.7664	7.40895	7.3355	7.17385	7.20835	7.31175	7.2154	7.1667	7.33075		13.5557	7.40895	6.7664	7.3355	7.41935	7.22755	7.23005	7.2616	7.26665		13.5557	7.40895	6.7664	7.15725	7.08485	7.2676	7.4366		13.5557	7.40895	6.7664	7.06965	7.3355	7.2599	7.339	6.96835	7.32775	7.14375	7.17385	7.04	7.34415	7.07295	7.20835	7.02645	7.3257	7.03465	7.31175	7.0367	7.41935
13.5723	6.7719	7.52165	7.34785	7.171	7.2134	7.3068	7.2166	7.1653	7.32755		13.5723	7.52165	6.7719	7.34785	7.4222	7.2308	7.23495	7.27265	7.2686		13.5723	7.52165	6.7719	7.16075	7.0899	7.27485	7.42785		13.5723	7.52165	6.7719	7.0818	7.34785	7.26175	7.3489	6.9719	7.33	7.1467	7.171	7.04845	7.35285	7.0864	7.2134	7.03595	7.3353	7.04025	7.3068	7.04055	7.4222
13.589	6.7817	7.65765	7.3576	7.17355	7.21785	7.3129	7.212	7.16515	7.3305		13.589	7.65765	6.7817	7.3576	7.4318	7.2402	7.23825	7.2737	7.27495		13.589	7.65765	6.7817	7.164	7.0858	7.2743	7.4362		13.589	7.65765	6.7817	7.09835	7.3576	7.26445	7.34825	6.98355	7.33885	7.15205	7.17355	7.06045	7.35785	7.0841	7.21785	7.0465	7.34345	7.04195	7.3129	7.04745	7.4318
13.6057	6.7909	7.81585	7.37515	7.1732	7.2156	7.31155	7.2268	7.1691	7.3409		13.6057	7.81585	6.7909	7.37515	7.43885	7.2486	7.2408	7.2831	7.27595		13.6057	7.81585	6.7909	7.1625	7.09095	7.27715	7.44665		13.6057	7.81585	6.7909	7.1072	7.37515	7.266	7.3501	6.98775	7.3456	7.1579	7.1732	7.06865	7.36335	7.0861	7.2156	7.05975	7.34585	7.043	7.31155	7.05435	7.43885
13.6223	6.80255	8.0124	7.38185	7.1784	7.2225	7.30995	7.235	7.1745	7.3502		13.6223	8.0124	6.80255	7.38185	7.45085	7.2598	7.2469	7.2924	7.2825		13.6223	8.0124	6.80255	7.1614	7.0894	7.2805	7.4518		13.6223	8.0124	6.80255	7.1209	7.38185	7.264	7.3555	6.994	7.36195	7.16385	7.1784	7.07945	7.36825	7.0865	7.2225	7.06935	7.35255	7.0408	7.30995	7.06375	7.45085
13.639	6.8081	8.21565	7.39425	7.185	7.22915	7.3126	7.2322	7.171	7.35195		13.639	8.21565	6.8081	7.39425	7.4598	7.27025	7.2467	7.29825	7.294		13.639	8.21565	6.8081	7.1615	7.09865	7.28625	7.4584		13.639	8.21565	6.8081	7.1306	7.39425	7.266	7.3643	7.0047	7.3712	7.1667	7.185	7.0907	7.37695	7.09495	7.22915	7.0812	7.35965	7.0513	7.3126	7.0677	7.4598
13.6557	6.815	8.4265	7.40145	7.18675	7.2393	7.3144	7.2375	7.1782	7.34825		13.6557	8.4265	6.815	7.40145	7.4701	7.2802	7.2559	7.30535	7.302		13.6557	8.4265	6.815	7.16665	7.10285	7.28645	7.45655		13.6557	8.4265	6.815	7.141	7.40145	7.27215	7.3651	7.0149	7.3774	7.1767	7.18675	7.1016	7.39395	7.0973	7.2393	7.09675	7.3654	7.0529	7.3144	7.07745	7.4701
13.6723	6.8228	8.6264	7.40425	7.18835	7.23835	7.31675	7.24405	7.1884	7.352		13.6723	8.6264	6.8228	7.40425	7.47435	7.2883	7.25825	7.31705	7.30365		13.6723	8.6264	6.8228	7.1651	7.10955	7.28705	7.4644		13.6723	8.6264	6.8228	7.14535	7.40425	7.28105	7.36915	7.01845	7.3846	7.18455	7.18835	7.1051	7.39585	7.11065	7.23835	7.1043	7.3678	7.0633	7.31675	7.07715	7.47435
13.689	6.8217	8.79345	7.4155	7.1926	7.24325	7.32005	7.25415	7.18445	7.35885		13.689	8.79345	6.8217	7.4155	7.4823	7.2922	7.2669	7.31195	7.31225		13.689	8.79345	6.8217	7.169	7.11335	7.29075	7.4739		13.689	8.79345	6.8217	7.15165	7.4155	7.2756	7.3654	7.02615	7.3915	7.18665	7.1926	7.11545	7.40855	7.10845	7.24325	7.1182	7.3709	7.0598	7.32005	7.0926	7.4823
13.7057	6.8223	8.92905	7.41515	7.1913	7.24275	7.3231	7.2496	7.1895	7.36915		13.7057	8.92905	6.8223	7.41515	7.484	7.2927	7.26455	7.31385	7.31255		13.7057	8.92905	6.8223	7.16885	7.1139	7.29745	7.47685		13.7057	8.92905	6.8223	7.15045	7.41515	7.27555	7.35925	7.0297	7.3982	7.1894	7.1913	7.1206	7.41805	7.11105	7.24275	7.1265	7.3623	7.07035	7.3231	7.0927	7.484
13.7223	6.8234	8.98295	7.42155	7.20995	7.25145	7.3185	7.2582	7.1901	7.3709		13.7223	8.98295	6.8234	7.42155	7.489	7.29705	7.27835	7.30845	7.32105		13.7223	8.98295	6.8234	7.1711	7.12025	7.29765	7.4774		13.7223	8.98295	6.8234	7.1501	7.42155	7.28045	7.36845	7.0275	7.3948	7.19785	7.20995	7.12065	7.429	7.11365	7.25145	7.14145	7.3692	7.0663	7.3185	7.09485	7.489
13.739	6.80945	8.9809	7.40235	7.20675	7.25605	7.3185	7.2591	7.18975	7.37705		13.739	8.9809	6.80945	7.40235	7.4878	7.2927	7.27435	7.306	7.3132		13.739	8.9809	6.80945	7.17575	7.1228	7.29565	7.47505		13.739	8.9809	6.80945	7.13905	7.40235	7.28985	7.3669	7.02915	7.3982	7.20645	7.20675	7.12135	7.444	7.12155	7.25605	7.1538	7.35415	7.07325	7.3185	7.1023	7.4878
13.7557	6.79865	8.9217	7.3963	7.2148	7.2522	7.3159	7.2681	7.18855	7.38055		13.7557	8.9217	6.79865	7.3963	7.4893	7.29085	7.26985	7.3034	7.3159		13.7557	8.9217	6.79865	7.1855	7.12245	7.30765	7.479		13.7557	8.9217	6.79865	7.13605	7.3963	7.2861	7.36455	7.0252	7.39635	7.2047	7.2148	7.12765	7.46175	7.11245	7.2522	7.17485	7.3556	7.0736	7.3159	7.0992	7.4893
13.7723	6.79275	8.79165	7.40045	7.2145	7.2546	7.31655	7.2731	7.19415	7.384		13.7723	8.79165	6.79275	7.40045	7.4941	7.2894	7.2785	7.30215	7.3116		13.7723	8.79165	6.79275	7.19485	7.11945	7.31435	7.4781		13.7723	8.79165	6.79275	7.13525	7.40045	7.2847	7.36065	7.02795	7.4004	7.2173	7.2145	7.12705	7.48455	7.1229	7.2546	7.19635	7.35625	7.0685	7.31655	7.0962	7.4941
13.789	6.78315	8.6277	7.38845	7.23155	7.26135	7.3158	7.28125	7.1951	7.38755		13.789	8.6277	6.78315	7.38845	7.48315	7.2724	7.28255	7.2984	7.30325		13.789	8.6277	6.78315	7.1999	7.11425	7.3193	7.4776		13.789	8.6277	6.78315	7.12695	7.38845	7.2854	7.3598	7.02585	7.3837	7.2209	7.23155	7.1261	7.51345	7.1178	7.26135	7.2159	7.35205	7.06505	7.3158	7.0988	7.48315
13.8057	6.7733	8.43635	7.38085	7.2374	7.25595	7.3168	7.2908	7.1869	7.39455		13.8057	8.43635	6.7733	7.38085	7.48985	7.27395	7.28575	7.2855	7.30345		13.8057	8.43635	6.7733	7.2048	7.11755	7.338	7.4785		13.8057	8.43635	6.7733	7.12555	7.38085	7.29255	7.3634	7.0242	7.38785	7.2372	7.2374	7.12755	7.5527	7.11545	7.25595	7.2423	7.3507	7.06485	7.3168	7.10075	7.48985
13.8223	6.76555	8.2469	7.37205	7.25165	7.2644	7.31005	7.29915	7.1908	7.408		13.8223	8.2469	6.76555	7.37205	7.49285	7.2668	7.28585	7.2851	7.2948		13.8223	8.2469	6.76555	7.2121	7.11335	7.33655	7.47245		13.8223	8.2469	6.76555	7.12925	7.37205	7.28695	7.364	7.0278	7.38745	7.25405	7.25165	7.1327	7.60345	7.11385	7.2644	7.2677	7.35145	7.0694	7.31005	7.10425	7.49285
13.839	6.75925	8.05575	7.3681	7.2665	7.2661	7.3085	7.3115	7.18995	7.4179		13.839	8.05575	6.75925	7.3681	7.4983	7.2616	7.29555	7.2819	7.2988		13.839	8.05575	6.75925	7.22215	7.10905	7.3455	7.47425		13.839	8.05575	6.75925	7.1265	7.3681	7.2877	7.36525	7.02355	7.38825	7.2663	7.2665	7.1329	7.66145	7.1098	7.2661	7.28535	7.35085	7.0625	7.3085	7.09685	7.4983
13.8557	6.75035	7.87775	7.3623	7.29745	7.2667	7.31185	7.3282	7.1977	7.4287		13.8557	7.87775	6.75035	7.3623	7.5092	7.25935	7.3142	7.27935	7.2937		13.8557	7.87775	6.75035	7.22445	7.1106	7.3566	7.474		13.8557	7.87775	6.75035	7.1287	7.3623	7.29075	7.36525	7.0213	7.39355	7.2914	7.29745	7.1422	7.7238	7.117	7.2667	7.3024	7.34985	7.0602	7.31185	7.1005	7.5092
13.8723	6.7431	7.72835	7.3632	7.32035	7.2763	7.3107	7.35545	7.1954	7.4441		13.8723	7.72835	6.7431	7.3632	7.5149	7.2573	7.31845	7.2788	7.2927		13.8723	7.72835	6.7431	7.22665	7.10965	7.3742	7.47865		13.8723	7.72835	6.7431	7.1171	7.3632	7.30175	7.3656	7.02915	7.40235	7.31615	7.32035	7.14775	7.78675	7.1185	7.2763	7.31945	7.3583	7.06355	7.3107	7.10445	7.5149
13.889	6.7378	7.6018	7.3634	7.3404	7.2899	7.31275	7.36205	7.19285	7.45945		13.889	7.6018	6.7378	7.3634	7.52935	7.26405	7.3347	7.2768	7.2978		13.889	7.6018	6.7378	7.23865	7.1082	7.38755	7.48415		13.889	7.6018	6.7378	7.1234	7.3634	7.3005	7.37785	7.02645	7.4094	7.33845	7.3404	7.1459	7.85275	7.11645	7.2899	7.33155	7.3644	7.06325	7.31275	7.10275	7.52935
13.9057	6.74215	7.4995	7.36305	7.36325	7.2985	7.3149	7.39595	7.20235	7.47655		13.9057	7.4995	6.74215	7.36305	7.54815	7.2702	7.34615	7.2829	7.301		13.9057	7.4995	6.74215	7.23885	7.10795	7.4065	7.4939		13.9057	7.4995	6.74215	7.11975	7.36305	7.30825	7.3717	7.0264	7.41705	7.36205	7.36325	7.14825	7.9205	7.12195	7.2985	7.333	7.3688	7.05915	7.3149	7.10665	7.54815
13.9223	6.7359	7.41935	7.36305	7.4005	7.31145	7.3144	7.4102	7.2059	7.4888		13.9223	7.41935	6.7359	7.36305	7.56505	7.26755	7.3671	7.28395	7.30275		13.9223	7.41935	6.7359	7.23805	7.11275	7.4134	7.48895		13.9223	7.41935	6.7359	7.12165	7.36305	7.3096	7.37095	7.0278	7.43225	7.39005	7.4005	7.14355	7.96945	7.1229	7.31145	7.32935	7.3717	7.0645	7.3144	7.10955	7.56505
13.939	6.73295	7.35755	7.36425	7.4195	7.3165	7.32155	7.4212	7.20935	7.50275		13.939	7.35755	6.73295	7.36425	7.57675	7.26885	7.3781	7.29115	7.3103		13.939	7.35755	6.73295	7.2407	7.11355	7.42745	7.4967		13.939	7.35755	6.73295	7.11905	7.36425	7.31635	7.3768	7.02335	7.4349	7.4028	7.4195	7.13955	8.0169	7.1233	7.3165	7.3242	7.37435	7.06065	7.32155	7.10635	7.57675
13.9557	6.73155	7.31115	7.36815	7.4372	7.33005	7.3314	7.4394	7.2089	7.51535		13.9557	7.31115	6.73155	7.36815	7.58815	7.2739	7.3867	7.2867	7.31005		13.9557	7.31115	6.73155	7.2331	7.11235	7.4269	7.49445		13.9557	7.31115	6.73155	7.1134	7.36815	7.3283	7.3768	7.031	7.445	7.4207	7.4372	7.1351	8.0487	7.1278	7.33005	7.31845	7.38005	7.06885	7.3314	7.1073	7.58815
13.9723	6.73155	7.27895	7.37575	7.44885	7.33865	7.32785	7.4496	7.21585	7.5303		13.9723	7.27895	6.73155	7.37575	7.58825	7.27675	7.4018	7.2875	7.32045		13.9723	7.27895	6.73155	7.2291	7.1187	7.43465	7.50555		13.9723	7.27895	6.73155	7.11255	7.37575	7.33175	7.3745	7.02695	7.4523	7.43245	7.44885	7.1296	8.06225	7.13165	7.33865	7.3	7.37935	7.06175	7.32785	7.1003	7.58825
13.989	6.72655	7.25595	7.37635	7.46515	7.3474	7.33145	7.4569	7.21575	7.53705		13.989	7.25595	6.72655	7.37635	7.59685	7.2767	7.40275	7.2944	7.31775		13.989	7.25595	6.72655	7.23075	7.11405	7.4509	7.5		13.989	7.25595	6.72655	7.10815	7.37635	7.3343	7.37975	7.0185	7.45585	7.43705	7.46515	7.1175	8.0669	7.13185	7.3474	7.29085	7.38215	7.0664	7.33145	7.10755	7.59685
14.0057	6.72775	7.237	7.3828	7.46225	7.35015	7.3327	7.45845	7.21315	7.53985		14.0057	7.237	6.72775	7.3828	7.59575	7.2825	7.40795	7.2957	7.32205		14.0057	7.237	6.72775	7.22905	7.1222	7.44165	7.5056		14.0057	7.237	6.72775	7.10735	7.3828	7.33575	7.3722	7.01965	7.4549	7.4381	7.46225	7.1223	8.0541	7.1347	7.35015	7.27925	7.3868	7.06805	7.3327	7.1026	7.59575
14.0223	6.7223	7.22305	7.3905	7.46795	7.3519	7.338	7.4629	7.2201	7.5392		14.0223	7.22305	6.7223	7.3905	7.5924	7.28715	7.4071	7.2975	7.3294		14.0223	7.22305	6.7223	7.2205	7.12875	7.44905	7.4998		14.0223	7.22305	6.7223	7.1027	7.3905	7.33505	7.3731	7.0186	7.45665	7.4363	7.46795	7.1164	8.0387	7.13545	7.3519	7.2629	7.382	7.0741	7.338	7.10125	7.5924
14.039	6.7249	7.2156	7.38805	7.4594	7.35385	7.338	7.45895	7.21445	7.54165		14.039	7.2156	6.7249	7.38805	7.59145	7.2815	7.4046	7.29965	7.33		14.039	7.2156	6.7249	7.22	7.12145	7.45085	7.50905		14.039	7.2156	6.7249	7.10535	7.38805	7.34045	7.36755	7.01885	7.45425	7.4284	7.4594	7.1156	8.01035	7.13035	7.35385	7.2511	7.381	7.0741	7.338	7.105	7.59145
14.0557	6.72675	7.204	7.3838	7.4479	7.3505	7.343	7.45035	7.2247	7.53995		14.0557	7.204	6.72675	7.3838	7.57905	7.2801	7.40485	7.3032	7.33185		14.0557	7.204	6.72675	7.2194	7.12135	7.4507	7.5069		14.0557	7.204	6.72675	7.10075	7.3838	7.34195	7.3702	7.01065	7.45315	7.4177	7.4479	7.10775	7.9848	7.1254	7.3505	7.23915	7.37615	7.076	7.343	7.10265	7.57905
14.0723	6.72985	7.20145	7.38025	7.4438	7.34455	7.3394	7.43745	7.2185	7.53965		14.0723	7.20145	6.72985	7.38025	7.57855	7.28075	7.40285	7.30355	7.3393		14.0723	7.20145	6.72985	7.20705	7.1328	7.44175	7.50165		14.0723	7.20145	6.72985	7.0967	7.38025	7.34065	7.36335	7.00735	7.44615	7.4101	7.4438	7.09835	7.94605	7.13295	7.34455	7.2271	7.3707	7.0697	7.3394	7.09855	7.57855
14.089	6.72365	7.196	7.3832	7.42695	7.34865	7.33955	7.4303	7.214	7.54475		14.089	7.196	6.72365	7.3832	7.56605	7.27755	7.3955	7.30375	7.3342		14.089	7.196	6.72365	7.2077	7.1214	7.43095	7.5054		14.089	7.196	6.72365	7.0888	7.3832	7.33805	7.3663	7.01055	7.44205	7.40005	7.42695	7.08875	7.91315	7.12825	7.34865	7.21255	7.3691	7.07175	7.33955	7.09535	7.56605
14.1057	6.72195	7.1886	7.38425	7.4165	7.3404	7.336	7.42125	7.21735	7.54155		14.1057	7.1886	6.72195	7.38425	7.5572	7.2769	7.38825	7.302	7.3315		14.1057	7.1886	6.72195	7.2016	7.12685	7.4274	7.49215		14.1057	7.1886	6.72195	7.0806	7.38425	7.33445	7.35445	6.9997	7.4346	7.3826	7.4165	7.08645	7.8727	7.1266	7.3404	7.1963	7.3638	7.0658	7.336	7.08795	7.5572
14.1223	6.7228	7.18865	7.37685	7.4004	7.3252	7.33425	7.40675	7.2115	7.53925		14.1223	7.18865	6.7228	7.37685	7.54275	7.2693	7.37575	7.2933	7.32515		14.1223	7.18865	6.7228	7.19755	7.1192	7.41565	7.4823		14.1223	7.18865	6.7228	7.0752	7.37685	7.32995	7.34865	7.0042	7.42595	7.36685	7.4004	7.07735	7.8237	7.1225	7.3252	7.1825	7.3669	7.06625	7.33425	7.08635	7.54275
14.139	6.72235	7.17815	7.3619	7.387	7.3201	7.33055	7.3944	7.20555	7.54285		14.139	7.17815	6.72235	7.3619	7.52695	7.26855	7.36325	7.29585	7.32155		14.139	7.17815	6.72235	7.1848	7.1252	7.4074	7.4796		14.139	7.17815	6.72235	7.06875	7.3619	7.31735	7.34345	6.98925	7.42055	7.3517	7.387	7.06715	7.7867	7.11675	7.3201	7.16795	7.35275	7.05895	7.33055	7.0826	7.52695
14.1557	6.7182	7.18005	7.35705	7.36355	7.3176	7.3196	7.3838	7.2009	7.54355		14.1557	7.18005	6.7182	7.35705	7.5167	7.2514	7.3527	7.2916	7.3213		14.1557	7.18005	6.7182	7.1852	7.1179	7.3928	7.4699		14.1557	7.18005	6.7182	7.06035	7.35705	7.31705	7.3307	6.98535	7.4057	7.3364	7.36355	7.05865	7.75	7.11355	7.3176	7.14755	7.34755	7.05535	7.3196	7.0749	7.5167
14.1723	6.7222	7.17925	7.3517	7.34195	7.30395	7.3163	7.3663	7.19825	7.54085		14.1723	7.17925	6.7222	7.3517	7.4942	7.2553	7.33865	7.28875	7.3147		14.1723	7.17925	6.7222	7.16945	7.11895	7.3802	7.463		14.1723	7.17925	6.7222	7.0529	7.3517	7.3044	7.32775	6.9726	7.3929	7.3184	7.34195	7.0493	7.71175	7.1091	7.30395	7.1327	7.33225	7.0475	7.3163	7.05805	7.4942
14.189	6.7161	7.1818	7.33865	7.3338	7.2886	7.31135	7.34455	7.18645	7.5322		14.189	7.1818	6.7161	7.33865	7.4862	7.24255	7.3282	7.2758	7.3046		14.189	7.1818	6.7161	7.16905	7.10795	7.36185	7.4505		14.189	7.1818	6.7161	7.0378	7.33865	7.29795	7.31845	6.96945	7.38275	7.2979	7.3338	7.0406	7.67145	7.0993	7.2886	7.11365	7.3213	7.0441	7.31135	7.0514	7.4862
14.2057	6.7196	7.17185	7.32825	7.31	7.2763	7.29475	7.3281	7.18315	7.54095		14.2057	7.17185	6.7196	7.32825	7.46425	7.2358	7.3118	7.26435	7.30215		14.2057	7.17185	6.7196	7.16245	7.10255	7.35255	7.4394		14.2057	7.17185	6.7196	7.0294	7.32825	7.28625	7.3166	6.9541	7.36895	7.28305	7.31	7.02555	7.6331	7.0921	7.2763	7.0957	7.31125	7.0383	7.29475	7.0437	7.46425
14.2223	6.7157	7.1742	7.31325	7.29115	7.26395	7.29095	7.30815	7.1751	7.5316		14.2223	7.1742	6.7157	7.31325	7.44655	7.22905	7.2936	7.2601	7.2927		14.2223	7.1742	6.7157	7.15025	7.0972	7.3358	7.42805		14.2223	7.1742	6.7157	7.02015	7.31325	7.27445	7.30795	6.94845	7.3588	7.2618	7.29115	7.01405	7.5953	7.08165	7.26395	7.07375	7.3043	7.0246	7.29095	7.0247	7.44655
14.239	6.71995	7.1671	7.30165	7.27405	7.2514	7.28725	7.3009	7.16775	7.52405		14.239	7.1671	6.71995	7.30165	7.44165	7.2178	7.2799	7.2466	7.27225		14.239	7.1671	6.71995	7.1537	7.08225	7.3169	7.43225		14.239	7.1671	6.71995	7.0083	7.30165	7.2662	7.2997	6.93875	7.34345	7.2499	7.27405	7.0062	7.5711	7.07795	7.2514	7.06685	7.29575	7.0217	7.28725	7.02055	7.44165
14.2557	6.71065	7.17395	7.2959	7.26295	7.23965	7.26865	7.2871	7.1526	7.51265		14.2557	7.17395	6.71065	7.2959	7.4164	7.20985	7.2696	7.2429	7.258		14.2557	7.17395	6.71065	7.1417	7.07855	7.31375	7.4199		14.2557	7.17395	6.71065	7.0008	7.2959	7.25415	7.28875	6.9334	7.332	7.22525	7.26295	6.9976	7.53655	7.06265	7.23965	7.04985	7.28025	7.01275	7.26865	7.00795	7.4164
14.2723	6.7161	7.17405	7.2769	7.2577	7.2327	7.2666	7.2671	7.14735	7.49195		14.2723	7.17405	6.7161	7.2769	7.40535	7.19955	7.2513	7.22495	7.2518		14.2723	7.17405	6.7161	7.13835	7.06765	7.2957	7.40325		14.2723	7.17405	6.7161	6.99775	7.2769	7.24635	7.29085	6.92785	7.3179	7.21285	7.2577	6.99425	7.50385	7.06075	7.2327	7.0316	7.27175	7.0053	7.2666	6.9984	7.40535
14.289	6.7106	7.1636	7.27735	7.23145	7.21605	7.2558	7.25755	7.1396	7.47405		14.289	7.1636	6.7106	7.27735	7.3941	7.1903	7.2441	7.2189	7.23775		14.289	7.1636	6.7106	7.13885	7.06245	7.2844	7.40765		14.289	7.1636	6.7106	6.99245	7.27735	7.24335	7.29535	6.91705	7.3123	7.194	7.23145	6.9847	7.4847	7.05275	7.21605	7.02715	7.27035	7.00395	7.2558	6.98695	7.3941
14.3057	6.71245	7.16715	7.2733	7.2243	7.2049	7.2506	7.24575	7.13975	7.4534		14.3057	7.16715	6.71245	7.2733	7.38395	7.1843	7.2256	7.2043	7.2275		14.3057	7.16715	6.71245	7.12845	7.0577	7.2736	7.39175		14.3057	7.16715	6.71245	6.9867	7.2733	7.239	7.2834	6.9127	7.30325	7.18585	7.2243	6.97995	7.46625	7.04385	7.2049	7.0108	7.2559	6.99865	7.2506	6.9827	7.38395
14.3223	6.71525	7.16245	7.26845	7.21575	7.1987	7.2433	7.2329	7.1281	7.4318		14.3223	7.16245	6.71525	7.26845	7.37025	7.1792	7.2193	7.20215	7.22105		14.3223	7.16245	6.71525	7.1292	7.04915	7.2684	7.3881		14.3223	7.16245	6.71525	6.984	7.26845	7.22735	7.28055	6.91135	7.2935	7.1698	7.21575	6.97175	7.44425	7.0378	7.1987	7.0052	7.2574	6.9942	7.2433	6.97595	7.37025
14.339	6.7129	7.1628	7.26175	7.20455	7.19285	7.2403	7.22505	7.12365	7.40095		14.339	7.1628	6.7129	7.26175	7.36945	7.18035	7.21	7.19795	7.21725		14.339	7.1628	6.7129	7.13065	7.0388	7.2592	7.3781		14.339	7.1628	6.7129	6.98725	7.26175	7.21745	7.27585	6.9106	7.28715	7.16605	7.20455	6.9682	7.4252	7.0299	7.19285	6.99415	7.2507	6.98925	7.2403	6.9747	7.36945
14.3557	6.71265	7.16575	7.25855	7.1971	7.18675	7.22375	7.2101	7.1255	7.3873		14.3557	7.16575	6.71265	7.25855	7.36135	7.17555	7.2058	7.1943	7.20975		14.3557	7.16575	6.71265	7.12855	7.0317	7.25235	7.38105		14.3557	7.16575	6.71265	6.98045	7.25855	7.2146	7.2756	6.905	7.2785	7.15155	7.1971	6.96895	7.411	7.02605	7.18675	6.99465	7.24845	6.98515	7.22375	6.9683	7.36135
14.3723	6.70975	7.1627	7.2595	7.19185	7.1822	7.2284	7.2089	7.11975	7.3654		14.3723	7.1627	6.70975	7.2595	7.354	7.1662	7.2036	7.18775	7.21285		14.3723	7.1627	6.70975	7.1245	7.03625	7.24885	7.37125		14.3723	7.1627	6.70975	6.982	7.2595	7.20315	7.2716	6.90415	7.28235	7.1505	7.19185	6.9647	7.399	7.029	7.1822	6.99265	7.2434	6.98645	7.2284	6.9637	7.354
14.389	6.71035	7.16595	7.2608	7.18335	7.18865	7.2243	7.1994	7.11945	7.3471		14.389	7.16595	6.71035	7.2608	7.34675	7.1652	7.19895	7.19215	7.20535		14.389	7.16595	6.71035	7.1271	7.03	7.2378	7.36885		14.389	7.16595	6.71035	6.9754	7.2608	7.202	7.2748	6.90555	7.27755	7.1388	7.18335	6.96635	7.3867	7.02765	7.18865	6.98995	7.24515	6.97625	7.2243	6.96475	7.34675
14.4057	6.71	7.1614	7.2494	7.17315	7.17645	7.2225	7.20695	7.1099	7.32945		14.4057	7.1614	6.71	7.2494	7.34595	7.1644	7.1898	7.1902	7.2026		14.4057	7.1614	6.71	7.124	7.02895	7.2377	7.3636		14.4057	7.1614	6.71	6.9835	7.2494	7.2041	7.2724	6.90725	7.27735	7.1317	7.17315	6.97055	7.3892	7.02635	7.17645	6.99385	7.24645	6.98275	7.2225	6.963	7.34595
14.4223	6.70835	7.16255	7.25865	7.1649	7.1748	7.21645	7.1944	7.11405	7.31555		14.4223	7.16255	6.70835	7.25865	7.3528	7.16825	7.1895	7.1908	7.20745		14.4223	7.16255	6.70835	7.1182	7.02555	7.2303	7.35285		14.4223	7.16255	6.70835	6.98005	7.25865	7.19935	7.27185	6.90995	7.27155	7.13445	7.1649	6.9738	7.3731	7.0208	7.1748	6.986	7.2413	6.9822	7.21645	6.9592	7.3528
14.439	6.709	7.163	7.25885	7.1677	7.16855	7.2192	7.1916	7.10815	7.3027		14.439	7.163	6.709	7.25885	7.3416	7.16935	7.1838	7.1832	7.20125		14.439	7.163	6.709	7.1199	7.02835	7.22515	7.3647		14.439	7.163	6.709	6.9809	7.25885	7.1964	7.2641	6.9091	7.27135	7.13155	7.1677	6.9735	7.36205	7.0196	7.16855	6.9848	7.23935	6.9785	7.2192	6.9589	7.3416
14.4557	6.70395	7.16655	7.2561	7.1606	7.1666	7.2138	7.19255	7.1099	7.292		14.4557	7.16655	6.70395	7.2561	7.3403	7.16855	7.184	7.1874	7.21025		14.4557	7.16655	6.70395	7.1279	7.02735	7.2283	7.35915		14.4557	7.16655	6.70395	6.9824	7.2561	7.19795	7.2707	6.9056	7.2706	7.12485	7.1606	6.97325	7.34975	7.01715	7.1666	6.9882	7.23835	6.9819	7.2138	6.9664	7.3403
14.4723	6.70835	7.1689	7.25965	7.1514	7.17005	7.21245	7.18805	7.10615	7.28515		14.4723	7.1689	6.70835	7.25965	7.33	7.166	7.1809	7.1873	7.2013		14.4723	7.1689	6.70835	7.11445	7.0195	7.2237	7.36135		14.4723	7.1689	6.70835	6.9782	7.25965	7.1902	7.2691	6.91065	7.26895	7.12425	7.1514	6.96795	7.34225	7.0164	7.17005	6.99065	7.23945	6.97855	7.21245	6.9679	7.33
14.489	6.7013	7.15805	7.26105	7.1533	7.1702	7.21075	7.1789	7.1102	7.28155		14.489	7.15805	6.7013	7.26105	7.33415	7.16705	7.1756	7.18845	7.20485		14.489	7.15805	6.7013	7.11605	7.02385	7.22295	7.3604		14.489	7.15805	6.7013	6.98105	7.26105	7.1939	7.2732	6.91305	7.26835	7.1191	7.1533	6.97065	7.3413	7.01435	7.1702	6.9808	7.23765	6.9761	7.21075	6.9602	7.33415
14.5057	6.70815	7.16425	7.25505	7.1496	7.15885	7.2153	7.1793	7.1079	7.27635		14.5057	7.16425	6.70815	7.25505	7.33085	7.1576	7.17805	7.18755	7.21115		14.5057	7.16425	6.70815	7.1151	7.02165	7.2162	7.35675		14.5057	7.16425	6.70815	6.9772	7.25505	7.191	7.26965	6.9053	7.2649	7.11625	7.1496	6.96945	7.332	7.0138	7.15885	6.97835	7.2343	6.97875	7.2153	6.9603	7.33085
14.5223	6.7065	7.16025	7.24835	7.15025	7.15915	7.20815	7.1729	7.10735	7.2602		14.5223	7.16025	6.7065	7.24835	7.3381	7.16725	7.1698	7.18475	7.20505		14.5223	7.16025	6.7065	7.1106	7.02395	7.2213	7.3577		14.5223	7.16025	6.7065	6.97515	7.24835	7.18765	7.2665	6.90445	7.2589	7.1113	7.15025	6.96535	7.3297	7.0186	7.15915	6.97485	7.2352	6.9815	7.20815	6.9569	7.3381
14.539	6.70535	7.1699	7.2455	7.1491	7.16065	7.2121	7.1671	7.11525	7.2723		14.539	7.1699	6.70535	7.2455	7.3293	7.163	7.16765	7.18115	7.20875		14.539	7.1699	6.70535	7.10665	7.01775	7.22055	7.35745		14.539	7.1699	6.70535	6.968	7.2455	7.18785	7.2671	6.90665	7.2533	7.1132	7.1491	6.964	7.32085	7.01015	7.16065	6.97265	7.23085	6.97755	7.2121	6.95825	7.3293
14.5557	6.7073	7.15495	7.24835	7.1371	7.16075	7.2087	7.1735	7.10355	7.2662		14.5557	7.15495	6.7073	7.24835	7.32975	7.1525	7.17395	7.1827	7.20575		14.5557	7.15495	6.7073	7.10395	7.0177	7.2171	7.3589		14.5557	7.15495	6.7073	6.97075	7.24835	7.18795	7.26445	6.9072	7.2575	7.10825	7.1371	6.9608	7.31635	7.015	7.16075	6.9726	7.2328	6.9806	7.2087	6.95265	7.32975
14.5723	6.70485	7.15925	7.24765	7.1381	7.1561	7.20985	7.1756	7.11285	7.2641		14.5723	7.15925	6.70485	7.24765	7.32615	7.1623	7.1645	7.17975	7.20265		14.5723	7.15925	6.70485	7.10315	7.01405	7.21125	7.3504		14.5723	7.15925	6.70485	6.9688	7.24765	7.1792	7.26505	6.9027	7.25435	7.10105	7.1381	6.96	7.3109	7.01195	7.1561	6.96815	7.2215	6.97215	7.20985	6.95415	7.32615
14.589	6.70565	7.1651	7.2378	7.1388	7.1616	7.20445	7.16825	7.10405	7.25535		14.589	7.1651	6.70565	7.2378	7.3241	7.1569	7.1636	7.18495	7.20365		14.589	7.1651	6.70565	7.1085	7.02045	7.21515	7.35595		14.589	7.1651	6.70565	6.96885	7.2378	7.18005	7.26175	6.8992	7.24955	7.10525	7.1388	6.95415	7.3016	7.00935	7.1616	6.96095	7.2261	6.9748	7.20445	6.95125	7.3241
14.6057	6.70435	7.16125	7.2312	7.13115	7.15755	7.2045	7.16015	7.1047	7.2521		14.6057	7.16125	6.70435	7.2312	7.3252	7.15725	7.1592	7.17445	7.2023		14.6057	7.16125	6.70435	7.1013	7.01535	7.2139	7.35585		14.6057	7.16125	6.70435	6.9674	7.2312	7.1847	7.2643	6.9003	7.25265	7.09715	7.13115	6.9489	7.29755	7.006	7.15755	6.9619	7.2241	6.9752	7.2045	6.9527	7.3252
14.6223	6.70745	7.15385	7.22945	7.12705	7.15055	7.20195	7.157	7.1047	7.24855		14.6223	7.15385	6.70745	7.22945	7.3234	7.1571	7.1595	7.17805	7.19535		14.6223	7.15385	6.70745	7.11345	7.0179	7.2136	7.35855		14.6223	7.15385	6.70745	6.96575	7.22945	7.18225	7.2638	6.8988	7.24605	7.0906	7.12705	6.94645	7.2929	7.0106	7.15055	6.9543	7.22075	6.9725	7.20195	6.94325	7.3234
14.639	6.7074	7.1604	7.2266	7.12955	7.14955	7.20695	7.1556	7.09925	7.24755		14.639	7.1604	6.7074	7.2266	7.31785	7.14795	7.1579	7.1822	7.1983		14.639	7.1604	6.7074	7.10505	7.0152	7.2091	7.34555		14.639	7.1604	6.7074	6.95965	7.2266	7.1853	7.26435	6.89415	7.24665	7.09615	7.12955	6.9451	7.28875	7.00555	7.14955	6.9552	7.21775	6.9781	7.20695	6.94245	7.31785
14.6557	6.71105	7.16385	7.2245	7.1223	7.1512	7.21015	7.1532	7.09585	7.2436		14.6557	7.16385	6.71105	7.2245	7.32075	7.1502	7.15725	7.1752	7.2007		14.6557	7.16385	6.71105	7.102	7.0119	7.20455	7.3456		14.6557	7.16385	6.71105	6.9584	7.2245	7.18025	7.25535	6.8953	7.2488	7.09935	7.1223	6.947	7.2883	7.00955	7.1512	6.95255	7.2171	6.9714	7.21015	6.94325	7.32075
14.6723	6.7034	7.1646	7.222	7.1244	7.14645	7.20465	7.15575	7.0993	7.241		14.6723	7.1646	6.7034	7.222	7.3156	7.14765	7.1591	7.1747	7.19565		14.6723	7.1646	6.7034	7.10485	7.01525	7.20395	7.3394		14.6723	7.1646	6.7034	6.9537	7.222	7.18445	7.26035	6.8917	7.2401	7.0887	7.1244	6.943	7.28795	7.00665	7.14645	6.9498	7.2166	6.97055	7.20465	6.94545	7.3156
14.689	6.6999	7.15845	7.2249	7.12355	7.1495	7.20915	7.15625	7.10465	7.23995		14.689	7.15845	6.6999	7.2249	7.3195	7.14175	7.1536	7.17145	7.19035		14.689	7.15845	6.6999	7.10125	7.01255	7.20565	7.3402		14.689	7.15845	6.6999	6.956	7.2249	7.1786	7.25525	6.8916	7.24005	7.0906	7.12355	6.94195	7.27805	7.00485	7.1495	6.94785	7.2104	6.9728	7.20915	6.9425	7.3195
14.7057	6.7031	7.167	7.2251	7.1199	7.1457	7.2017	7.1599	7.1026	7.24065		14.7057	7.167	6.7031	7.2251	7.31475	7.1425	7.1536	7.16685	7.1958		14.7057	7.167	6.7031	7.10025	7.0193	7.19785	7.3377		14.7057	7.167	6.7031	6.9501	7.2251	7.17795	7.25345	6.89255	7.23695	7.09075	7.1199	6.9422	7.27265	7.0057	7.1457	6.94395	7.21065	6.9644	7.2017	6.93965	7.31475
14.7223	6.70545	7.15555	7.2271	7.1169	7.14165	7.2096	7.14705	7.10055	7.24205		14.7223	7.15555	6.70545	7.2271	7.313	7.1426	7.14775	7.1612	7.1909		14.7223	7.15555	6.70545	7.1029	7.01265	7.2048	7.3356		14.7223	7.15555	6.70545	6.95475	7.2271	7.17745	7.25415	6.8932	7.2327	7.07925	7.1169	6.9401	7.27005	7.003	7.14165	6.9479	7.20925	6.96645	7.2096	6.93635	7.313
14.739	6.70705	7.1575	7.22455	7.12085	7.14275	7.20875	7.144	7.09405	7.23995		14.739	7.1575	6.70705	7.22455	7.30295	7.14225	7.15015	7.1597	7.1903		14.739	7.1575	6.70705	7.0991	7.00525	7.19895	7.33235		14.739	7.1575	6.70705	6.95195	7.22455	7.1787	7.25605	6.889	7.23085	7.08255	7.12085	6.9458	7.2719	6.9961	7.14275	6.9449	7.2075	6.9669	7.20875	6.94545	7.30295
14.7557	6.7074	7.1639	7.21615	7.11645	7.14	7.20265	7.14825	7.09155	7.23945		14.7557	7.1639	6.7074	7.21615	7.30565	7.1384	7.1408	7.16055	7.1827		14.7557	7.1639	6.7074	7.10225	7.0099	7.19835	7.3302		14.7557	7.1639	6.7074	6.9486	7.21615	7.176	7.2553	6.8891	7.2309	7.08235	7.11645	6.9424	7.26705	6.9962	7.14	6.94735	7.2103	6.9672	7.20265	6.9395	7.30565
14.7723	6.70745	7.16065	7.21845	7.1134	7.14085	7.20315	7.1423	7.0929	7.23055		14.7723	7.16065	6.70745	7.21845	7.3044	7.13355	7.1434	7.16365	7.17955		14.7723	7.16065	6.70745	7.10215	7.01185	7.19065	7.3326		14.7723	7.16065	6.70745	6.95105	7.21845	7.1776	7.25525	6.888	7.22665	7.08515	7.1134	6.9387	7.26505	7.00105	7.14085	6.94435	7.21415	6.96475	7.20315	6.9348	7.3044
14.789	6.7093	7.1575	7.2163	7.11565	7.1372	7.2043	7.1402	7.0882	7.23185		14.789	7.1575	6.7093	7.2163	7.29835	7.13575	7.15205	7.1619	7.18795		14.789	7.1575	6.7093	7.10275	7.00845	7.19795	7.33105		14.789	7.1575	6.7093	6.94755	7.2163	7.1775	7.25305	6.8839	7.2227	7.08195	7.11565	6.94185	7.26155	6.9979	7.1372	6.93945	7.21235	6.96665	7.2043	6.93555	7.29835
14.8057	6.6984	7.15985	7.21675	7.1064	7.13615	7.20215	7.14645	7.09365	7.23		14.8057	7.15985	6.6984	7.21675	7.29865	7.138	7.1485	7.15695	7.18535		14.8057	7.15985	6.6984	7.10435	7.00555	7.18785	7.33075		14.8057	7.15985	6.6984	6.94935	7.21675	7.16725	7.2524	6.88575	7.22365	7.07855	7.1064	6.93935	7.2565	6.99975	7.13615	6.93585	7.2035	6.9669	7.20215	6.9392	7.29865
14.8223	6.70785	7.1565	7.2177	7.10625	7.1376	7.1975	7.1391	7.09755	7.23705		14.8223	7.1565	6.70785	7.2177	7.2922	7.1285	7.14345	7.16335	7.17965		14.8223	7.1565	6.70785	7.10435	7.0027	7.19275	7.3202		14.8223	7.1565	6.70785	6.9504	7.2177	7.1672	7.2519	6.88535	7.2278	7.0811	7.10625	6.93735	7.2526	6.99795	7.1376	6.9422	7.20375	6.96585	7.1975	6.9413	7.2922
14.839	6.7063	7.1586	7.22085	7.1089	7.13745	7.2002	7.14035	7.09155	7.2319		14.839	7.1586	6.7063	7.22085	7.2926	7.13375	7.1402	7.1557	7.1816		14.839	7.1586	6.7063	7.1038	7.0088	7.19175	7.3126		14.839	7.1586	6.7063	6.9443	7.22085	7.171	7.2455	6.88185	7.2205	7.0801	7.1089	6.9436	7.2622	6.99825	7.13745	6.94535	7.21305	6.9648	7.2002	6.9385	7.2926
14.8557	6.7066	7.1607	7.20915	7.1068	7.1363	7.19835	7.13705	7.088	7.228		14.8557	7.1607	6.7066	7.20915	7.29	7.1305	7.1442	7.15335	7.1784		14.8557	7.1607	6.7066	7.1028	7.00255	7.187	7.3143		14.8557	7.1607	6.7066	6.9458	7.20915	7.17005	7.25285	6.882	7.22365	7.07955	7.1068	6.94125	7.2537	6.99745	7.1363	6.93855	7.20395	6.9707	7.19835	6.936	7.29
14.8723	6.7089	7.1647	7.2126	7.10715	7.13245	7.1944	7.1418	7.09545	7.22265		14.8723	7.1647	6.7089	7.2126	7.29135	7.13235	7.14025	7.161	7.17685		14.8723	7.1647	6.7089	7.1094	7.0025	7.1828	7.32015		14.8723	7.1647	6.7089	6.9448	7.2126	7.16375	7.25725	6.88755	7.21875	7.08395	7.10715	6.93885	7.2533	6.9997	7.13245	6.93605	7.2095	6.966	7.1944	6.9362	7.29135
14.889	6.70985	7.16835	7.21735	7.11615	7.12815	7.19805	7.14095	7.09305	7.22935		14.889	7.16835	6.70985	7.21735	7.28125	7.1352	7.1361	7.1583	7.1781		14.889	7.16835	6.70985	7.09935	7.0032	7.1864	7.3145		14.889	7.16835	6.70985	6.9414	7.21735	7.15915	7.2533	6.8848	7.22015	7.0819	7.11615	6.9396	7.25455	6.99505	7.12815	6.93235	7.2074	6.9604	7.19805	6.9374	7.28125
14.9057	6.71025	7.161	7.21075	7.10265	7.13325	7.1936	7.14185	7.09745	7.226		14.9057	7.161	6.71025	7.21075	7.2824	7.12935	7.14395	7.14915	7.17025		14.9057	7.161	6.71025	7.10655	7.0083	7.1829	7.31615		14.9057	7.161	6.71025	6.94465	7.21075	7.16565	7.25935	6.87995	7.221	7.0846	7.10265	6.93695	7.2513	6.9986	7.13325	6.93915	7.20855	6.96605	7.1936	6.93625	7.2824
14.9223	6.70695	7.16545	7.2142	7.1083	7.13435	7.1917	7.13895	7.0953	7.2261		14.9223	7.16545	6.70695	7.2142	7.27965	7.12985	7.1402	7.15885	7.1747		14.9223	7.16545	6.70695	7.10325	7.00365	7.18125	7.3163		14.9223	7.16545	6.70695	6.9479	7.2142	7.16445	7.2632	6.88465	7.2137	7.0786	7.1083	6.9357	7.2425	6.99865	7.13435	6.93245	7.2061	6.9651	7.1917	6.9356	7.27965
14.939	6.707	7.16785	7.2034	7.1069	7.1378	7.19765	7.141	7.09835	7.23105		14.939	7.16785	6.707	7.2034	7.27825	7.1262	7.13895	7.14985	7.17705		14.939	7.16785	6.707	7.10405	7.00595	7.18365	7.3215		14.939	7.16785	6.707	6.94495	7.2034	7.16585	7.259	6.8843	7.2242	7.08175	7.1069	6.9392	7.2418	6.9991	7.1378	6.9365	7.20385	6.9647	7.19765	6.93245	7.27825
14.9557	6.7049	7.16095	7.20465	7.1113	7.13435	7.19835	7.1405	7.09525	7.2232		14.9557	7.16095	6.7049	7.20465	7.2838	7.13385	7.1429	7.1516	7.17325		14.9557	7.16095	6.7049	7.1043	7.0161	7.17585	7.31675		14.9557	7.16095	6.7049	6.9463	7.20465	7.17565	7.2603	6.88325	7.2173	7.0747	7.1113	6.94565	7.2448	7.0034	7.13435	6.9326	7.2026	6.96935	7.19835	6.9362	7.2838
14.9723	6.71035	7.1602	7.2046	7.10595	7.13315	7.2004	7.1403	7.0954	7.2235		14.9723	7.1602	6.71035	7.2046	7.2805	7.12805	7.14355	7.1519	7.1726		14.9723	7.1602	6.71035	7.1028	7.0106	7.18955	7.3134		14.9723	7.1602	6.71035	6.9431	7.2046	7.1728	7.2581	6.88315	7.21715	7.07945	7.10595	6.9384	7.23585	6.99815	7.13315	6.9355	7.20625	6.9693	7.2004	6.93575	7.2805
14.989	6.70765	7.16815	7.20535	7.10315	7.1345	7.1979	7.14515	7.0887	7.22185		14.989	7.16815	6.70765	7.20535	7.28505	7.12255	7.1354	7.1549	7.1738		14.989	7.16815	6.70765	7.1032	7.00805	7.18105	7.318		14.989	7.16815	6.70765	6.94565	7.20535	7.1658	7.2593	6.8805	7.2134	7.07865	7.10315	6.9372	7.23615	6.9965	7.1345	6.9341	7.2101	6.96565	7.1979	6.9376	7.28505
15.0057	6.714	7.1659	7.21	7.10585	7.1347	7.2009	7.13635	7.09155	7.2284		15.0057	7.1659	6.714	7.21	7.2827	7.12665	7.1411	7.1496	7.1726		15.0057	7.1659	6.714	7.101	7.01295	7.1769	7.31675		15.0057	7.1659	6.714	6.9454	7.21	7.16335	7.2592	6.87955	7.21365	7.0757	7.10585	6.9394	7.23095	6.9979	7.1347	6.92955	7.2056	6.96515	7.2009	6.9328	7.2827
15.0223	6.71215	7.1653	7.20975	7.1077	7.1388	7.20365	7.13785	7.0903	7.2263		15.0223	7.1653	6.71215	7.20975	7.27865	7.131	7.1426	7.1464	7.1782		15.0223	7.1653	6.71215	7.10405	7.01375	7.18015	7.3172		15.0223	7.1653	6.71215	6.9395	7.20975	7.1666	7.2552	6.88325	7.2162	7.07515	7.1077	6.9388	7.235	7.0022	7.1388	6.9257	7.2052	6.96515	7.20365	6.9379	7.27865
15.039	6.71545	7.16305	7.2059	7.1114	7.1345	7.208	7.14375	7.0938	7.2241		15.039	7.16305	6.71545	7.2059	7.28785	7.12945	7.13855	7.15155	7.16915		15.039	7.16305	6.71545	7.10615	7.0102	7.18105	7.31655		15.039	7.16305	6.71545	6.938	7.2059	7.16505	7.25765	6.8822	7.21475	7.06745	7.1114	6.93385	7.23525	7.00425	7.1345	6.9305	7.2041	6.96895	7.208	6.939	7.28785
15.0557	6.70795	7.1685	7.20315	7.1083	7.13575	7.20325	7.1412	7.09995	7.2247		15.0557	7.1685	6.70795	7.20315	7.284	7.12525	7.13935	7.14365	7.171		15.0557	7.1685	6.70795	7.10565	7.00885	7.18245	7.3148		15.0557	7.1685	6.70795	6.94565	7.20315	7.16805	7.25615	6.87715	7.2133	7.0645	7.1083	6.9379	7.2323	7.00275	7.13575	6.93175	7.20505	6.9748	7.20325	6.93505	7.284
15.0723	6.70755	7.1639	7.2049	7.11205	7.13345	7.209	7.1391	7.10195	7.224		15.0723	7.1639	6.70755	7.2049	7.27815	7.12555	7.13585	7.15025	7.1665		15.0723	7.1639	6.70755	7.10165	7.0103	7.1822	7.3157		15.0723	7.1639	6.70755	6.9401	7.2049	7.16585	7.26445	6.8842	7.21385	7.0697	7.11205	6.93425	7.229	6.9998	7.13345	6.9303	7.20195	6.9724	7.209	6.93475	7.27815
15.089	6.71635	7.1641	7.2092	7.1041	7.13455	7.20125	7.14315	7.09845	7.2266		15.089	7.1641	6.71635	7.2092	7.2818	7.12145	7.1435	7.1499	7.16875		15.089	7.1641	6.71635	7.10495	7.012	7.17515	7.31015		15.089	7.1641	6.71635	6.9425	7.2092	7.16765	7.2652	6.8799	7.21415	7.0678	7.1041	6.93405	7.23415	6.9975	7.13455	6.9273	7.2053	6.96895	7.20125	6.9419	7.2818
15.1057	6.72085	7.17925	7.20575	7.10705	7.13495	7.20935	7.1401	7.09485	7.2224		15.1057	7.17925	6.72085	7.20575	7.28195	7.12515	7.1443	7.14485	7.1676		15.1057	7.17925	6.72085	7.11045	7.0143	7.1756	7.31565		15.1057	7.17925	6.72085	6.9466	7.20575	7.15795	7.26685	6.88495	7.21955	7.07075	7.10705	6.9458	7.23255	7.0086	7.13495	6.92945	7.2084	6.9695	7.20935	6.9393	7.28195
15.1223	6.7123	7.16495	7.20655	7.10295	7.1356	7.2037	7.14125	7.09795	7.22435		15.1223	7.16495	6.7123	7.20655	7.2786	7.12805	7.1375	7.14765	7.17565		15.1223	7.16495	6.7123	7.1037	7.01505	7.18145	7.3172		15.1223	7.16495	6.7123	6.95325	7.20655	7.16045	7.27235	6.88465	7.2199	7.074	7.10295	6.9375	7.2373	7.00275	7.1356	6.9279	7.21315	6.9682	7.2037	6.94	7.2786
15.139	6.72065	7.16775	7.2065	7.1058	7.1423	7.197	7.1446	7.09705	7.23205		15.139	7.16775	6.72065	7.2065	7.28115	7.12625	7.1435	7.152	7.1781		15.139	7.16775	6.72065	7.111	7.0153	7.18545	7.3188		15.139	7.16775	6.72065	6.95355	7.2065	7.16235	7.2733	6.88575	7.2138	7.0731	7.1058	6.945	7.22825	7.00725	7.1423	6.9376	7.20765	6.97225	7.197	6.9447	7.28115
15.1557	6.71805	7.17355	7.2109	7.11145	7.1439	7.20815	7.1446	7.1016	7.23385		15.1557	7.17355	6.71805	7.2109	7.2869	7.1301	7.1464	7.1504	7.1763		15.1557	7.17355	6.71805	7.109	7.0221	7.18925	7.3163		15.1557	7.17355	6.71805	6.95665	7.2109	7.16535	7.27245	6.89305	7.2201	7.07945	7.11145	6.9475	7.23725	7.00465	7.1439	6.9377	7.21395	6.9748	7.20815	6.9449	7.2869
15.1723	6.7165	7.16345	7.20675	7.1142	7.14095	7.2057	7.1487	7.10205	7.2386		15.1723	7.16345	6.7165	7.20675	7.2943	7.13305	7.15145	7.1573	7.17485		15.1723	7.16345	6.7165	7.1128	7.021	7.1886	7.3285		15.1723	7.16345	6.7165	6.9647	7.20675	7.17	7.27965	6.8935	7.22485	7.07785	7.1142	6.9513	7.2384	7.0095	7.14095	6.94195	7.2188	6.97265	7.2057	6.94805	7.2943
15.189	6.7263	7.1737	7.21245	7.12105	7.14735	7.2071	7.16415	7.1063	7.24175		15.189	7.1737	6.7263	7.21245	7.3011	7.1384	7.1475	7.1642	7.18385		15.189	7.1737	6.7263	7.11045	7.02225	7.19685	7.32395		15.189	7.1737	6.7263	6.96385	7.21245	7.16585	7.2841	6.8952	7.2257	7.0914	7.12105	6.9547	7.23835	7.0054	7.14735	6.93985	7.21945	6.9826	7.2071	6.95355	7.3011
15.2057	6.72475	7.1753	7.2102	7.12065	7.1544	7.2088	7.1635	7.11125	7.2417		15.2057	7.1753	6.72475	7.2102	7.3042	7.13115	7.15495	7.1626	7.18325		15.2057	7.1753	6.72475	7.11525	7.0328	7.19295	7.33		15.2057	7.1753	6.72475	6.97125	7.2102	7.18225	7.28475	6.90555	7.22995	7.08305	7.12065	6.9601	7.2413	7.01495	7.1544	6.94475	7.2229	6.9844	7.2088	6.962	7.3042
15.2223	6.72555	7.17345	7.2151	7.13275	7.16195	7.20745	7.1715	7.1081	7.24605		15.2223	7.17345	6.72555	7.2151	7.30565	7.139	7.1637	7.17005	7.19135		15.2223	7.17345	6.72555	7.114	7.0333	7.20125	7.333		15.2223	7.17345	6.72555	6.9689	7.2151	7.1737	7.28945	6.90335	7.23885	7.0899	7.13275	6.9627	7.24315	7.01475	7.16195	6.95025	7.22285	6.9827	7.20745	6.9733	7.30565
15.239	6.72985	7.17605	7.2228	7.1253	7.15885	7.21615	7.17145	7.1133	7.25155		15.239	7.17605	6.72985	7.2228	7.31435	7.14065	7.16965	7.16575	7.19705		15.239	7.17605	6.72985	7.112	7.0344	7.2015	7.3465		15.239	7.17605	6.72985	6.97415	7.2228	7.17875	7.28855	6.9106	7.24445	7.08655	7.1253	6.96435	7.24715	7.0143	7.15885	6.9523	7.23015	6.9876	7.21615	6.973	7.31435
15.2557	6.728	7.18075	7.2274	7.13155	7.16165	7.22185	7.1807	7.11945	7.2601		15.2557	7.18075	6.728	7.2274	7.3218	7.1437	7.1801	7.17345	7.20355		15.2557	7.18075	6.728	7.114	7.04255	7.2014	7.3422		15.2557	7.18075	6.728	6.9728	7.2274	7.1821	7.2944	6.9095	7.2498	7.09355	7.13155	6.96565	7.25	7.02365	7.16165	6.9607	7.2366	6.98865	7.22185	6.98235	7.3218
15.2723	6.72335	7.17745	7.23285	7.1345	7.17095	7.22765	7.1883	7.1224	7.25985		15.2723	7.17745	6.72335	7.23285	7.3258	7.1457	7.18205	7.17725	7.20425		15.2723	7.17745	6.72335	7.12155	7.04435	7.2157	7.3551		15.2723	7.17745	6.72335	6.98175	7.23285	7.1891	7.29525	6.92135	7.25625	7.1017	7.1345	6.9733	7.2475	7.02745	7.17095	6.95955	7.23735	6.99745	7.22765	6.9871	7.3258
15.289	6.7281	7.17685	7.2349	7.14085	7.1773	7.2331	7.2016	7.1334	7.26935		15.289	7.17685	6.7281	7.2349	7.3344	7.14935	7.1843	7.17645	7.2117		15.289	7.17685	6.7281	7.1227	7.06235	7.2242	7.35255		15.289	7.17685	6.7281	6.9804	7.2349	7.1892	7.29685	6.92495	7.258	7.103	7.14085	6.9728	7.2525	7.03365	7.1773	6.9658	7.2406	6.99975	7.2331	6.998	7.3344
15.3057	6.7266	7.18655	7.233	7.1451	7.1783	7.24015	7.2111	7.137	7.2701		15.3057	7.18655	6.7266	7.233	7.34045	7.15165	7.1912	7.18465	7.21575		15.3057	7.18655	6.7266	7.1326	7.0671	7.2288	7.35605		15.3057	7.18655	6.7266	6.98745	7.233	7.1978	7.30075	6.9379	7.26825	7.1135	7.1451	6.9811	7.26095	7.0415	7.1783	6.96935	7.23775	7.01395	7.24015	7.00155	7.34045
15.3223	6.73225	7.1945	7.2352	7.1493	7.18635	7.2433	7.21775	7.14135	7.2753		15.3223	7.1945	6.73225	7.2352	7.3453	7.15325	7.2009	7.18875	7.2189		15.3223	7.1945	6.73225	7.13225	7.06375	7.2377	7.37065		15.3223	7.1945	6.73225	6.9852	7.2352	7.20275	7.3045	6.93605	7.27	7.1112	7.1493	6.9857	7.25885	7.0393	7.18635	6.9629	7.24875	7.00785	7.2433	7.0067	7.3453
15.339	6.7326	7.1841	7.2397	7.15515	7.1857	7.24835	7.23405	7.13435	7.2784		15.339	7.1841	6.7326	7.2397	7.3625	7.16625	7.20505	7.1844	7.22775		15.339	7.1841	6.7326	7.1388	7.0763	7.2298	7.3754		15.339	7.1841	6.7326	6.9893	7.2397	7.20105	7.304	6.9413	7.28205	7.12115	7.15515	6.98635	7.2577	7.03405	7.1857	6.9709	7.23925	7.00705	7.24835	7.01205	7.3625
15.3557	6.73005	7.1922	7.2445	7.16075	7.19135	7.2505	7.2415	7.14115	7.2788		15.3557	7.1922	6.73005	7.2445	7.37095	7.15795	7.2135	7.1894	7.2317		15.3557	7.1922	6.73005	7.13905	7.08225	7.24805	7.3779		15.3557	7.1922	6.73005	6.99635	7.2445	7.2005	7.3052	6.9461	7.28375	7.1219	7.16075	6.99075	7.2582	7.0467	7.19135	6.9697	7.2358	7.021	7.2505	7.0265	7.37095
15.3723	6.73505	7.1977	7.24195	7.1619	7.1966	7.25795	7.24735	7.1493	7.28565		15.3723	7.1977	6.73505	7.24195	7.38495	7.1662	7.21765	7.1929	7.23885		15.3723	7.1977	6.73505	7.15235	7.0897	7.2457	7.38955		15.3723	7.1977	6.73505	6.99615	7.24195	7.2104	7.3104	6.95095	7.29175	7.126	7.1619	6.99225	7.264	7.0505	7.1966	6.9749	7.24495	7.01495	7.25795	7.0323	7.38495
15.389	6.7355	7.20045	7.2411	7.16435	7.20215	7.26765	7.26515	7.1569	7.2877		15.389	7.20045	6.7355	7.2411	7.388	7.1655	7.22145	7.1868	7.2487		15.389	7.20045	6.7355	7.1558	7.09875	7.25065	7.38015		15.389	7.20045	6.7355	6.99975	7.2411	7.20745	7.3065	6.96035	7.29895	7.1357	7.16435	6.995	7.25605	7.05205	7.20215	6.9821	7.24105	7.0194	7.26765	7.04505	7.388
15.4057	6.7345	7.19855	7.2456	7.1685	7.2075	7.2668	7.27135	7.14445	7.2857		15.4057	7.19855	6.7345	7.2456	7.3949	7.16495	7.22895	7.18895	7.25515		15.4057	7.19855	6.7345	7.1625	7.11205	7.2587	7.38725		15.4057	7.19855	6.7345	7.0078	7.2456	7.21405	7.3101	6.96725	7.29845	7.1454	7.1685	6.99305	7.26085	7.05135	7.2075	6.9849	7.2471	7.02195	7.2668	7.0553	7.3949
15.4223	6.73525	7.19665	7.24255	7.1776	7.21065	7.27755	7.28045	7.15505	7.2965		15.4223	7.19665	6.73525	7.24255	7.4051	7.1659	7.2344	7.1986	7.24935		15.4223	7.19665	6.73525	7.16615	7.11655	7.25625	7.3962		15.4223	7.19665	6.73525	7.01235	7.24255	7.215	7.3056	6.97015	7.2992	7.1508	7.1776	7.0055	7.26245	7.0555	7.21065	6.99085	7.24685	7.03075	7.27755	7.0619	7.4051
15.439	6.74375	7.2085	7.25375	7.17805	7.21135	7.26615	7.27725	7.1617	7.29845		15.439	7.2085	6.74375	7.25375	7.4001	7.16785	7.24055	7.194	7.2542		15.439	7.2085	6.74375	7.17515	7.1191	7.25905	7.39985		15.439	7.2085	6.74375	7.0158	7.25375	7.21395	7.30835	6.9791	7.3093	7.15145	7.17805	7.00585	7.2647	7.05615	7.21135	6.99555	7.2476	7.02855	7.26615	7.06455	7.4001
15.4557	6.7414	7.21155	7.25605	7.18105	7.2231	7.2689	7.2819	7.16575	7.29335		15.4557	7.21155	6.7414	7.25605	7.4049	7.17155	7.2432	7.1889	7.25975		15.4557	7.21155	6.7414	7.17875	7.12115	7.27195	7.4052		15.4557	7.21155	6.7414	7.02895	7.25605	7.21595	7.31695	6.9747	7.3057	7.149	7.18105	7.01215	7.26145	7.05755	7.2231	7.00435	7.2583	7.03845	7.2689	7.06685	7.4049
15.4723	6.74715	7.21565	7.25705	7.1846	7.2243	7.2678	7.2819	7.16195	7.30025		15.4723	7.21565	6.74715	7.25705	7.4054	7.17135	7.24195	7.20035	7.2579		15.4723	7.21565	6.74715	7.18915	7.1245	7.26395	7.40425		15.4723	7.21565	6.74715	7.0378	7.25705	7.22125	7.32175	6.9869	7.30875	7.16355	7.1846	7.0176	7.26495	7.06325	7.2243	7.0106	7.264	7.0374	7.2678	7.0667	7.4054
15.489	6.74385	7.2229	7.26545	7.1894	7.23065	7.2736	7.28365	7.17115	7.3033		15.489	7.2229	6.74385	7.26545	7.40715	7.17815	7.23685	7.2052	7.2616		15.489	7.2229	6.74385	7.19245	7.1284	7.25775	7.40075		15.489	7.2229	6.74385	7.0471	7.26545	7.2299	7.3249	6.9896	7.3131	7.16195	7.1894	7.0313	7.2644	7.06905	7.23065	7.0206	7.26825	7.05055	7.2736	7.07325	7.40715
15.5057	6.74375	7.21435	7.27365	7.1946	7.2456	7.27115	7.2813	7.18055	7.30865		15.5057	7.21435	6.74375	7.27365	7.4028	7.17685	7.2434	7.2068	7.26325		15.5057	7.21435	6.74375	7.204	7.1261	7.27035	7.4008		15.5057	7.21435	6.74375	7.0636	7.27365	7.2375	7.33285	6.98705	7.3147	7.17125	7.1946	7.04345	7.26835	7.0705	7.2456	7.0351	7.2781	7.0575	7.27115	7.0785	7.4028
15.5223	6.7467	7.2236	7.28565	7.19755	7.2501	7.27975	7.2841	7.1789	7.32075		15.5223	7.2236	6.7467	7.28565	7.4001	7.19245	7.24255	7.219	7.2648		15.5223	7.2236	6.7467	7.21415	7.13105	7.25525	7.39735		15.5223	7.2236	6.7467	7.08265	7.28565	7.2396	7.34505	6.9968	7.3236	7.17835	7.19755	7.05605	7.2791	7.0853	7.2501	7.05335	7.29565	7.06395	7.27975	7.0786	7.4001
15.539	6.7519	7.22555	7.3029	7.20385	7.26135	7.2883	7.27685	7.19415	7.3305		15.539	7.22555	6.7519	7.3029	7.4195	7.1904	7.25075	7.23205	7.2688		15.539	7.22555	6.7519	7.2244	7.13285	7.26595	7.4032		15.539	7.22555	6.7519	7.1104	7.3029	7.2514	7.36015	7.0113	7.3291	7.1851	7.20385	7.06695	7.2949	7.09235	7.26135	7.0705	7.31105	7.0685	7.2883	7.09185	7.4195
15.5557	6.7485	7.22175	7.3245	7.21115	7.26945	7.2875	7.2853	7.20125	7.33145		15.5557	7.22175	6.7485	7.3245	7.432	7.2051	7.25575	7.25155	7.27985		15.5557	7.22175	6.7485	7.2391	7.13185	7.26315	7.4168		15.5557	7.22175	6.7485	7.14085	7.3245	7.25885	7.3774	7.0274	7.3358	7.1934	7.21115	7.0885	7.3064	7.09995	7.26945	7.09005	7.3394	7.0851	7.2875	7.1053	7.432
15.5723	6.7488	7.22945	7.3516	7.21615	7.28205	7.30725	7.2959	7.21525	7.3663		15.5723	7.22945	6.7488	7.3516	7.456	7.2233	7.2721	7.26805	7.2913		15.5723	7.22945	6.7488	7.25455	7.13625	7.2704	7.4183		15.5723	7.22945	6.7488	7.17525	7.3516	7.2781	7.38825	7.0404	7.34985	7.21325	7.21615	7.1127	7.32815	7.1112	7.28205	7.11705	7.3716	7.10265	7.30725	7.1215	7.456
15.589	6.75275	7.2284	7.38585	7.2218	7.3042	7.32875	7.30595	7.2271	7.37365		15.589	7.2284	6.75275	7.38585	7.4869	7.24285	7.2834	7.293	7.30795		15.589	7.2284	6.75275	7.2695	7.15105	7.2813	7.4402		15.589	7.2284	6.75275	7.2184	7.38585	7.2905	7.40785	7.0629	7.37085	7.2257	7.2218	7.1432	7.35605	7.1264	7.3042	7.14835	7.4126	7.12025	7.32875	7.1459	7.4869
15.6057	6.75645	7.2298	7.43395	7.2365	7.32285	7.34685	7.3051	7.24115	7.39935		15.6057	7.2298	6.75645	7.43395	7.5417	7.26745	7.304	7.32135	7.33135		15.6057	7.2298	6.75645	7.28905	7.1574	7.2934	7.4528		15.6057	7.2298	6.75645	7.2799	7.43395	7.3148	7.43755	7.0998	7.39335	7.24185	7.2365	7.16945	7.38735	7.14495	7.32285	7.19275	7.46555	7.13635	7.34685	7.182	7.5417
15.6223	6.7608	7.23435	7.4903	7.2569	7.34475	7.36955	7.31785	7.25815	7.42485		15.6223	7.23435	6.7608	7.4903	7.5908	7.29565	7.3321	7.3611	7.3568		15.6223	7.23435	6.7608	7.3166	7.1725	7.31315	7.48595		15.6223	7.23435	6.7608	7.33965	7.4903	7.34375	7.46285	7.13185	7.418	7.267	7.2569	7.2123	7.4291	7.1704	7.34475	7.2339	7.5307	7.16195	7.36955	7.2279	7.5908
15.639	6.75685	7.24205	7.5646	7.2773	7.3768	7.4056	7.33625	7.26935	7.46345		15.639	7.24205	6.75685	7.5646	7.6626	7.32525	7.37795	7.41085	7.39585		15.639	7.24205	6.75685	7.34295	7.1895	7.3355	7.52935		15.639	7.24205	6.75685	7.4135	7.5646	7.37485	7.49585	7.17105	7.4585	7.30025	7.2773	7.25715	7.4834	7.19595	7.3768	7.29	7.60085	7.18945	7.4056	7.28405	7.6626
15.6557	6.7652	7.24115	7.6406	7.2944	7.40535	7.4384	7.3636	7.294	7.5095		15.6557	7.24115	6.7652	7.6406	7.7489	7.36705	7.42605	7.46185	7.4402		15.6557	7.24115	6.7652	7.38075	7.22035	7.3587	7.562		15.6557	7.24115	6.7652	7.48705	7.6406	7.4154	7.53615	7.2209	7.5071	7.33415	7.2944	7.30685	7.5393	7.2216	7.40535	7.34885	7.691	7.2274	7.4384	7.3471	7.7489
15.6723	6.76225	7.2423	7.7306	7.3251	7.4454	7.48095	7.39395	7.3177	7.5665		15.6723	7.2423	6.76225	7.7306	7.8439	7.41635	7.4767	7.5179	7.4993		15.6723	7.2423	6.76225	7.42255	7.24225	7.3969	7.6201		15.6723	7.2423	6.76225	7.57035	7.7306	7.4532	7.5844	7.2729	7.5622	7.3705	7.3251	7.3584	7.60885	7.2651	7.4454	7.409	7.78155	7.2698	7.48095	7.41015	7.8439
15.689	6.76625	7.2559	7.8233	7.3451	7.48355	7.53615	7.43205	7.3522	7.6371		15.689	7.2559	6.76625	7.8233	7.95115	7.47005	7.5527	7.59175	7.55175		15.689	7.2559	6.76625	7.4652	7.2687	7.43695	7.68285		15.689	7.2559	6.76625	7.64615	7.8233	7.506	7.63885	7.32565	7.62325	7.41375	7.3451	7.41	7.67255	7.31075	7.48355	7.47975	7.8765	7.30645	7.53615	7.4881	7.95115
15.7057	6.77095	7.25005	7.91055	7.3825	7.53335	7.59625	7.46465	7.375	7.70375		15.7057	7.25005	6.77095	7.91055	8.052	7.5408	7.6171	7.6562	7.62885		15.7057	7.25005	6.77095	7.51385	7.3053	7.47425	7.7526		15.7057	7.25005	6.77095	7.72	7.91055	7.57125	7.69105	7.3817	7.68435	7.47035	7.3825	7.4708	7.74385	7.3479	7.53335	7.5022	7.96435	7.35395	7.59625	7.5575	8.052
15.7223	6.77645	7.25	7.99635	7.4175	7.5801	7.6518	7.5108	7.4096	7.7771		15.7223	7.25	6.77645	7.99635	8.1575	7.60785	7.6823	7.72595	7.6909		15.7223	7.25	6.77645	7.54775	7.33675	7.51705	7.82835		15.7223	7.25	6.77645	7.7847	7.99635	7.6202	7.7474	7.42705	7.7601	7.5201	7.4175	7.5217	7.8245	7.38765	7.5801	7.59185	8.04425	7.40705	7.6518	7.6228	8.1575
15.739	6.7799	7.2632	8.0821	7.4521	7.63035	7.7125	7.55645	7.44635	7.85005		15.739	7.2632	6.7799	8.0821	8.25025	7.6652	7.76185	7.80465	7.7598		15.739	7.2632	6.7799	7.5915	7.3743	7.56495	7.90075		15.739	7.2632	6.7799	7.8306	8.0821	7.6865	7.79995	7.47465	7.8253	7.5718	7.4521	7.56155	7.8897	7.44705	7.63035	7.6334	8.1127	7.4641	7.7125	7.68135	8.25025
15.7557	6.78765	7.2678	8.1426	7.4898	7.6807	7.76215	7.60105	7.4863	7.9102		15.7557	7.2678	6.78765	8.1426	8.3327	7.7376	7.83015	7.8638	7.8291		15.7557	7.2678	6.78765	7.6286	7.41635	7.6064	7.97835		15.7557	7.2678	6.78765	7.87085	8.1426	7.74585	7.85215	7.5168	7.89	7.61975	7.4898	7.59965	7.94485	7.49255	7.6807	7.6729	8.1625	7.50825	7.76215	7.7341	8.3327
15.7723	6.79795	7.26385	8.19445	7.5219	7.7241	7.8159	7.645	7.52735	7.9719		15.7723	7.26385	6.79795	8.19445	8.38525	7.7876	7.88725	7.91575	7.8763		15.7723	7.26385	6.79795	7.6543	7.45925	7.6446	8.03315		15.7723	7.26385	6.79795	7.89355	8.19445	7.7949	7.8917	7.54295	7.9433	7.6643	7.5219	7.62415	7.995	7.5443	7.7241	7.6994	8.19645	7.5522	7.8159	7.77575	8.38525
15.789	6.8007	7.276	8.21895	7.55465	7.7628	7.8619	7.6831	7.55595	8.01595		15.789	7.276	6.8007	8.21895	8.4241	7.8396	7.93155	7.9612	7.92825		15.789	7.276	6.8007	7.6775	7.49475	7.6976	8.0847		15.789	7.276	6.8007	7.90305	8.21895	7.8466	7.9248	7.5636	7.984	7.704	7.55465	7.63945	8.0266	7.5818	7.7628	7.71465	8.20985	7.58855	7.8619	7.8072	8.4241
15.8057	6.80385	7.2888	8.2342	7.5854	7.79735	7.89365	7.71275	7.58805	8.041		15.8057	7.2888	6.80385	8.2342	8.43915	7.87405	7.96175	7.9981	7.95845		15.8057	7.2888	6.80385	7.68695	7.5274	7.718	8.1204		15.8057	7.2888	6.80385	7.89865	8.2342	7.88245	7.9552	7.5786	8.0188	7.73465	7.5854	7.64795	8.05075	7.6133	7.79735	7.72225	8.216	7.61835	7.89365	7.81715	8.43915
15.8223	6.81625	7.29085	8.23115	7.6096	7.8193	7.9178	7.74635	7.6184	8.0667		15.8223	7.29085	6.81625	8.23115	8.4336	7.90375	7.98515	8.0103	7.992		15.8223	7.29085	6.81625	7.68725	7.55685	7.7458	8.1386		15.8223	7.29085	6.81625	7.88325	8.23115	7.9036	7.96265	7.58315	8.03395	7.7622	7.6096	7.65675	8.07275	7.63675	7.8193	7.71915	8.19435	7.63215	7.9178	7.82195	8.4336
15.839	6.8234	7.3092	8.2091	7.6234	7.84465	7.9392	7.7673	7.64195	8.08055		15.839	7.3092	6.8234	8.2091	8.4179	7.91565	7.99835	8.0181	7.99915		15.839	7.3092	6.8234	7.68385	7.58045	7.76315	8.14435		15.839	7.3092	6.8234	7.8623	8.2091	7.91755	7.9687	7.5826	8.0441	7.77835	7.6234	7.65825	8.07595	7.65285	7.84465	7.7137	8.1666	7.6454	7.9392	7.812	8.4179
15.8557	6.8316	7.3232	8.18405	7.63845	7.8536	7.9456	7.78385	7.64685	8.0644		15.8557	7.3232	6.8316	8.18405	8.3852	7.92145	7.99705	8.01785	8.0087		15.8557	7.3232	6.8316	7.67485	7.60465	7.77145	8.1347		15.8557	7.3232	6.8316	7.83955	8.18405	7.9203	7.9672	7.5691	8.04615	7.78885	7.63845	7.6439	8.0625	7.66275	7.8536	7.6974	8.13445	7.6409	7.9456	7.7974	8.3852
15.8723	6.845	7.33685	8.14795	7.64335	7.8511	7.9453	7.78925	7.6574	8.05575		15.8723	7.33685	6.845	8.14795	8.3471	7.9199	7.9811	8.011	8.00015		15.8723	7.33685	6.845	7.65445	7.6083	7.77095	8.11875		15.8723	7.33685	6.845	7.8041	8.14795	7.91105	7.95405	7.5583	8.0341	7.78765	7.64335	7.63515	8.04725	7.6673	7.8511	7.673	8.09355	7.6428	7.9453	7.7802	8.3471
15.889	6.85145	7.35375	8.11355	7.6495	7.84325	7.9389	7.7948	7.655	8.0368		15.889	7.35375	6.85145	8.11355	8.30825	7.9083	7.9659	8.00315	7.9933		15.889	7.35375	6.85145	7.63585	7.6066	7.76115	8.0964		15.889	7.35375	6.85145	7.7692	8.11355	7.9012	7.9305	7.5416	8.01895	7.7838	7.6495	7.61095	8.0284	7.65615	7.84325	7.65185	8.0524	7.63285	7.9389	7.75355	8.30825
15.9057	6.85385	7.3692	8.06985	7.645	7.8312	7.91945	7.79365	7.6525	8.00575		15.9057	7.3692	6.85385	8.06985	8.2601	7.8983	7.94185	7.97545	7.97865		15.9057	7.3692	6.85385	7.6155	7.60125	7.74475	8.06605		15.9057	7.3692	6.85385	7.73105	8.06985	7.8761	7.90425	7.5289	7.99405	7.7677	7.645	7.602	7.9986	7.6518	7.8312	7.62165	8.00325	7.6153	7.91945	7.7284	8.2601
15.9223	6.8633	7.37405	8.0266	7.6331	7.82005	7.90215	7.78515	7.6514	7.9716		15.9223	7.37405	6.8633	8.0266	8.2071	7.869	7.91855	7.9625	7.9655		15.9223	7.37405	6.8633	7.583	7.59865	7.7325	8.03265		15.9223	7.37405	6.8633	7.6895	8.0266	7.8517	7.87325	7.5046	7.97685	7.74965	7.6331	7.57795	7.9733	7.63365	7.82005	7.59305	7.96295	7.59515	7.90215	7.69795	8.2071
15.939	6.87005	7.39335	7.98735	7.62325	7.79515	7.88415	7.7754	7.6418	7.93885		15.939	7.39335	6.87005	7.98735	8.15475	7.8536	7.8875	7.9374	7.9374		15.939	7.39335	6.87005	7.56405	7.58315	7.7203	7.9944		15.939	7.39335	6.87005	7.6502	7.98735	7.8359	7.8375	7.48045	7.95445	7.7269	7.62325	7.5478	7.9432	7.61255	7.79515	7.5732	7.9229	7.57145	7.88415	7.66215	8.15475
15.9557	6.8742	7.4088	7.9409	7.60715	7.77135	7.8612	7.75405	7.62945	7.89965		15.9557	7.4088	6.8742	7.9409	8.1079	7.8245	7.86035	7.89855	7.91215		15.9557	7.4088	6.8742	7.54615	7.5694	7.6961	7.95835		15.9557	7.4088	6.8742	7.61765	7.9409	7.8041	7.80465	7.4535	7.9207	7.7096	7.60715	7.5267	7.91275	7.59115	7.77135	7.5347	7.87445	7.54905	7.8612	7.63015	8.1079
15.9723	6.88	7.41845	7.90195	7.59435	7.7477	7.82935	7.72375	7.60225	7.8574		15.9723	7.41845	6.88	7.90195	8.06525	7.795	7.83165	7.87065	7.88285		15.9723	7.41845	6.88	7.53055	7.54755	7.6667	7.92485		15.9723	7.41845	6.88	7.5855	7.90195	7.7703	7.7658	7.4276	7.8961	7.6729	7.59435	7.50005	7.87915	7.56725	7.7477	7.509	7.8274	7.52155	7.82935	7.59385	8.06525
15.989	6.889	7.42975	7.8653	7.5714	7.7139	7.799	7.6952	7.5888	7.8239		15.989	7.42975	6.889	7.8653	8.00765	7.7692	7.787	7.83255	7.8461		15.989	7.42975	6.889	7.50405	7.5408	7.6399	7.88865		15.989	7.42975	6.889	7.5527	7.8653	7.7461	7.7346	7.4088	7.86655	7.6575	7.5714	7.47605	7.85025	7.54055	7.7139	7.4851	7.7855	7.50255	7.799	7.5589	8.00765
16.0057	6.89955	7.45475	7.8185	7.5563	7.68275	7.7681	7.66925	7.5659	7.7856		16.0057	7.45475	6.89955	7.8185	7.96165	7.72755	7.7504	7.78745	7.8071		16.0057	7.45475	6.89955	7.4914	7.51395	7.6277	7.8527		16.0057	7.45475	6.89955	7.5099	7.8185	7.7099	7.70335	7.38395	7.83735	7.62245	7.5563	7.4482	7.80925	7.5151	7.68275	7.4572	7.75245	7.473	7.7681	7.5189	7.96165
16.0223	6.9091	7.4662	7.783	7.54145	7.658	7.736	7.64295	7.54805	7.75075		16.0223	7.4662	6.9091	7.783	7.9215	7.6936	7.7168	7.75565	7.76845		16.0223	7.4662	6.9091	7.48005	7.4914	7.5959	7.8094		16.0223	7.4662	6.9091	7.4853	7.783	7.6947	7.67915	7.36005	7.80795	7.60375	7.54145	7.4282	7.7808	7.48895	7.658	7.43265	7.71865	7.4448	7.736	7.49235	7.9215
16.039	6.91615	7.479	7.75195	7.51915	7.62925	7.6994	7.6181	7.5296	7.7196		16.039	7.479	6.91615	7.75195	7.87215	7.65885	7.67635	7.7168	7.7346		16.039	7.479	6.91615	7.4585	7.46905	7.57165	7.7866		16.039	7.479	6.91615	7.46165	7.75195	7.65895	7.65815	7.3445	7.77295	7.58235	7.51915	7.4038	7.7492	7.46155	7.62925	7.408	7.69235	7.4192	7.6994	7.4624	7.87215
16.0557	6.91985	7.49205	7.7226	7.5015	7.6007	7.68335	7.5974	7.50355	7.69535		16.0557	7.49205	6.91985	7.7226	7.83605	7.63285	7.65435	7.6766	7.70275		16.0557	7.49205	6.91985	7.45895	7.4571	7.56065	7.7618		16.0557	7.49205	6.91985	7.4337	7.7226	7.63425	7.6376	7.31815	7.7442	7.5513	7.5015	7.3941	7.71765	7.4464	7.6007	7.3886	7.6641	7.39845	7.68335	7.44035	7.83605
16.0723	6.92755	7.4982	7.6913	7.4835	7.57915	7.65415	7.5769	7.4875	7.6737		16.0723	7.4982	6.92755	7.6913	7.80195	7.5984	7.6265	7.64075	7.6665		16.0723	7.4982	6.92755	7.45155	7.4406	7.541	7.74095		16.0723	7.4982	6.92755	7.42175	7.6913	7.61195	7.6256	7.3061	7.71855	7.5296	7.4835	7.37255	7.68895	7.42185	7.57915	7.37215	7.6497	7.37365	7.65415	7.4237	7.80195
16.089	6.93305	7.5228	7.6724	7.4677	7.5625	7.6308	7.54675	7.47425	7.64715		16.089	7.5228	6.93305	7.6724	7.7821	7.57925	7.60185	7.62255	7.6434		16.089	7.5228	6.93305	7.4451	7.4281	7.5345	7.72305		16.089	7.5228	6.93305	7.41065	7.6724	7.58765	7.6151	7.29495	7.70235	7.514	7.4677	7.3592	7.6657	7.4076	7.5625	7.367	7.6266	7.36625	7.6308	7.4046	7.7821
16.1057	6.93895	7.53155	7.65395	7.4568	7.5465	7.61095	7.53725	7.4662	7.64105		16.1057	7.53155	6.93895	7.65395	7.7513	7.5551	7.58305	7.5974	7.6164		16.1057	7.53155	6.93895	7.4337	7.412	7.52165	7.70725		16.1057	7.53155	6.93895	7.39405	7.65395	7.57355	7.60195	7.28175	7.6827	7.4909	7.4568	7.3518	7.6468	7.3992	7.5465	7.35385	7.6121	7.3498	7.61095	7.38575	7.7513
16.1223	6.9506	7.54	7.6324	7.4495	7.5311	7.6009	7.52615	7.4515	7.62165		16.1223	7.54	6.9506	7.6324	7.7354	7.53855	7.5683	7.5815	7.60245		16.1223	7.54	6.9506	7.43025	7.3964	7.51055	7.6965		16.1223	7.54	6.9506	7.3872	7.6324	7.5551	7.596	7.28165	7.66415	7.4787	7.4495	7.3529	7.6357	7.37945	7.5311	7.34585	7.6085	7.3444	7.6009	7.3804	7.7354
16.139	6.9487	7.5534	7.62595	7.44945	7.524	7.5816	7.51395	7.4444	7.61245		16.139	7.5534	6.9487	7.62595	7.72275	7.5224	7.5499	7.56725	7.5861		16.139	7.5534	6.9487	7.426	7.39215	7.49555	7.6921		16.139	7.5534	6.9487	7.38525	7.62595	7.5445	7.5888	7.2712	7.6564	7.4722	7.44945	7.3427	7.6284	7.37005	7.524	7.34355	7.5934	7.3388	7.5816	7.372	7.72275
16.1557	6.95385	7.5616	7.61345	7.43915	7.5165	7.5695	7.5093	7.441	7.6014		16.1557	7.5616	6.95385	7.61345	7.71225	7.5162	7.55345	7.55515	7.57525		16.1557	7.5616	6.95385	7.4184	7.38075	7.4958	7.6819		16.1557	7.5616	6.95385	7.37505	7.61345	7.53095	7.5766	7.27085	7.65015	7.4588	7.43915	7.34065	7.61765	7.36105	7.5165	7.34225	7.588	7.3231	7.5695	7.36595	7.71225
16.1723	6.9642	7.5718	7.612	7.4303	7.5078	7.56175	7.50115	7.4319	7.59435		16.1723	7.5718	6.9642	7.612	7.70775	7.50755	7.54085	7.54735	7.56925		16.1723	7.5718	6.9642	7.41555	7.37745	7.5026	7.67535		16.1723	7.5718	6.9642	7.3744	7.612	7.52015	7.5762	7.2769	7.6464	7.44885	7.4303	7.3443	7.60975	7.34905	7.5078	7.34415	7.5817	7.3175	7.56175	7.3607	7.70775
16.189	6.97065	7.5757	7.60785	7.4246	7.50745	7.5585	7.5018	7.4268	7.59255		16.189	7.5757	6.97065	7.60785	7.6933	7.50135	7.52915	7.54155	7.5642		16.189	7.5757	6.97065	7.41535	7.3719	7.49055	7.6716		16.189	7.5757	6.97065	7.37	7.60785	7.51905	7.5769	7.27425	7.6336	7.43785	7.4246	7.33815	7.60565	7.34835	7.50745	7.3411	7.57505	7.31735	7.5585	7.36545	7.6933
16.2057	6.97935	7.58815	7.5976	7.42385	7.4915	7.55095	7.49655	7.42805	7.57715		16.2057	7.58815	6.97935	7.5976	7.68715	7.49345	7.5271	7.5473	7.5483		16.2057	7.58815	6.97935	7.4154	7.3691	7.4933	7.6651		16.2057	7.58815	6.97935	7.37085	7.5976	7.51225	7.57405	7.275	7.6398	7.43855	7.42385	7.3381	7.6052	7.34565	7.4915	7.3361	7.57595	7.31555	7.55095	7.359	7.68715
16.2223	6.98325	7.5935	7.59775	7.41945	7.5051	7.5437	7.49465	7.42145	7.583		16.2223	7.5935	6.98325	7.59775	7.6769	7.4956	7.52185	7.5391	7.5505		16.2223	7.5935	6.98325	7.40435	7.3701	7.49265	7.65615		16.2223	7.5935	6.98325	7.37435	7.59775	7.50935	7.57085	7.26785	7.6382	7.4341	7.41945	7.3394	7.605	7.3378	7.5051	7.33365	7.57265	7.309	7.5437	7.35575	7.6769
16.239	6.9839	7.6032	7.59325	7.42345	7.4923	7.54045	7.4923	7.41535	7.57865		16.239	7.6032	6.9839	7.59325	7.6849	7.48885	7.5101	7.54065	7.54615		16.239	7.6032	6.9839	7.4031	7.35675	7.48765	7.6501		16.239	7.6032	6.9839	7.36425	7.59325	7.50505	7.57475	7.2694	7.6361	7.43015	7.42345	7.3344	7.6014	7.33615	7.4923	7.33645	7.57035	7.301	7.54045	7.35555	7.6849
16.2557	6.9876	7.60955	7.5939	7.4162	7.4927	7.54115	7.48655	7.4222	7.57335		16.2557	7.60955	6.9876	7.5939	7.6753	7.48805	7.51415	7.53345	7.54095		16.2557	7.60955	6.9876	7.40075	7.355	7.4858	7.65855		16.2557	7.60955	6.9876	7.3769	7.5939	7.4985	7.5724	7.26945	7.62975	7.42775	7.4162	7.34005	7.59635	7.3294	7.4927	7.33475	7.5691	7.30595	7.54115	7.3497	7.6753
16.2723	6.98605	7.6074	7.5872	7.4224	7.49015	7.5333	7.48835	7.4293	7.57665		16.2723	7.6074	6.98605	7.5872	7.6788	7.48655	7.50885	7.5339	7.5397		16.2723	7.6074	6.98605	7.3992	7.36235	7.48435	7.65745		16.2723	7.6074	6.98605	7.37975	7.5872	7.49895	7.57115	7.2612	7.6348	7.4233	7.4224	7.3367	7.5926	7.33295	7.49015	7.33075	7.57455	7.3044	7.5333	7.3574	7.6788
16.289	6.9893	7.6149	7.59545	7.4263	7.4853	7.5313	7.48475	7.4192	7.57215		16.289	7.6149	6.9893	7.59545	7.6806	7.48985	7.5194	7.52795	7.53825		16.289	7.6149	6.9893	7.39945	7.3557	7.4894	7.6573		16.289	7.6149	6.9893	7.38415	7.59545	7.4959	7.5837	7.27015	7.6373	7.4245	7.4263	7.34175	7.60275	7.3336	7.4853	7.3303	7.5783	7.30885	7.5313	7.35475	7.6806
16.3057	6.99315	7.62885	7.60715	7.42475	7.4879	7.52895	7.49185	7.4254	7.57375		16.3057	7.62885	6.99315	7.60715	7.68395	7.49085	7.51975	7.53875	7.54385		16.3057	7.62885	6.99315	7.3991	7.3537	7.48855	7.6593		16.3057	7.62885	6.99315	7.39105	7.60715	7.4954	7.58515	7.28385	7.6424	7.41845	7.42475	7.34205	7.60155	7.3361	7.4879	7.34265	7.5869	7.30235	7.52895	7.3542	7.68395
16.3223	6.99925	7.6381	7.61015	7.42885	7.4829	7.53705	7.48515	7.42695	7.575		16.3223	7.6381	6.99925	7.61015	7.69155	7.4968	7.51335	7.5415	7.53635		16.3223	7.6381	6.99925	7.39045	7.3551	7.4914	7.66215		16.3223	7.6381	6.99925	7.3906	7.61015	7.4958	7.5793	7.2805	7.6438	7.42675	7.42885	7.34625	7.60765	7.3363	7.4829	7.3459	7.59125	7.30535	7.53705	7.36245	7.69155
16.339	6.99925	7.63895	7.62205	7.43255	7.49835	7.5329	7.4866	7.42965	7.5721		16.339	7.63895	6.99925	7.62205	7.69555	7.50305	7.51935	7.5454	7.55075		16.339	7.63895	6.99925	7.38485	7.3505	7.49525	7.6649		16.339	7.63895	6.99925	7.39125	7.62205	7.50055	7.57315	7.2854	7.65715	7.42965	7.43255	7.34925	7.61025	7.339	7.49835	7.3475	7.58905	7.3012	7.5329	7.36285	7.69555
16.3557	7.00575	7.64475	7.62215	7.4353	7.48565	7.53625	7.4944	7.42925	7.5691		16.3557	7.64475	7.00575	7.62215	7.6903	7.5138	7.51915	7.55065	7.55595		16.3557	7.64475	7.00575	7.38675	7.35875	7.4998	7.6643		16.3557	7.64475	7.00575	7.38475	7.62215	7.50565	7.56895	7.28325	7.66385	7.42175	7.4353	7.3457	7.6139	7.33265	7.48565	7.3513	7.59355	7.2988	7.53625	7.36005	7.6903
16.3723	7.00315	7.6516	7.63065	7.4345	7.4864	7.5341	7.4823	7.4281	7.56105		16.3723	7.6516	7.00315	7.63065	7.6969	7.5192	7.52275	7.5577	7.55695		16.3723	7.6516	7.00315	7.3822	7.35705	7.4983	7.666		16.3723	7.6516	7.00315	7.3739	7.63065	7.50865	7.56705	7.29275	7.65735	7.4226	7.4345	7.3461	7.61575	7.33025	7.4864	7.35175	7.5831	7.2952	7.5341	7.36485	7.6969
16.389	7.0034	7.6566	7.625	7.4414	7.4863	7.53705	7.48275	7.4303	7.559		16.389	7.6566	7.0034	7.625	7.69485	7.5066	7.5178	7.55875	7.55725		16.389	7.6566	7.0034	7.38365	7.35025	7.49365	7.6628		16.389	7.6566	7.0034	7.3596	7.625	7.4973	7.55895	7.28715	7.6561	7.41625	7.4414	7.34225	7.61715	7.32355	7.4863	7.3439	7.5784	7.2872	7.53705	7.3639	7.69485
16.4057	7.00445	7.6541	7.62415	7.431	7.47855	7.52945	7.47415	7.41805	7.54265		16.4057	7.6541	7.00445	7.62415	7.6857	7.51305	7.5175	7.55245	7.56315		16.4057	7.6541	7.00445	7.38085	7.3452	7.4955	7.65685		16.4057	7.6541	7.00445	7.34495	7.62415	7.49785	7.55445	7.2812	7.65275	7.40765	7.431	7.33605	7.61045	7.3162	7.47855	7.33825	7.57005	7.28355	7.52945	7.35665	7.6857
16.4223	7.0081	7.66475	7.6117	7.4256	7.4722	7.5265	7.4665	7.41615	7.54355		16.4223	7.66475	7.0081	7.6117	7.66635	7.5093	7.51165	7.54295	7.5528		16.4223	7.66475	7.0081	7.3747	7.3448	7.4887	7.64665		16.4223	7.66475	7.0081	7.3312	7.6117	7.4924	7.551	7.2722	7.6387	7.4048	7.4256	7.32255	7.60055	7.3251	7.4722	7.328	7.55395	7.28395	7.5265	7.34505	7.66635
16.439	7.006	7.66095	7.6059	7.4182	7.4663	7.5143	7.46565	7.4053	7.53405		16.439	7.66095	7.006	7.6059	7.6539	7.4972	7.497	7.53535	7.5429		16.439	7.66095	7.006	7.37065	7.3371	7.4834	7.64225		16.439	7.66095	7.006	7.32365	7.6059	7.48205	7.52835	7.26375	7.62685	7.3989	7.4182	7.3107	7.58745	7.3125	7.4663	7.31705	7.53895	7.2732	7.5143	7.33795	7.6539
16.4557	7.01195	7.6637	7.58045	7.41445	7.45765	7.51205	7.456	7.4002	7.5269		16.4557	7.6637	7.01195	7.58045	7.6437	7.49345	7.48485	7.5257	7.53875		16.4557	7.6637	7.01195	7.3635	7.33465	7.47345	7.63995		16.4557	7.6637	7.01195	7.31205	7.58045	7.47445	7.5339	7.25215	7.6157	7.3925	7.41445	7.2978	7.5835	7.30765	7.45765	7.3016	7.52155	7.26655	7.51205	7.3263	7.6437
16.4723	7.00815	7.6705	7.56395	7.4066	7.45155	7.50545	7.45085	7.3929	7.5108		16.4723	7.6705	7.00815	7.56395	7.6315	7.4728	7.47425	7.5097	7.52555		16.4723	7.6705	7.00815	7.3653	7.3239	7.4644	7.62945		16.4723	7.6705	7.00815	7.30175	7.56395	7.46855	7.53735	7.2408	7.6053	7.3832	7.4066	7.29195	7.56455	7.29165	7.45155	7.2925	7.51245	7.26685	7.50545	7.3126	7.6315
16.489	7.00345	7.6757	7.55035	7.3961	7.44845	7.50115	7.44555	7.3876	7.5156		16.489	7.6757	7.00345	7.55035	7.61835	7.4607	7.4695	7.4933	7.5104		16.489	7.6757	7.00345	7.3618	7.32025	7.46345	7.61905		16.489	7.6757	7.00345	7.29225	7.55035	7.46	7.53055	7.2329	7.58355	7.38045	7.3961	7.28295	7.5595	7.2933	7.44845	7.2877	7.50495	7.2673	7.50115	7.3067	7.61835
16.5057	7.0084	7.67925	7.53625	7.39255	7.43545	7.4936	7.43395	7.37955	7.51125		16.5057	7.67925	7.0084	7.53625	7.6141	7.4469	7.4598	7.48385	7.50215		16.5057	7.67925	7.0084	7.35475	7.31285	7.46185	7.61585		16.5057	7.67925	7.0084	7.2859	7.53625	7.4562	7.51875	7.2217	7.5818	7.37195	7.39255	7.27595	7.54845	7.29635	7.43545	7.277	7.50055	7.2515	7.4936	7.2976	7.6141
16.5223	7.00825	7.6779	7.52855	7.37865	7.4368	7.48425	7.4363	7.38375	7.5067		16.5223	7.6779	7.00825	7.52855	7.60395	7.44505	7.45235	7.4677	7.4934		16.5223	7.6779	7.00825	7.36125	7.3118	7.4529	7.61695		16.5223	7.6779	7.00825	7.28545	7.52855	7.44605	7.5239	7.21645	7.5686	7.36735	7.37865	7.2639	7.54195	7.2841	7.4368	7.2745	7.49205	7.2578	7.48425	7.28735	7.60395
16.539	7.0129	7.67655	7.5222	7.38525	7.43485	7.4856	7.4299	7.38065	7.49705		16.539	7.67655	7.0129	7.5222	7.5922	7.43565	7.4407	7.4723	7.49045		16.539	7.67655	7.0129	7.3519	7.30575	7.4498	7.61475		16.539	7.67655	7.0129	7.2751	7.5222	7.45005	7.53225	7.21685	7.5657	7.36925	7.38525	7.25895	7.5355	7.2825	7.43485	7.26915	7.4897	7.2543	7.4856	7.2826	7.5922
16.5557	7.0102	7.68675	7.51665	7.3772	7.43005	7.47525	7.42935	7.372	7.5002		16.5557	7.68675	7.0102	7.51665	7.58555	7.4341	7.4408	7.4707	7.4802		16.5557	7.68675	7.0102	7.3549	7.3041	7.4466	7.6118		16.5557	7.68675	7.0102	7.2695	7.51665	7.44055	7.5241	7.2158	7.5638	7.36545	7.3772	7.26155	7.53465	7.28525	7.43005	7.2661	7.482	7.2504	7.47525	7.2807	7.58555
16.5723	7.01315	7.69145	7.5194	7.37535	7.4338	7.48095	7.4223	7.37555	7.49495		16.5723	7.69145	7.01315	7.5194	7.58425	7.4273	7.4406	7.46215	7.4812		16.5723	7.69145	7.01315	7.35295	7.30255	7.4446	7.6166		16.5723	7.69145	7.01315	7.2721	7.5194	7.4362	7.5254	7.20975	7.55905	7.3654	7.37535	7.2534	7.52865	7.2784	7.4338	7.26525	7.4827	7.24945	7.48095	7.2756	7.58425
16.589	7.00915	7.6906	7.5109	7.3754	7.43085	7.4738	7.42485	7.37035	7.489		16.589	7.6906	7.00915	7.5109	7.582	7.42365	7.4335	7.45655	7.47525		16.589	7.6906	7.00915	7.3525	7.3005	7.4437	7.62015		16.589	7.6906	7.00915	7.26485	7.5109	7.4356	7.52225	7.20475	7.5511	7.36225	7.3754	7.2496	7.5215	7.2775	7.43085	7.2606	7.4789	7.2462	7.4738	7.2736	7.582
16.6057	7.0102	7.70255	7.50995	7.3687	7.4273	7.47045	7.4279	7.3678	7.4818		16.6057	7.70255	7.0102	7.50995	7.5783	7.41885	7.43065	7.46055	7.4735		16.6057	7.70255	7.0102	7.3505	7.30255	7.44575	7.6336		16.6057	7.70255	7.0102	7.25795	7.50995	7.44105	7.51705	7.20465	7.55555	7.3581	7.3687	7.2485	7.5202	7.2809	7.4273	7.25615	7.4722	7.24	7.47045	7.2705	7.5783
16.6223	7.0041	7.7025	7.50595	7.36725	7.4229	7.47165	7.4179	7.3591	7.47985		16.6223	7.7025	7.0041	7.50595	7.57085	7.41395	7.43245	7.4488	7.47555		16.6223	7.7025	7.0041	7.35165	7.2968	7.4434	7.6465		16.6223	7.7025	7.0041	7.2552	7.50595	7.43295	7.5239	7.19605	7.5514	7.35475	7.36725	7.2398	7.51215	7.2732	7.4229	7.25375	7.4672	7.2422	7.47165	7.26835	7.57085
16.639	7.0123	7.70305	7.4954	7.3643	7.4194	7.4692	7.41805	7.35725	7.47705		16.639	7.70305	7.0123	7.4954	7.55835	7.40865	7.4243	7.4432	7.46695		16.639	7.70305	7.0123	7.34415	7.29215	7.4365	7.65795		16.639	7.70305	7.0123	7.25135	7.4954	7.4331	7.51765	7.1878	7.54285	7.346	7.3643	7.23655	7.5072	7.26685	7.4194	7.24125	7.46315	7.23955	7.4692	7.264	7.55835
16.6557	7.0048	7.70175	7.4911	7.35925	7.41435	7.46675	7.40975	7.3572	7.47905		16.6557	7.70175	7.0048	7.4911	7.55645	7.40805	7.42065	7.4388	7.4644		16.6557	7.70175	7.0048	7.34545	7.29065	7.4335	7.66155		16.6557	7.70175	7.0048	7.24915	7.4911	7.43035	7.51775	7.1915	7.53885	7.34375	7.35925	7.23895	7.5036	7.2652	7.41435	7.2391	7.4594	7.2317	7.46675	7.25555	7.55645
16.6723	7.0116	7.7063	7.4876	7.3585	7.4091	7.46845	7.4034	7.35825	7.47675		16.6723	7.7063	7.0116	7.4876	7.55265	7.4044	7.41485	7.4332	7.45895		16.6723	7.7063	7.0116	7.3386	7.2849	7.4336	7.6478		16.6723	7.7063	7.0116	7.24705	7.4876	7.42805	7.5093	7.1812	7.53395	7.33955	7.3585	7.23045	7.5011	7.2634	7.4091	7.2368	7.46325	7.22745	7.46845	7.2461	7.55265
16.689	7.0084	7.71155	7.48225	7.35695	7.4072	7.45515	7.40165	7.3553	7.47625		16.689	7.71155	7.0084	7.48225	7.54695	7.3938	7.4068	7.42905	7.45245		16.689	7.71155	7.0084	7.34215	7.28895	7.42745	7.64075		16.689	7.71155	7.0084	7.24695	7.48225	7.42715	7.50595	7.1865	7.5382	7.3249	7.35695	7.22785	7.4981	7.2555	7.4072	7.23635	7.46065	7.23555	7.45515	7.2433	7.54695
16.7057	7.0099	7.7152	7.4815	7.3567	7.40435	7.45365	7.41345	7.3533	7.4692		16.7057	7.7152	7.0099	7.4815	7.54955	7.3953	7.40955	7.42455	7.44585		16.7057	7.7152	7.0099	7.33635	7.28055	7.4347	7.63035		16.7057	7.7152	7.0099	7.24505	7.4815	7.41785	7.51075	7.1824	7.5359	7.33035	7.3567	7.2314	7.49295	7.26335	7.40435	7.2249	7.45395	7.23045	7.45365	7.24255	7.54955
16.7223	7.0106	7.7125	7.47815	7.35775	7.40775	7.454	7.40615	7.35585	7.4699		16.7223	7.7125	7.0106	7.47815	7.5372	7.39145	7.4114	7.4233	7.4434		16.7223	7.7125	7.0106	7.3401	7.2793	7.4264	7.6153		16.7223	7.7125	7.0106	7.2449	7.47815	7.4127	7.50645	7.18145	7.53665	7.3274	7.35775	7.2291	7.49285	7.2624	7.40775	7.23235	7.45075	7.2303	7.454	7.24595	7.5372
16.739	7.00615	7.72835	7.47585	7.35255	7.4052	7.4506	7.40415	7.35375	7.46655		16.739	7.72835	7.00615	7.47585	7.5388	7.38695	7.40885	7.4195	7.44035		16.739	7.72835	7.00615	7.3389	7.28125	7.42495	7.6089		16.739	7.72835	7.00615	7.24155	7.47585	7.405	7.4968	7.17965	7.53535	7.32645	7.35255	7.21975	7.4871	7.25585	7.4052	7.23125	7.4451	7.2239	7.4506	7.23715	7.5388
16.7557	7.0099	7.7218	7.47165	7.35275	7.40445	7.44345	7.4058	7.34995	7.4625		16.7557	7.7218	7.0099	7.47165	7.53285	7.3927	7.39945	7.4119	7.44205		16.7557	7.7218	7.0099	7.33915	7.27055	7.42125	7.61045		16.7557	7.7218	7.0099	7.2323	7.47165	7.40615	7.50735	7.1766	7.52695	7.3208	7.35275	7.2237	7.4831	7.25415	7.40445	7.2251	7.44535	7.2168	7.44345	7.23675	7.53285
16.7723	7.01205	7.72275	7.46525	7.34065	7.3986	7.44055	7.39905	7.3411	7.466		16.7723	7.72275	7.01205	7.46525	7.53415	7.3901	7.3985	7.4102	7.4393		16.7723	7.72275	7.01205	7.34105	7.2757	7.42245	7.60345		16.7723	7.72275	7.01205	7.23235	7.46525	7.40695	7.498	7.16975	7.5289	7.32075	7.34065	7.21925	7.4781	7.2579	7.3986	7.21885	7.4428	7.2217	7.44055	7.22855	7.53415
16.789	7.0099	7.7343	7.46355	7.3465	7.39265	7.44415	7.3952	7.34615	7.463		16.789	7.7343	7.0099	7.46355	7.5283	7.376	7.3981	7.41285	7.43115		16.789	7.7343	7.0099	7.3401	7.2741	7.41615	7.60565		16.789	7.7343	7.0099	7.2305	7.46355	7.40215	7.49495	7.1683	7.52875	7.3161	7.3465	7.2141	7.4738	7.2529	7.39265	7.21475	7.4392	7.2156	7.44415	7.2285	7.5283
16.8057	7.02055	7.73345	7.46385	7.34315	7.3889	7.4367	7.40355	7.3443	7.4684		16.8057	7.73345	7.02055	7.46385	7.5285	7.37785	7.39235	7.4097	7.4323		16.8057	7.73345	7.02055	7.3362	7.2699	7.4209	7.6084		16.8057	7.73345	7.02055	7.2233	7.46385	7.4029	7.49225	7.1625	7.5291	7.3118	7.34315	7.20945	7.47395	7.25205	7.3889	7.21135	7.43685	7.2124	7.4367	7.23345	7.5285
16.8223	7.02035	7.7462	7.4583	7.3493	7.39075	7.42785	7.40105	7.3444	7.46365		16.8223	7.7462	7.02035	7.4583	7.52965	7.381	7.3945	7.39835	7.43135		16.8223	7.7462	7.02035	7.3401	7.26935	7.41645	7.6114		16.8223	7.7462	7.02035	7.2257	7.4583	7.40775	7.496	7.16285	7.52215	7.30475	7.3493	7.21435	7.4629	7.2475	7.39075	7.2141	7.44175	7.22445	7.42785	7.2288	7.52965
16.839	7.0188	7.7507	7.45895	7.3436	7.38835	7.42935	7.4067	7.34025	7.4631		16.839	7.7507	7.0188	7.45895	7.5382	7.3704	7.3935	7.4005	7.4282		16.839	7.7507	7.0188	7.33095	7.2637	7.42125	7.60175		16.839	7.7507	7.0188	7.2205	7.45895	7.3992	7.4917	7.1631	7.5208	7.3092	7.3436	7.21225	7.47085	7.24355	7.38835	7.2134	7.44405	7.21635	7.42935	7.23145	7.5382
16.8557	7.0145	7.76065	7.46575	7.34105	7.38925	7.42695	7.40255	7.33865	7.46385		16.8557	7.76065	7.0145	7.46575	7.5395	7.3742	7.3921	7.40315	7.4321		16.8557	7.76065	7.0145	7.33615	7.2672	7.41755	7.61485		16.8557	7.76065	7.0145	7.2226	7.46575	7.40575	7.50245	7.16465	7.523	7.3138	7.34105	7.21155	7.469	7.2521	7.38925	7.21495	7.4415	7.21495	7.42695	7.23395	7.5395
16.8723	7.01635	7.76825	7.4635	7.3471	7.3919	7.43085	7.40535	7.33485	7.4607		16.8723	7.76825	7.01635	7.4635	7.5442	7.37125	7.39515	7.41165	7.4355		16.8723	7.76825	7.01635	7.3343	7.27535	7.41785	7.60055		16.8723	7.76825	7.01635	7.2304	7.4635	7.40695	7.5002	7.167	7.51925	7.31055	7.3471	7.21215	7.47605	7.24555	7.3919	7.21515	7.4442	7.22015	7.43085	7.2366	7.5442
16.889	7.0088	7.7629	7.465	7.34765	7.39515	7.42985	7.401	7.3398	7.4608		16.889	7.7629	7.0088	7.465	7.54035	7.3733	7.39885	7.4051	7.43145		16.889	7.7629	7.0088	7.33355	7.2689	7.42105	7.60235		16.889	7.7629	7.0088	7.2278	7.465	7.40215	7.50205	7.16215	7.5235	7.31075	7.34765	7.2159	7.47495	7.24655	7.39515	7.2164	7.44885	7.22055	7.42985	7.22755	7.54035
16.9057	7.0068	7.759	7.47185	7.347	7.39245	7.44105	7.40425	7.34565	7.4648		16.9057	7.759	7.0068	7.47185	7.542	7.36865	7.40075	7.4112	7.4334		16.9057	7.759	7.0068	7.3313	7.272	7.4241	7.599		16.9057	7.759	7.0068	7.23015	7.47185	7.412	7.49965	7.1703	7.52375	7.3158	7.347	7.22085	7.4806	7.25305	7.39245	7.2147	7.44935	7.2196	7.44105	7.2247	7.542
16.9223	7.0035	7.755	7.46905	7.35045	7.40275	7.44015	7.4052	7.3493	7.46565		16.9223	7.755	7.0035	7.46905	7.54455	7.37115	7.4028	7.41065	7.4358		16.9223	7.755	7.0035	7.32095	7.2732	7.41985	7.5976		16.9223	7.755	7.0035	7.23975	7.46905	7.4136	7.5116	7.1724	7.52565	7.3217	7.35045	7.2159	7.48385	7.2526	7.40275	7.21595	7.459	7.22765	7.44015	7.23095	7.54455
16.939	7.00145	7.75705	7.4767	7.34835	7.40095	7.43935	7.4048	7.3557	7.4693		16.939	7.75705	7.00145	7.4767	7.54185	7.3735	7.40095	7.41605	7.4326		16.939	7.75705	7.00145	7.32225	7.27635	7.41705	7.5903		16.939	7.75705	7.00145	7.24065	7.4767	7.4138	7.513	7.1699	7.53435	7.3182	7.34835	7.2236	7.47565	7.2525	7.40095	7.22105	7.4511	7.2334	7.43935	7.22575	7.54185
16.9557	7.0003	7.7573	7.4684	7.35165	7.4025	7.4435	7.4046	7.34275	7.4595		16.9557	7.7573	7.0003	7.4684	7.53705	7.3794	7.40165	7.41965	7.43345		16.9557	7.7573	7.0003	7.32335	7.27435	7.41535	7.58255		16.9557	7.7573	7.0003	7.2459	7.4684	7.4096	7.50825	7.17175	7.52745	7.32365	7.35165	7.22085	7.4782	7.2565	7.4025	7.22315	7.45325	7.2299	7.4435	7.2322	7.53705
16.9723	6.99895	7.748	7.4781	7.3578	7.40065	7.44565	7.40435	7.33795	7.45915		16.9723	7.748	6.99895	7.4781	7.5306	7.3862	7.40075	7.4123	7.4351		16.9723	7.748	6.99895	7.322	7.2761	7.4161	7.58065		16.9723	7.748	6.99895	7.2423	7.4781	7.41095	7.50995	7.1714	7.53625	7.328	7.3578	7.2217	7.486	7.2619	7.40065	7.2217	7.4486	7.22385	7.44565	7.2306	7.5306
16.989	6.99745	7.7461	7.466	7.3475	7.3985	7.45405	7.4024	7.34585	7.45695		16.989	7.7461	6.99745	7.466	7.5207	7.3794	7.39565	7.40815	7.43175		16.989	7.7461	6.99745	7.3253	7.2727	7.4116	7.5747		16.989	7.7461	6.99745	7.23735	7.466	7.4069	7.5125	7.1703	7.53385	7.3261	7.3475	7.22085	7.47715	7.25585	7.3985	7.2222	7.4422	7.21725	7.45405	7.22835	7.5207
17.0057	6.9964	7.7439	7.4656	7.34085	7.40165	7.45415	7.40345	7.33765	7.45485		17.0057	7.7439	6.9964	7.4656	7.51855	7.37805	7.38955	7.40465	7.42475		17.0057	7.7439	6.9964	7.32445	7.2677	7.41805	7.5715		17.0057	7.7439	6.9964	7.2331	7.4656	7.40505	7.50235	7.1633	7.5231	7.31835	7.34085	7.2097	7.47215	7.2572	7.40165	7.2112	7.43665	7.21065	7.45415	7.22635	7.51855
17.0223	6.9981	7.7428	7.45815	7.3403	7.3821	7.4537	7.3941	7.33545	7.44815		17.0223	7.7428	6.9981	7.45815	7.52025	7.37875	7.3939	7.407	7.42345		17.0223	7.7428	6.9981	7.32045	7.2626	7.40845	7.5806		17.0223	7.7428	6.9981	7.22475	7.45815	7.3984	7.494	7.1544	7.51835	7.3103	7.3403	7.20665	7.47025	7.2565	7.3821	7.21745	7.43725	7.21285	7.4537	7.2245	7.52025
17.039	6.99765	7.7377	7.4555	7.33775	7.3865	7.4472	7.39315	7.3294	7.44755		17.039	7.7377	6.99765	7.4555	7.5069	7.3727	7.3864	7.3969	7.418		17.039	7.7377	6.99765	7.32775	7.2559	7.4084	7.5627		17.039	7.7377	6.99765	7.2235	7.4555	7.39525	7.4915	7.1569	7.51645	7.31325	7.33775	7.20175	7.46315	7.24455	7.3865	7.207	7.42405	7.2084	7.4472	7.2191	7.5069
17.0557	6.99795	7.74245	7.4509	7.33745	7.37805	7.4439	7.3852	7.3278	7.45		17.0557	7.74245	6.99795	7.4509	7.50665	7.36965	7.3893	7.3959	7.4136		17.0557	7.74245	6.99795	7.32685	7.2561	7.4067	7.5686		17.0557	7.74245	6.99795	7.21985	7.4509	7.39345	7.4847	7.1544	7.51315	7.3075	7.33745	7.2025	7.45315	7.24755	7.37805	7.2052	7.43215	7.2068	7.4439	7.2088	7.50665
17.0723	6.9948	7.73135	7.44795	7.33635	7.37815	7.43775	7.37835	7.33115	7.44725		17.0723	7.73135	6.9948	7.44795	7.5044	7.36385	7.37825	7.39205	7.4125		17.0723	7.73135	6.9948	7.3241	7.2537	7.40065	7.57195		17.0723	7.73135	6.9948	7.2158	7.44795	7.39	7.4824	7.15155	7.5129	7.3085	7.33635	7.20255	7.4666	7.2428	7.37815	7.2082	7.42665	7.2044	7.43775	7.2186	7.5044
17.089	6.99515	7.72725	7.44625	7.33235	7.38135	7.43555	7.3706	7.3275	7.4411		17.089	7.72725	6.99515	7.44625	7.49705	7.36515	7.38775	7.3887	7.41245		17.089	7.72725	6.99515	7.32495	7.25285	7.40085	7.56005		17.089	7.72725	6.99515	7.2129	7.44625	7.39075	7.47985	7.1519	7.50775	7.309	7.33235	7.1945	7.45375	7.24205	7.38135	7.20195	7.4246	7.20355	7.43555	7.21665	7.49705
17.1057	6.9915	7.71655	7.44265	7.3343	7.37825	7.43525	7.36965	7.3264	7.43955		17.1057	7.71655	6.9915	7.44265	7.49335	7.3608	7.3841	7.39405	7.41545		17.1057	7.71655	6.9915	7.32535	7.25425	7.39965	7.5524		17.1057	7.71655	6.9915	7.2069	7.44265	7.3893	7.4751	7.14235	7.499	7.29815	7.3343	7.1953	7.45085	7.2375	7.37825	7.1952	7.4298	7.2037	7.43525	7.21035	7.49335
17.1223	6.9917	7.71135	7.43935	7.33025	7.36975	7.42755	7.37265	7.32845	7.43755		17.1223	7.71135	6.9917	7.43935	7.4951	7.3612	7.374	7.37605	7.4088		17.1223	7.71135	6.9917	7.32175	7.24805	7.4027	7.55155		17.1223	7.71135	6.9917	7.2025	7.43935	7.3835	7.47605	7.1474	7.496	7.3019	7.33025	7.1823	7.4509	7.23635	7.36975	7.19585	7.42295	7.19935	7.42755	7.2059	7.4951
17.139	6.9868	7.70815	7.43805	7.3232	7.3706	7.4194	7.3618	7.32285	7.4379		17.139	7.70815	6.9868	7.43805	7.49785	7.35625	7.369	7.3845	7.4076		17.139	7.70815	6.9868	7.325	7.2444	7.40095	7.5415		17.139	7.70815	6.9868	7.2012	7.43805	7.38335	7.47945	7.14275	7.4896	7.293	7.3232	7.1891	7.4556	7.2369	7.3706	7.1862	7.41835	7.20115	7.4194	7.2047	7.49785
17.1557	6.98725	7.6939	7.4389	7.32245	7.368	7.41935	7.3619	7.315	7.4464		17.1557	7.6939	6.98725	7.4389	7.4888	7.35395	7.37355	7.3746	7.4033		17.1557	7.6939	6.98725	7.32395	7.2523	7.39795	7.5385		17.1557	7.6939	6.98725	7.19695	7.4389	7.37755	7.4809	7.14535	7.4921	7.2991	7.32245	7.18915	7.44485	7.23455	7.368	7.1839	7.4176	7.20335	7.41935	7.19855	7.4888
17.1723	6.986	7.68345	7.43485	7.32285	7.3708	7.41815	7.36425	7.3176	7.44425		17.1723	7.68345	6.986	7.43485	7.4944	7.35155	7.3739	7.3806	7.4014		17.1723	7.68345	6.986	7.32665	7.24665	7.4003	7.53815		17.1723	7.68345	6.986	7.19685	7.43485	7.38165	7.4809	7.13305	7.48615	7.30055	7.32285	7.188	7.44425	7.2286	7.3708	7.18365	7.4182	7.20845	7.41815	7.1994	7.4944
17.189	6.9862	7.66715	7.43905	7.3243	7.3654	7.4178	7.3745	7.32045	7.4542		17.189	7.66715	6.9862	7.43905	7.49655	7.3505	7.3743	7.3755	7.401		17.189	7.66715	6.9862	7.3227	7.2508	7.3973	7.54945		17.189	7.66715	6.9862	7.20015	7.43905	7.38365	7.4904	7.1341	7.48455	7.30075	7.3243	7.18745	7.4474	7.22765	7.3654	7.1857	7.42715	7.20135	7.4178	7.20275	7.49655
17.2057	6.98805	7.66535	7.4389	7.3299	7.3723	7.4118	7.37355	7.3201	7.4604		17.2057	7.66535	6.98805	7.4389	7.5069	7.3535	7.38465	7.3802	7.41175		17.2057	7.66535	6.98805	7.32415	7.25315	7.4007	7.5439		17.2057	7.66535	6.98805	7.20565	7.4389	7.3838	7.50305	7.1421	7.48695	7.3036	7.3299	7.192	7.4511	7.23365	7.3723	7.18725	7.4389	7.2118	7.4118	7.2084	7.5069
17.2223	6.98635	7.638	7.44915	7.3377	7.3825	7.41615	7.38225	7.3344	7.4812		17.2223	7.638	6.98635	7.44915	7.53745	7.35255	7.39275	7.39415	7.4192		17.2223	7.638	6.98635	7.3254	7.2531	7.4024	7.549		17.2223	7.638	6.98635	7.22395	7.44915	7.3933	7.51525	7.15135	7.49995	7.31235	7.3377	7.20705	7.4629	7.2295	7.3825	7.19445	7.44565	7.224	7.41615	7.2095	7.53745
17.239	6.98155	7.6191	7.46295	7.34235	7.39525	7.42345	7.40195	7.35395	7.4908		17.239	7.6191	6.98155	7.46295	7.5594	7.36545	7.40575	7.40705	7.43555		17.239	7.6191	6.98155	7.32425	7.2605	7.41675	7.56145		17.239	7.6191	6.98155	7.23215	7.46295	7.3998	7.5207	7.1623	7.50845	7.32035	7.34235	7.22125	7.46365	7.25395	7.39525	7.21005	7.4609	7.23145	7.42345	7.22195	7.5594
17.2557	6.9835	7.60835	7.47565	7.351	7.40415	7.44425	7.4223	7.35845	7.5008		17.2557	7.60835	6.9835	7.47565	7.566	7.38025	7.4196	7.4266	7.4506		17.2557	7.60835	6.9835	7.32745	7.27245	7.4258	7.5766		17.2557	7.60835	6.9835	7.24165	7.47565	7.40765	7.52285	7.1718	7.51985	7.32945	7.351	7.22935	7.4802	7.25965	7.40415	7.2213	7.46645	7.23725	7.44425	7.24715	7.566
17.2723	6.98115	7.58505	7.48715	7.36215	7.42865	7.4574	7.4413	7.3704	7.5045		17.2723	7.58505	6.98115	7.48715	7.5768	7.39	7.42215	7.43705	7.46835		17.2723	7.58505	6.98115	7.32915	7.2784	7.43555	7.5986		17.2723	7.58505	6.98115	7.2414	7.48715	7.4238	7.5284	7.17935	7.5246	7.34245	7.36215	7.2323	7.4932	7.2645	7.42865	7.23245	7.4639	7.2443	7.4574	7.2581	7.5768
17.289	6.98485	7.5741	7.495	7.36465	7.4271	7.4685	7.4427	7.3687	7.5059		17.289	7.5741	6.98485	7.495	7.568	7.39495	7.42405	7.4458	7.46985		17.289	7.5741	6.98485	7.33575	7.28695	7.4388	7.62035		17.289	7.5741	6.98485	7.2443	7.495	7.4312	7.52355	7.1773	7.52115	7.3532	7.36465	7.2369	7.4921	7.26815	7.4271	7.2348	7.46575	7.24575	7.4685	7.257	7.568
17.3057	6.9857	7.5559	7.49365	7.3603	7.43465	7.4685	7.4417	7.3729	7.5084		17.3057	7.5559	6.9857	7.49365	7.55475	7.39725	7.4281	7.45105	7.47465		17.3057	7.5559	6.9857	7.34315	7.2884	7.4507	7.6524		17.3057	7.5559	6.9857	7.23745	7.49365	7.4356	7.51715	7.1823	7.5193	7.3565	7.3603	7.22445	7.49785	7.27085	7.43465	7.2398	7.4599	7.24395	7.4685	7.2647	7.55475
17.3223	6.98665	7.54845	7.50525	7.35885	7.43155	7.4671	7.4404	7.3723	7.51695		17.3223	7.54845	6.98665	7.50525	7.5469	7.39075	7.4259	7.4526	7.4656		17.3223	7.54845	6.98665	7.34525	7.2861	7.46215	7.69425		17.3223	7.54845	6.98665	7.2353	7.50525	7.43795	7.5156	7.1752	7.51015	7.3595	7.35885	7.21085	7.4885	7.27295	7.43155	7.24555	7.46285	7.24005	7.4671	7.2608	7.5469
17.339	6.9918	7.54755	7.49675	7.35765	7.42675	7.4703	7.43225	7.3798	7.5143		17.339	7.54755	6.9918	7.49675	7.53615	7.39	7.42085	7.4494	7.4646		17.339	7.54755	6.9918	7.34215	7.29725	7.46505	7.73595		17.339	7.54755	6.9918	7.22885	7.49675	7.4364	7.50605	7.1688	7.50025	7.367	7.35765	7.21305	7.48615	7.27095	7.42675	7.24575	7.46555	7.24275	7.4703	7.2662	7.53615
17.3557	6.9863	7.539	7.50165	7.35085	7.4319	7.4818	7.4277	7.38055	7.5144		17.3557	7.539	6.9863	7.50165	7.5311	7.38535	7.4185	7.4442	7.4569		17.3557	7.539	6.9863	7.3428	7.30205	7.47105	7.759		17.3557	7.539	6.9863	7.2318	7.50165	7.441	7.50405	7.17	7.4992	7.37875	7.35085	7.20335	7.48135	7.2669	7.4319	7.2518	7.45805	7.2471	7.4818	7.26645	7.5311
17.3723	6.99355	7.5298	7.49845	7.3412	7.43425	7.47195	7.42855	7.3823	7.5001		17.3723	7.5298	6.99355	7.49845	7.52055	7.3886	7.4122	7.44425	7.4529		17.3723	7.5298	6.99355	7.3377	7.29505	7.4616	7.76095		17.3723	7.5298	6.99355	7.22635	7.49845	7.44025	7.4953	7.16615	7.4977	7.37485	7.3412	7.20045	7.48295	7.2653	7.43425	7.2523	7.45995	7.2395	7.47195	7.26555	7.52055
17.389	6.98785	7.5229	7.4917	7.33975	7.4193	7.475	7.41575	7.3684	7.49815		17.389	7.5229	6.98785	7.4917	7.5198	7.38555	7.4048	7.4381	7.44685		17.389	7.5229	6.98785	7.3398	7.29635	7.45365	7.74275		17.389	7.5229	6.98785	7.21605	7.4917	7.44035	7.48835	7.1621	7.4912	7.37355	7.33975	7.1928	7.46945	7.26335	7.4193	7.24735	7.44625	7.24115	7.475	7.2621	7.5198
17.4057	6.9805	7.5181	7.48025	7.34555	7.4191	7.46685	7.41135	7.36335	7.4805		17.4057	7.5181	6.9805	7.48025	7.5122	7.37765	7.40605	7.43485	7.44315		17.4057	7.5181	6.9805	7.33015	7.29365	7.4446	7.7123		17.4057	7.5181	6.9805	7.2129	7.48025	7.4283	7.4881	7.16165	7.4841	7.36215	7.34555	7.19005	7.4684	7.25075	7.4191	7.24115	7.44235	7.2295	7.46685	7.2585	7.5122
17.4223	6.9833	7.51245	7.471	7.33645	7.40335	7.46225	7.4023	7.3587	7.477		17.4223	7.51245	6.9833	7.471	7.50305	7.3721	7.39665	7.4202	7.42645		17.4223	7.51245	6.9833	7.3243	7.29	7.43755	7.67005		17.4223	7.51245	6.9833	7.211	7.471	7.4209	7.48805	7.15855	7.47875	7.3532	7.33645	7.1913	7.46515	7.25475	7.40335	7.23205	7.43425	7.22405	7.46225	7.24315	7.50305
17.439	6.9797	7.51515	7.4619	7.3332	7.3938	7.4558	7.39555	7.3494	7.46045		17.439	7.51515	6.9797	7.4619	7.49345	7.36545	7.387	7.4035	7.4201		17.439	7.51515	6.9797	7.3251	7.2777	7.4338	7.6276		17.439	7.51515	6.9797	7.20585	7.4619	7.41325	7.48355	7.15165	7.4776	7.34025	7.3332	7.18985	7.4591	7.24465	7.3938	7.21915	7.4348	7.21735	7.4558	7.23515	7.49345
17.4557	6.98345	7.50585	7.44475	7.32595	7.3834	7.4493	7.387	7.3475	7.4593		17.4557	7.50585	6.98345	7.44475	7.5005	7.36815	7.3837	7.3988	7.41615		17.4557	7.50585	6.98345	7.31705	7.26715	7.42775	7.5967		17.4557	7.50585	6.98345	7.1988	7.44475	7.40145	7.4849	7.1427	7.472	7.32775	7.32595	7.18755	7.4577	7.24005	7.3834	7.2104	7.43315	7.2144	7.4493	7.2242	7.5005
17.4723	6.98385	7.49985	7.44595	7.328	7.38235	7.4466	7.38375	7.3358	7.46455		17.4723	7.49985	6.98385	7.44595	7.49795	7.36145	7.38735	7.39355	7.41495		17.4723	7.49985	6.98385	7.3151	7.26645	7.4134	7.57845		17.4723	7.49985	6.98385	7.19955	7.44595	7.39065	7.4829	7.14245	7.4685	7.31995	7.328	7.18545	7.45115	7.2341	7.38235	7.1988	7.4423	7.21285	7.4466	7.2178	7.49795
17.489	6.9783	7.50345	7.44065	7.334	7.37045	7.43135	7.3825	7.3348	7.46135		17.489	7.50345	6.9783	7.44065	7.49625	7.3609	7.3832	7.39475	7.41715		17.489	7.50345	6.9783	7.3171	7.25935	7.4079	7.5702		17.489	7.50345	6.9783	7.20155	7.44065	7.38785	7.488	7.14275	7.46795	7.31395	7.334	7.1851	7.4547	7.23425	7.37045	7.1897	7.4356	7.20975	7.43135	7.2087	7.49625
17.5057	6.9782	7.49995	7.43965	7.33195	7.3728	7.4311	7.38345	7.33155	7.45945		17.5057	7.49995	6.9782	7.43965	7.49945	7.3566	7.3834	7.3888	7.4077		17.5057	7.49995	6.9782	7.3151	7.2583	7.41115	7.5577		17.5057	7.49995	6.9782	7.1992	7.43965	7.388	7.48235	7.14685	7.4748	7.3081	7.33195	7.19	7.45065	7.23725	7.3728	7.19205	7.44285	7.2121	7.4311	7.20975	7.49945
17.5223	6.97305	7.49975	7.44385	7.3321	7.3734	7.42245	7.37995	7.3332	7.47935		17.5223	7.49975	6.97305	7.44385	7.50555	7.35805	7.38195	7.38625	7.4074		17.5223	7.49975	6.97305	7.31235	7.2533	7.41405	7.5525		17.5223	7.49975	6.97305	7.2036	7.44385	7.3811	7.489	7.14445	7.4707	7.3137	7.3321	7.19135	7.45575	7.23805	7.3734	7.18795	7.44285	7.20875	7.42245	7.21225	7.50555
17.539	6.97845	7.4937	7.44355	7.33095	7.3716	7.4165	7.383	7.3308	7.49965		17.539	7.4937	6.97845	7.44355	7.5068	7.35755	7.3805	7.38925	7.41035		17.539	7.4937	6.97845	7.30925	7.25785	7.4155	7.54655		17.539	7.4937	6.97845	7.20915	7.44355	7.38415	7.49295	7.14635	7.47805	7.3141	7.33095	7.1986	7.4508	7.23745	7.3716	7.19405	7.4488	7.21045	7.4165	7.21785	7.5068
17.5557	6.98035	7.49115	7.4529	7.33035	7.37735	7.42085	7.3824	7.3321	7.54345		17.5557	7.49115	6.98035	7.4529	7.5116	7.3615	7.38805	7.3959	7.40945		17.5557	7.49115	6.98035	7.3162	7.2549	7.4173	7.5498		17.5557	7.49115	6.98035	7.2134	7.4529	7.3868	7.4941	7.15655	7.4808	7.315	7.33035	7.1993	7.45665	7.2405	7.37735	7.19135	7.46075	7.21875	7.42085	7.21795	7.5116
17.5723	6.97705	7.48445	7.4578	7.3379	7.38115	7.42575	7.3816	7.33635	7.6011		17.5723	7.48445	6.97705	7.4578	7.5215	7.369	7.3928	7.3965	7.4156		17.5723	7.48445	6.97705	7.32115	7.25955	7.41995	7.5515		17.5723	7.48445	6.97705	7.2218	7.4578	7.3884	7.50785	7.1625	7.49005	7.318	7.3379	7.20855	7.4734	7.24055	7.38115	7.2021	7.4756	7.22305	7.42575	7.2306	7.5215
17.589	6.9772	7.4871	7.4708	7.3394	7.38345	7.42365	7.3861	7.3329	7.6645		17.589	7.4871	6.9772	7.4708	7.53495	7.36955	7.4038	7.41105	7.4245		17.589	7.4871	6.9772	7.3181	7.25725	7.43285	7.5691		17.589	7.4871	6.9772	7.2357	7.4708	7.39125	7.51245	7.17825	7.49885	7.32845	7.3394	7.2207	7.4864	7.25115	7.38345	7.22	7.4956	7.2238	7.42365	7.23745	7.53495
17.6057	6.9744	7.48965	7.4863	7.34535	7.3812	7.4267	7.39025	7.3359	7.72335		17.6057	7.48965	6.9744	7.4863	7.5481	7.38385	7.41845	7.4212	7.43335		17.6057	7.48965	6.9744	7.31835	7.2702	7.4473	7.5903		17.6057	7.48965	6.9744	7.2537	7.4863	7.39435	7.512	7.1966	7.5184	7.33805	7.34535	7.243	7.50075	7.248	7.3812	7.2331	7.5119	7.2301	7.4267	7.26075	7.5481
17.6223	6.97475	7.4755	7.5049	7.3524	7.39465	7.42745	7.3933	7.339	7.7715		17.6223	7.4755	6.97475	7.5049	7.56825	7.4002	7.4355	7.4404	7.44575		17.6223	7.4755	6.97475	7.3155	7.27445	7.45655	7.61615		17.6223	7.4755	6.97475	7.2671	7.5049	7.3967	7.5111	7.21225	7.5293	7.354	7.3524	7.2597	7.5181	7.26695	7.39465	7.25805	7.52805	7.2379	7.42745	7.28435	7.56825
17.639	6.9797	7.47645	7.524	7.3626	7.39465	7.4416	7.39735	7.34005	7.77435		17.639	7.47645	6.9797	7.524	7.5744	7.40725	7.44575	7.4565	7.46065		17.639	7.47645	6.9797	7.30965	7.2838	7.4629	7.627		17.639	7.47645	6.9797	7.273	7.524	7.3976	7.5089	7.2296	7.5527	7.3761	7.3626	7.27295	7.5432	7.2697	7.39465	7.2659	7.5258	7.24935	7.4416	7.3044	7.5744
17.6557	6.97425	7.4825	7.5298	7.3614	7.401	7.4399	7.4013	7.34785	7.7559		17.6557	7.4825	6.97425	7.5298	7.5716	7.4164	7.4516	7.4589	7.4732		17.6557	7.4825	6.97425	7.3153	7.28965	7.4643	7.6297		17.6557	7.4825	6.97425	7.26485	7.5298	7.40885	7.5079	7.24035	7.56265	7.38105	7.3614	7.27775	7.543	7.27215	7.401	7.2749	7.51355	7.238	7.4399	7.32295	7.5716
17.6723	6.9735	7.47975	7.5267	7.3658	7.4029	7.43575	7.3987	7.34575	7.6991		17.6723	7.47975	6.9735	7.5267	7.5674	7.4219	7.44355	7.45955	7.4694		17.6723	7.47975	6.9735	7.31555	7.2902	7.4572	7.6295		17.6723	7.47975	6.9735	7.25205	7.5267	7.3989	7.5003	7.23475	7.558	7.3816	7.3658	7.2853	7.54285	7.27675	7.4029	7.2678	7.49955	7.2353	7.43575	7.31575	7.5674
17.689	6.98035	7.4887	7.51965	7.35945	7.39095	7.43505	7.39475	7.34175	7.64415		17.689	7.4887	6.98035	7.51965	7.5609	7.42025	7.4297	7.4509	7.46055		17.689	7.4887	6.98035	7.31675	7.28155	7.4596	7.6158		17.689	7.4887	6.98035	7.2404	7.51965	7.4021	7.4968	7.22455	7.55305	7.3729	7.35945	7.2547	7.5276	7.27085	7.39095	7.26425	7.47825	7.22265	7.43505	7.29885	7.5609
17.7057	6.9852	7.5083	7.5062	7.35585	7.39145	7.4419	7.39615	7.34025	7.5903		17.7057	7.5083	6.9852	7.5062	7.54225	7.41435	7.41995	7.4412	7.45405		17.7057	7.5083	6.9852	7.31885	7.28165	7.4397	7.59495		17.7057	7.5083	6.9852	7.2234	7.5062	7.39705	7.4912	7.20635	7.54115	7.3675	7.35585	7.24035	7.5211	7.26365	7.39145	7.2484	7.46545	7.2166	7.4419	7.2788	7.54225
17.7223	6.99725	7.54655	7.4781	7.352	7.38175	7.43215	7.38205	7.332	7.55125		17.7223	7.54655	6.99725	7.4781	7.5278	7.39695	7.40715	7.41905	7.4407		17.7223	7.54655	6.99725	7.31635	7.27005	7.4254	7.57965		17.7223	7.54655	6.99725	7.2207	7.4781	7.3912	7.4843	7.1838	7.5393	7.34735	7.352	7.2241	7.50285	7.25155	7.38175	7.2312	7.4579	7.2126	7.43215	7.25705	7.5278
17.739	6.9987	7.584	7.47255	7.3485	7.3754	7.42945	7.3786	7.32855	7.5056		17.739	7.584	6.9987	7.47255	7.51475	7.3907	7.4042	7.40965	7.43		17.739	7.584	6.9987	7.3159	7.2664	7.42095	7.56165		17.739	7.584	6.9987	7.2084	7.47255	7.39	7.48465	7.17585	7.52135	7.3283	7.3485	7.21045	7.4868	7.24345	7.3754	7.2178	7.45395	7.21015	7.42945	7.2444	7.51475
17.7557	7.00125	7.60165	7.4573	7.33725	7.37855	7.4246	7.37375	7.32645	7.48825		17.7557	7.60165	7.00125	7.4573	7.50535	7.3796	7.3965	7.40325	7.4226		17.7557	7.60165	7.00125	7.3178	7.2521	7.41515	7.5409		17.7557	7.60165	7.00125	7.2065	7.4573	7.39325	7.4781	7.1682	7.51235	7.31955	7.33725	7.2031	7.47565	7.24315	7.37855	7.20665	7.4434	7.20725	7.4246	7.23005	7.50535
17.7723	6.9968	7.6072	7.44685	7.3371	7.36625	7.41535	7.3774	7.3208	7.47395		17.7723	7.6072	6.9968	7.44685	7.50515	7.3713	7.39555	7.39395	7.41885		17.7723	7.6072	6.9968	7.31615	7.24375	7.4119	7.53595		17.7723	7.6072	6.9968	7.199	7.44685	7.3899	7.47935	7.15645	7.49815	7.3159	7.3371	7.1914	7.47125	7.23335	7.36625	7.2008	7.43585	7.2068	7.41535	7.2238	7.50515
17.789	6.99485	7.59945	7.43945	7.3307	7.3733	7.4153	7.3742	7.31995	7.46815		17.789	7.59945	6.99485	7.43945	7.5017	7.3652	7.3892	7.39375	7.41035		17.789	7.59945	6.99485	7.31905	7.24405	7.4092	7.52715		17.789	7.59945	6.99485	7.18895	7.43945	7.3876	7.48005	7.1462	7.4893	7.3134	7.3307	7.1853	7.45795	7.23365	7.3733	7.1883	7.4308	7.20335	7.4153	7.21125	7.5017
17.8057	6.9879	7.56965	7.44275	7.3301	7.3705	7.4168	7.367	7.3206	7.46875		17.8057	7.56965	6.9879	7.44275	7.49465	7.3574	7.3893	7.3798	7.40735		17.8057	7.56965	6.9879	7.31965	7.23895	7.39615	7.51655		17.8057	7.56965	6.9879	7.1878	7.44275	7.38775	7.47815	7.14675	7.4743	7.30595	7.3301	7.1792	7.46395	7.22575	7.3705	7.1774	7.42595	7.19735	7.4168	7.20695	7.49465
17.8223	6.9814	7.5421	7.4346	7.32435	7.36735	7.41415	7.3652	7.3194	7.46255		17.8223	7.5421	6.9814	7.4346	7.48475	7.35195	7.38165	7.37975	7.4044		17.8223	7.5421	6.9814	7.3142	7.2374	7.399	7.50825		17.8223	7.5421	6.9814	7.18385	7.4346	7.381	7.4864	7.1361	7.46495	7.30895	7.32435	7.17665	7.4542	7.22725	7.36735	7.1797	7.4268	7.1979	7.41415	7.1975	7.48475
17.839	6.98435	7.5211	7.4237	7.32485	7.3593	7.41525	7.36475	7.31295	7.46735		17.839	7.5211	6.98435	7.4237	7.483	7.3535	7.3775	7.373	7.39875		17.839	7.5211	6.98435	7.3189	7.2427	7.3971	7.51245		17.839	7.5211	6.98435	7.18175	7.4237	7.374	7.47605	7.1342	7.4637	7.30125	7.32485	7.17405	7.44305	7.2209	7.3593	7.17425	7.4261	7.2048	7.41525	7.1944	7.483
17.8557	6.97775	7.49745	7.42415	7.3302	7.3697	7.41095	7.35675	7.31385	7.46295		17.8557	7.49745	6.97775	7.42415	7.4759	7.3471	7.3744	7.37755	7.4051		17.8557	7.49745	6.97775	7.31595	7.24145	7.4049	7.51375		17.8557	7.49745	6.97775	7.18055	7.42415	7.3768	7.4789	7.1296	7.45875	7.3082	7.3302	7.1723	7.4479	7.23035	7.3697	7.17335	7.423	7.20175	7.41095	7.19	7.4759
17.8723	6.97975	7.49005	7.4238	7.3319	7.3654	7.41885	7.36515	7.31875	7.45635		17.8723	7.49005	6.97975	7.4238	7.4881	7.3428	7.3772	7.38195	7.39995		17.8723	7.49005	6.97975	7.31665	7.23985	7.4019	7.5171		17.8723	7.49005	6.97975	7.18285	7.4238	7.3786	7.4812	7.13255	7.4566	7.3056	7.3319	7.17945	7.44465	7.2274	7.3654	7.1687	7.41965	7.20535	7.41885	7.1873	7.4881
17.889	6.97595	7.47305	7.4223	7.3206	7.36675	7.4146	7.3685	7.32235	7.4485		17.889	7.47305	6.97595	7.4223	7.4842	7.3487	7.37965	7.3803	7.40535		17.889	7.47305	6.97595	7.31675	7.24015	7.4035	7.51155		17.889	7.47305	6.97595	7.184	7.4223	7.37855	7.48315	7.1302	7.4588	7.30825	7.3206	7.1751	7.44385	7.2295	7.36675	7.1746	7.4185	7.1981	7.4146	7.19535	7.4842
17.9057	6.9756	7.4687	7.41985	7.3274	7.3705	7.42695	7.37615	7.3197	7.43605		17.9057	7.4687	6.9756	7.41985	7.4786	7.3485	7.3746	7.3882	7.40185		17.9057	7.4687	6.9756	7.31325	7.2444	7.39765	7.50965		17.9057	7.4687	6.9756	7.1774	7.41985	7.38415	7.47815	7.1279	7.4538	7.3027	7.3274	7.1724	7.4451	7.23015	7.3705	7.17355	7.4133	7.1983	7.42695	7.18755	7.4786
17.9223	6.9734	7.4666	7.4229	7.32485	7.3676	7.4172	7.3694	7.32165	7.43785		17.9223	7.4666	6.9734	7.4229	7.4848	7.3456	7.36525	7.3855	7.4054		17.9223	7.4666	6.9734	7.31705	7.2385	7.3973	7.50535		17.9223	7.4666	6.9734	7.1779	7.4229	7.3853	7.47835	7.12575	7.44945	7.30305	7.32485	7.17595	7.43555	7.22835	7.3676	7.17325	7.41365	7.19345	7.4172	7.18705	7.4848
17.939	6.97195	7.46295	7.41715	7.32885	7.3617	7.4178	7.3647	7.30855	7.43025		17.939	7.46295	6.97195	7.41715	7.4824	7.34995	7.37265	7.39145	7.4031		17.939	7.46295	6.97195	7.31195	7.23325	7.39915	7.50915		17.939	7.46295	6.97195	7.17525	7.41715	7.3745	7.4775	7.1265	7.45405	7.3012	7.32885	7.1703	7.43425	7.22995	7.3617	7.1666	7.41375	7.1932	7.4178	7.18235	7.4824
17.9557	6.97205	7.45405	7.41575	7.3207	7.359	7.41455	7.35875	7.31745	7.43015		17.9557	7.45405	6.97205	7.41575	7.47185	7.34015	7.37685	7.4092	7.4114		17.9557	7.45405	6.97205	7.3141	7.23595	7.3913	7.50625		17.9557	7.45405	6.97205	7.17015	7.41575	7.3782	7.48355	7.1231	7.4532	7.29965	7.3207	7.16045	7.42715	7.2201	7.359	7.16065	7.4125	7.19025	7.41455	7.18025	7.47185
17.9723	6.97315	7.45555	7.408	7.32285	7.358	7.4125	7.35785	7.3081	7.42715		17.9723	7.45555	6.97315	7.408	7.47375	7.34765	7.37215	7.42955	7.4173		17.9723	7.45555	6.97315	7.30845	7.22705	7.38925	7.50195		17.9723	7.45555	6.97315	7.17835	7.408	7.36855	7.49295	7.1207	7.45185	7.29455	7.32285	7.1669	7.4314	7.2248	7.358	7.16445	7.41785	7.1965	7.4125	7.18005	7.47375
17.989	6.97335	7.45545	7.40865	7.3215	7.35785	7.40555	7.3587	7.3167	7.43375		17.989	7.45545	6.97335	7.40865	7.47485	7.35695	7.3851	7.45245	7.422		17.989	7.45545	6.97335	7.3065	7.2283	7.3975	7.49995		17.989	7.45545	6.97335	7.1809	7.40865	7.37705	7.50575	7.1261	7.45365	7.30055	7.3215	7.17345	7.4276	7.2197	7.35785	7.165	7.4292	7.1945	7.40555	7.1822	7.47485
18.0057	6.9702	7.4474	7.4191	7.32505	7.36215	7.4052	7.3629	7.3218	7.43185		18.0057	7.4474	6.9702	7.4191	7.4895	7.3635	7.38665	7.4819	7.4432		18.0057	7.4474	6.9702	7.31	7.2426	7.40395	7.5095		18.0057	7.4474	6.9702	7.19015	7.4191	7.37015	7.5122	7.1255	7.46725	7.2993	7.32505	7.17615	7.4345	7.22475	7.36215	7.1635	7.4379	7.20615	7.4052	7.1825	7.4895
18.0223	6.9749	7.4533	7.42715	7.33	7.36945	7.41	7.37495	7.3218	7.43815		18.0223	7.4533	6.9749	7.42715	7.5008	7.3788	7.3999	7.4819	7.4485		18.0223	7.4533	6.9749	7.3061	7.2417	7.4012	7.5085		18.0223	7.4533	6.9749	7.1958	7.42715	7.3727	7.51345	7.13145	7.4725	7.3111	7.33	7.1803	7.44535	7.23115	7.36945	7.17485	7.442	7.20955	7.41	7.1939	7.5008
18.039	6.97685	7.44945	7.4319	7.3433	7.38235	7.41205	7.3845	7.33425	7.45375		18.039	7.44945	6.97685	7.4319	7.5102	7.38585	7.40215	7.4791	7.4537		18.039	7.44945	6.97685	7.3119	7.24465	7.40225	7.51285		18.039	7.44945	6.97685	7.2019	7.4319	7.3795	7.51765	7.13935	7.487	7.31805	7.3433	7.18445	7.45045	7.2373	7.38235	7.1803	7.4464	7.2146	7.41205	7.1954	7.5102
18.0557	6.97745	7.44685	7.43865	7.34805	7.38555	7.42145	7.3985	7.3381	7.457		18.0557	7.44685	6.97745	7.43865	7.5271	7.3917	7.4109	7.4711	7.4541		18.0557	7.44685	6.97745	7.30885	7.25195	7.41215	7.5213		18.0557	7.44685	6.97745	7.2166	7.43865	7.3891	7.5232	7.1477	7.49445	7.3245	7.34805	7.19625	7.46455	7.24515	7.38555	7.18895	7.4667	7.2221	7.42145	7.2065	7.5271
18.0723	6.97485	7.4474	7.4539	7.3513	7.3928	7.42955	7.4035	7.3426	7.4601		18.0723	7.4474	6.97485	7.4539	7.54065	7.39135	7.41315	7.4608	7.45465		18.0723	7.4474	6.97485	7.30755	7.2566	7.41345	7.5156		18.0723	7.4474	6.97485	7.22305	7.4539	7.39425	7.52345	7.16975	7.50495	7.32335	7.3513	7.20115	7.47155	7.2438	7.3928	7.1959	7.4625	7.2252	7.42955	7.2156	7.54065
18.089	6.98365	7.45485	7.45945	7.36395	7.3971	7.42935	7.4092	7.3513	7.46135		18.089	7.45485	6.98365	7.45945	7.5449	7.3972	7.41495	7.4515	7.4599		18.089	7.45485	6.98365	7.31645	7.2642	7.40985	7.52975		18.089	7.45485	6.98365	7.22215	7.45945	7.39565	7.52075	7.1653	7.5129	7.3336	7.36395	7.2087	7.4759	7.25385	7.3971	7.20885	7.45555	7.22755	7.42935	7.22035	7.5449
18.1057	6.977	7.4519	7.4604	7.3585	7.408	7.441	7.4193	7.34915	7.459		18.1057	7.4519	6.977	7.4604	7.5438	7.39675	7.4155	7.4435	7.4587		18.1057	7.4519	6.977	7.32145	7.2642	7.40915	7.53055		18.1057	7.4519	6.977	7.2248	7.4604	7.3984	7.5152	7.17355	7.50735	7.3408	7.3585	7.2144	7.4811	7.2601	7.408	7.2024	7.45275	7.2169	7.441	7.2275	7.5438
18.1223	6.97495	7.4502	7.4564	7.3606	7.39805	7.4426	7.4137	7.3444	7.44115		18.1223	7.4502	6.97495	7.4564	7.53635	7.39245	7.397	7.42475	7.45395		18.1223	7.4502	6.97495	7.3201	7.2553	7.41125	7.52935		18.1223	7.4502	6.97495	7.22125	7.4564	7.4124	7.51165	7.1602	7.49655	7.339	7.3606	7.2107	7.4732	7.2559	7.39805	7.20425	7.4405	7.2178	7.4426	7.22105	7.53635
18.139	6.98065	7.44815	7.4498	7.34705	7.3903	7.4361	7.40625	7.3375	7.4427		18.139	7.44815	6.98065	7.4498	7.52555	7.3846	7.3943	7.4146	7.4378		18.139	7.44815	6.98065	7.3259	7.2541	7.40505	7.52635		18.139	7.44815	6.98065	7.20945	7.4498	7.4068	7.49945	7.15165	7.4923	7.3331	7.34705	7.2033	7.46935	7.2519	7.3903	7.20295	7.4361	7.21045	7.4361	7.2142	7.52555
18.1557	6.97485	7.45375	7.4484	7.3455	7.38005	7.42695	7.3971	7.3315	7.44165		18.1557	7.45375	6.97485	7.4484	7.51155	7.37985	7.38645	7.39855	7.42305		18.1557	7.45375	6.97485	7.32425	7.2455	7.4011	7.5226		18.1557	7.45375	6.97485	7.20155	7.4484	7.40425	7.4984	7.15045	7.4767	7.33945	7.3455	7.1965	7.463	7.2496	7.38005	7.1988	7.4299	7.20235	7.42695	7.208	7.51155
18.1723	6.9716	7.45745	7.4412	7.3358	7.3722	7.4258	7.3836	7.32645	7.43745		18.1723	7.45745	6.9716	7.4412	7.5002	7.3709	7.38	7.38615	7.4196		18.1723	7.45745	6.9716	7.3223	7.24865	7.4059	7.5255		18.1723	7.45745	6.9716	7.2065	7.4412	7.39535	7.48435	7.1476	7.4799	7.3363	7.3358	7.19465	7.455	7.2458	7.3722	7.19065	7.43075	7.20305	7.4258	7.2039	7.5002
18.189	6.9725	7.45765	7.4338	7.33235	7.36435	7.41645	7.38685	7.32505	7.43955		18.189	7.45765	6.9725	7.4338	7.4986	7.3655	7.38245	7.38245	7.4086		18.189	7.45765	6.9725	7.3242	7.2425	7.39725	7.52255		18.189	7.45765	6.9725	7.20745	7.4338	7.3779	7.4905	7.13965	7.4705	7.33455	7.33235	7.19185	7.45575	7.2359	7.36435	7.18755	7.43875	7.1961	7.41645	7.21025	7.4986
18.2057	6.9732	7.4649	7.43345	7.331	7.3596	7.41835	7.36815	7.3165	7.4413		18.2057	7.4649	6.9732	7.43345	7.49865	7.3633	7.3761	7.38485	7.40415		18.2057	7.4649	6.9732	7.3273	7.23975	7.39685	7.5174		18.2057	7.4649	6.9732	7.20655	7.43345	7.38755	7.48085	7.13855	7.4792	7.3335	7.331	7.19085	7.45355	7.2293	7.3596	7.18665	7.43555	7.19665	7.41835	7.2013	7.49865
18.2223	6.9802	7.45995	7.43975	7.33255	7.36185	7.42755	7.3653	7.31455	7.44385		18.2223	7.45995	6.9802	7.43975	7.4948	7.35945	7.37725	7.3858	7.402		18.2223	7.45995	6.9802	7.3237	7.23895	7.39225	7.5196		18.2223	7.45995	6.9802	7.20645	7.43975	7.37735	7.48705	7.1388	7.4855	7.3355	7.33255	7.1923	7.45125	7.23585	7.36185	7.1824	7.43305	7.2	7.42755	7.20275	7.4948
18.239	6.9759	7.46635	7.44035	7.33075	7.36705	7.424	7.3677	7.3233	7.44405		18.239	7.46635	6.9759	7.44035	7.49665	7.3594	7.38135	7.38615	7.40115		18.239	7.46635	6.9759	7.33195	7.23795	7.40375	7.52285		18.239	7.46635	6.9759	7.20425	7.44035	7.3809	7.4832	7.1418	7.4881	7.33925	7.33075	7.19655	7.4525	7.23065	7.36705	7.1892	7.43805	7.2015	7.424	7.2032	7.49665
18.2557	6.9824	7.4765	7.4445	7.32745	7.3638	7.4356	7.37055	7.3232	7.4496		18.2557	7.4765	6.9824	7.4445	7.49735	7.35925	7.38585	7.3881	7.40255		18.2557	7.4765	6.9824	7.33315	7.24665	7.404	7.5286		18.2557	7.4765	6.9824	7.20355	7.4445	7.38655	7.48485	7.1367	7.48405	7.33995	7.32745	7.19705	7.4561	7.23465	7.3638	7.18395	7.4429	7.19835	7.4356	7.20805	7.49735
18.2723	6.98	7.4751	7.44825	7.3374	7.36355	7.44945	7.37085	7.32695	7.462		18.2723	7.4751	6.98	7.44825	7.49335	7.36585	7.38115	7.38835	7.4058		18.2723	7.4751	6.98	7.34245	7.2451	7.4048	7.52795		18.2723	7.4751	6.98	7.20585	7.44825	7.3886	7.48785	7.14425	7.48555	7.3329	7.3374	7.19865	7.46165	7.22975	7.36355	7.1892	7.4392	7.20385	7.44945	7.2073	7.49335
18.289	6.9845	7.4887	7.44795	7.32985	7.3761	7.4618	7.37045	7.33285	7.45875		18.289	7.4887	6.9845	7.44795	7.5022	7.36935	7.3872	7.3829	7.40045		18.289	7.4887	6.9845	7.34165	7.24045	7.4088	7.52775		18.289	7.4887	6.9845	7.21065	7.44795	7.38235	7.49205	7.1463	7.48945	7.3354	7.32985	7.1995	7.46365	7.2416	7.3761	7.1912	7.4437	7.20435	7.4618	7.206	7.5022
18.3057	6.985	7.50435	7.4505	7.3393	7.3768	7.474	7.36635	7.32965	7.46465		18.3057	7.50435	6.985	7.4505	7.50615	7.3581	7.3933	7.38685	7.41065		18.3057	7.50435	6.985	7.3417	7.24975	7.41585	7.54405		18.3057	7.50435	6.985	7.2136	7.4505	7.3932	7.4967	7.1529	7.4993	7.32995	7.3393	7.20485	7.4677	7.23735	7.3768	7.1956	7.4537	7.21105	7.474	7.21155	7.50615
18.3223	6.9868	7.5415	7.45495	7.34495	7.3721	7.47835	7.3797	7.3346	7.4844		18.3223	7.5415	6.9868	7.45495	7.50905	7.3666	7.4035	7.3966	7.41565		18.3223	7.5415	6.9868	7.3463	7.24735	7.419	7.5591		18.3223	7.5415	6.9868	7.2196	7.45495	7.3934	7.50605	7.159	7.5209	7.3382	7.34495	7.2047	7.472	7.24015	7.3721	7.1981	7.4622	7.21685	7.47835	7.22465	7.50905
18.339	6.99605	7.6223	7.4584	7.34665	7.38525	7.4769	7.3785	7.3417	7.50025		18.339	7.6223	6.99605	7.4584	7.5177	7.37105	7.41405	7.39715	7.4156		18.339	7.6223	6.99605	7.34815	7.25425	7.421	7.60275		18.339	7.6223	6.99605	7.22445	7.4584	7.4015	7.50975	7.1613	7.5684	7.33645	7.34665	7.2182	7.48045	7.24735	7.38525	7.2043	7.4723	7.2181	7.4769	7.2283	7.5177
18.3557	7.01895	7.8562	7.4614	7.351	7.3932	7.47545	7.39255	7.3425	7.5146		18.3557	7.8562	7.01895	7.4614	7.5354	7.3795	7.42405	7.40455	7.42795		18.3557	7.8562	7.01895	7.35565	7.2604	7.43225	7.6831		18.3557	7.8562	7.01895	7.23195	7.4614	7.40175	7.51775	7.17005	7.6736	7.33665	7.351	7.2222	7.49125	7.24835	7.3932	7.2118	7.48215	7.23675	7.47545	7.2372	7.5354
18.3723	7.08015	8.44185	7.46965	7.3638	7.4033	7.47525	7.39865	7.34525	7.53845		18.3723	8.44185	7.08015	7.46965	7.5435	7.3807	7.43825	7.41765	7.4305		18.3723	8.44185	7.08015	7.35395	7.2732	7.43855	7.85535		18.3723	8.44185	7.08015	7.2375	7.46965	7.4053	7.5291	7.1771	7.88815	7.3412	7.3638	7.22425	7.49415	7.2632	7.4033	7.21495	7.496	7.23785	7.47525	7.24145	7.5435
18.389	7.22675	9.83945	7.48035	7.37305	7.41285	7.47785	7.40905	7.35725	7.5698		18.389	9.83945	7.22675	7.48035	7.5616	7.3983	7.45615	7.43135	7.4454		18.389	9.83945	7.22675	7.3601	7.2807	7.46155	8.23605		18.389	9.83945	7.22675	7.2469	7.48035	7.41755	7.54435	7.18825	8.3579	7.35415	7.37305	7.24005	7.5165	7.2785	7.41285	7.2143	7.5108	7.25715	7.47785	7.2534	7.5616
18.4057	7.52815	13.0742	7.48765	7.38345	7.4419	7.48865	7.4237	7.3684	7.6197		18.4057	13.0742	7.52815	7.48765	7.5838	7.40935	7.48395	7.4529	7.4632		18.4057	13.0742	7.52815	7.3648	7.2999	7.4775	8.9866		18.4057	13.0742	7.52815	7.26915	7.48765	7.4267	7.5729	7.20845	9.2039	7.35665	7.38345	7.25565	7.5418	7.29845	7.4419	7.22525	7.538	7.2701	7.48865	7.26815	7.5838
18.4223	8.1037	19.7802	7.50895	7.40805	7.47315	7.50065	7.44435	7.3855	7.66345		18.4223	19.7802	8.1037	7.50895	7.61325	7.4265	7.52075	7.4842	7.48155		18.4223	19.7802	8.1037	7.35935	7.3282	7.5068	10.3002		18.4223	19.7802	8.1037	7.30305	7.50895	7.43515	7.60265	7.23475	10.4921	7.37155	7.40805	7.28355	7.586	7.3377	7.47315	7.24325	7.54395	7.2878	7.50065	7.28585	7.61325
18.439	9.01375	30.9911	7.54095	7.4256	7.5114	7.53215	7.47465	7.39255	7.68965		18.439	30.9911	9.01375	7.54095	7.638	7.44795	7.55605	7.50685	7.5062		18.439	30.9911	9.01375	7.3571	7.36265	7.52755	12.1395		18.439	30.9911	9.01375	7.32595	7.54095	7.4535	7.6107	7.26605	11.9817	7.4048	7.4256	7.33665	7.63025	7.3805	7.5114	7.2614	7.5642	7.30485	7.53215	7.31055	7.638
18.4557	10.1212	45.0299	7.56345	7.44485	7.54725	7.5714	7.49775	7.4074	7.7007		18.4557	45.0299	10.1212	7.56345	7.663	7.47535	7.5881	7.54855	7.53675		18.4557	45.0299	10.1212	7.35675	7.4005	7.5487	14.0911		18.4557	45.0299	10.1212	7.36185	7.56345	7.47355	7.6057	7.29945	13.1891	7.4157	7.44485	7.391	7.67095	7.43105	7.54725	7.2912	7.5664	7.3066	7.5714	7.3302	7.663
18.4723	11.0963	57.5763	7.5882	7.45355	7.56975	7.60805	7.50835	7.4121	7.6879		18.4723	57.5763	11.0963	7.5882	7.67865	7.4984	7.59855	7.557	7.56355		18.4723	57.5763	11.0963	7.3499	7.42125	7.56015	15.4757		18.4723	57.5763	11.0963	7.36715	7.5882	7.49265	7.5949	7.3267	13.6911	7.4219	7.45355	7.4396	7.69285	7.47215	7.56975	7.31295	7.56145	7.3117	7.60805	7.356	7.67865
18.489	11.5933	64.5653	7.58195	7.45255	7.5685	7.6242	7.5087	7.4088	7.65545		18.489	64.5653	11.5933	7.58195	7.67745	7.50975	7.5866	7.56635	7.5812		18.489	64.5653	11.5933	7.3508	7.4285	7.56065	15.8676		18.489	64.5653	11.5933	7.36245	7.58195	7.494	7.58465	7.33955	13.4095	7.42385	7.45255	7.45915	7.69035	7.48895	7.5685	7.33125	7.55175	7.3023	7.6242	7.3599	7.67745
18.5057	11.4862	64.6003	7.57005	7.44625	7.5527	7.6155	7.5021	7.4005	7.62385		18.5057	64.6003	11.4862	7.57005	7.67595	7.5089	7.56585	7.5564	7.59545		18.5057	64.6003	11.4862	7.34975	7.4172	7.54525	15.2591		18.5057	64.6003	11.4862	7.34645	7.57005	7.4798	7.5713	7.3325	12.5737	7.42075	7.44625	7.4545	7.6678	7.4736	7.5527	7.32985	7.53445	7.3038	7.6155	7.35435	7.67595
18.5223	10.9087	58.797	7.56475	7.4346	7.5274	7.59895	7.48575	7.4033	7.584		18.5223	58.797	10.9087	7.56475	7.65885	7.5062	7.53345	7.55055	7.59245		18.5223	58.797	10.9087	7.34735	7.39455	7.5272	14.0252		18.5223	58.797	10.9087	7.33455	7.56475	7.4678	7.5646	7.3158	11.4891	7.40325	7.4346	7.42565	7.64565	7.43805	7.5274	7.3305	7.5219	7.2855	7.59895	7.34745	7.65885
18.539	10.1215	49.6275	7.55125	7.42275	7.49755	7.5812	7.47995	7.3995	7.54395		18.539	49.6275	10.1215	7.55125	7.63465	7.4929	7.5135	7.52875	7.5806		18.539	49.6275	10.1215	7.35005	7.37725	7.50875	12.5519		18.539	49.6275	10.1215	7.31545	7.55125	7.4689	7.56155	7.29755	10.4115	7.39195	7.42275	7.38525	7.60885	7.4089	7.49755	7.32315	7.5018	7.27825	7.5812	7.3126	7.63465
18.5557	9.30605	39.5242	7.5289	7.4112	7.4821	7.5632	7.4717	7.3931	7.518		18.5557	39.5242	9.30605	7.5289	7.60865	7.48025	7.4897	7.5116	7.5663		18.5557	39.5242	9.30605	7.36755	7.36	7.505	11.1424		18.5557	39.5242	9.30605	7.29105	7.5289	7.4618	7.5637	7.2634	9.49835	7.37585	7.4112	7.35315	7.5733	7.37495	7.4821	7.30555	7.4927	7.276	7.5632	7.29225	7.60865
18.5723	8.5884	30.2595	7.5175	7.39735	7.4627	7.54395	7.4576	7.3931	7.52675		18.5723	30.2595	8.5884	7.5175	7.5993	7.46545	7.47865	7.504	7.5469		18.5723	30.2595	8.5884	7.4067	7.346	7.4921	9.9865		18.5723	30.2595	8.5884	7.2764	7.5175	7.4573	7.58525	7.2584	8.801	7.36845	7.39735	7.3137	7.5487	7.34605	7.4627	7.29435	7.50425	7.27265	7.54395	7.2771	7.5993
18.589	8.0379	22.7734	7.5149	7.3864	7.45545	7.5326	7.4533	7.39185	7.55395		18.589	22.7734	8.0379	7.5149	7.59405	7.45395	7.4869	7.5046	7.54275		18.589	22.7734	8.0379	7.46395	7.33625	7.49885	9.12045		18.589	22.7734	8.0379	7.2851	7.5149	7.4497	7.6334	7.23745	8.31495	7.36535	7.3864	7.28695	7.53565	7.32585	7.45545	7.28555	7.5338	7.28955	7.5326	7.26515	7.59405
18.6057	7.64705	17.2541	7.53305	7.39135	7.4632	7.5333	7.45345	7.40995	7.62595		18.6057	17.2541	7.64705	7.53305	7.62345	7.44325	7.5214	7.53385	7.5643		18.6057	17.2541	7.64705	7.54285	7.35665	7.53905	8.5337		18.6057	17.2541	7.64705	7.3266	7.53305	7.46505	7.70715	7.2499	8.0276	7.38505	7.39135	7.28565	7.55405	7.31525	7.4632	7.29715	7.5885	7.32555	7.5333	7.27705	7.62345
18.6223	7.38545	13.488	7.58925	7.41815	7.50065	7.57045	7.49285	7.445	7.7045		18.6223	13.488	7.38545	7.58925	7.67435	7.4606	7.5908	7.60625	7.62515		18.6223	13.488	7.38545	7.6022	7.41865	7.62455	8.1729		18.6223	13.488	7.38545	7.4059	7.58925	7.5055	7.7733	7.28645	7.8833	7.43395	7.41815	7.30515	7.59235	7.3266	7.50065	7.34615	7.65805	7.39285	7.57045	7.3528	7.67435
18.639	7.22105	11.0673	7.6836	7.4565	7.58245	7.63195	7.55165	7.5024	7.77185		18.639	11.0673	7.22105	7.6836	7.75	7.51255	7.67415	7.71845	7.7294		18.639	11.0673	7.22105	7.62365	7.51815	7.7422	7.9879		18.639	11.0673	7.22105	7.5033	7.6836	7.5878	7.82075	7.35695	7.8362	7.5317	7.4565	7.3667	7.6696	7.3633	7.58245	7.4436	7.7136	7.45755	7.63195	7.4508	7.75
18.6557	7.12355	9.58775	7.7854	7.49375	7.66625	7.7267	7.61775	7.56965	7.8041		18.6557	9.58775	7.12355	7.7854	7.8159	7.5824	7.729	7.8185	7.85275		18.6557	9.58775	7.12355	7.61605	7.6349	7.85475	7.91665		18.6557	9.58775	7.12355	7.59315	7.7854	7.68565	7.82885	7.44845	7.84245	7.6318	7.49375	7.4536	7.74715	7.41755	7.66625	7.59685	7.73065	7.50595	7.7267	7.5762	7.8159
18.6723	7.06645	8.7127	7.8543	7.53205	7.7249	7.82235	7.6596	7.61915	7.7893		18.6723	8.7127	7.06645	7.8543	7.84375	7.6484	7.7458	7.8613	7.9379		18.6723	8.7127	7.06645	7.5864	7.71955	7.91455	7.88095		18.6723	8.7127	7.06645	7.6263	7.8543	7.7671	7.81645	7.5165	7.8286	7.69395	7.53205	7.52865	7.78295	7.46105	7.7249	7.7534	7.7172	7.51405	7.82235	7.66085	7.84375
18.689	7.0309	8.1996	7.8681	7.5361	7.74805	7.8675	7.6685	7.61775	7.75465		18.689	8.1996	7.0309	7.8681	7.82995	7.68755	7.7301	7.85705	7.9667		18.689	8.1996	7.0309	7.5448	7.74455	7.9064	7.8694		18.689	8.1996	7.0309	7.615	7.8681	7.80345	7.7733	7.53255	7.8017	7.718	7.5361	7.56185	7.7901	7.4817	7.74805	7.8568	7.696	7.50105	7.8675	7.69265	7.82995
18.7057	7.0123	7.9145	7.84305	7.5206	7.72935	7.8628	7.6536	7.60125	7.7083		18.7057	7.9145	7.0123	7.84305	7.8004	7.68625	7.69425	7.81095	7.9331		18.7057	7.9145	7.0123	7.4959	7.7203	7.87435	7.8385		18.7057	7.9145	7.0123	7.56325	7.84305	7.7939	7.7126	7.51115	7.7625	7.6926	7.5206	7.55715	7.7588	7.47735	7.72935	7.8669	7.65165	7.47125	7.8628	7.66825	7.8004
18.7223	7.00215	7.73755	7.79405	7.50155	7.69495	7.82035	7.6194	7.5648	7.65955		18.7223	7.73755	7.00215	7.79405	7.7635	7.65395	7.65095	7.74945	7.8683		18.7223	7.73755	7.00215	7.4561	7.66225	7.80835	7.8013		18.7223	7.73755	7.00215	7.5069	7.79405	7.75235	7.67195	7.471	7.71295	7.65335	7.50155	7.51695	7.72825	7.45535	7.69495	7.8167	7.6104	7.42615	7.82035	7.61345	7.7635
18.739	6.997	7.6306	7.72995	7.4796	7.6389	7.7631	7.57665	7.53445	7.62245		18.739	7.6306	6.997	7.72995	7.7317	7.6211	7.60405	7.68505	7.79445		18.739	7.6306	6.997	7.41945	7.5994	7.73445	7.75185		18.739	7.6306	6.997	7.43605	7.72995	7.6965	7.6286	7.4125	7.66705	7.58715	7.4796	7.4662	7.67625	7.4266	7.6389	7.72255	7.57275	7.38455	7.7631	7.5396	7.7317
18.7557	6.988	7.5658	7.6692	7.4615	7.59015	7.69725	7.55775	7.49175	7.58585		18.7557	7.5658	6.988	7.6692	7.70955	7.57035	7.5782	7.61535	7.72315		18.7557	7.5658	6.988	7.39435	7.53465	7.67085	7.71325		18.7557	7.5658	6.988	7.37745	7.6692	7.6368	7.59285	7.35835	7.61835	7.53685	7.4615	7.4063	7.63285	7.38925	7.59015	7.6136	7.5361	7.35335	7.69725	7.48225	7.70955
18.7723	6.9853	7.5171	7.6105	7.43695	7.5381	7.64405	7.5427	7.4595	7.56785		18.7723	7.5171	6.9853	7.6105	7.7219	7.5332	7.57	7.5645	7.6659		18.7723	7.5171	6.9853	7.3737	7.484	7.62125	7.6752		18.7723	7.5171	6.9853	7.3223	7.6105	7.5808	7.5671	7.309	7.5832	7.48015	7.43695	7.35895	7.5946	7.35775	7.5381	7.5173	7.51685	7.32265	7.64405	7.43695	7.7219
18.789	6.99125	7.49035	7.565	7.42015	7.49785	7.59295	7.5516	7.431	7.5506		18.789	7.49035	6.99125	7.565	7.73265	7.4965	7.57485	7.51525	7.62755		18.789	7.49035	6.99125	7.35905	7.456	7.59795	7.6578		18.789	7.49035	6.99125	7.28125	7.565	7.5282	7.5498	7.26445	7.55205	7.4388	7.42015	7.30875	7.5591	7.33695	7.49785	7.4292	7.4901	7.29805	7.59295	7.4202	7.73265
18.8057	6.98795	7.46575	7.5276	7.41505	7.4706	7.56335	7.5802	7.4033	7.5368		18.8057	7.46575	6.98795	7.5276	7.74935	7.46195	7.56035	7.48835	7.59895		18.8057	7.46575	6.98795	7.3477	7.44695	7.5919	7.6506		18.8057	7.46575	6.98795	7.25485	7.5276	7.4968	7.533	7.23755	7.53045	7.4059	7.41505	7.27605	7.53445	7.3189	7.4706	7.36095	7.48005	7.28245	7.56335	7.40585	7.74935
18.8223	6.9856	7.4554	7.4985	7.39495	7.4507	7.54645	7.59005	7.38525	7.52345		18.8223	7.4554	6.9856	7.4985	7.7324	7.4398	7.54535	7.46875	7.58215		18.8223	7.4554	6.9856	7.3478	7.43715	7.579	7.65655		18.8223	7.4554	6.9856	7.2299	7.4985	7.46815	7.52055	7.2152	7.5143	7.38775	7.39495	7.2522	7.51755	7.3004	7.4507	7.30595	7.46075	7.2718	7.54645	7.4006	7.7324
18.839	6.984	7.4407	7.47875	7.38585	7.4246	7.5361	7.5867	7.38145	7.5077		18.839	7.4407	6.984	7.47875	7.70295	7.4194	7.5225	7.43975	7.5538		18.839	7.4407	6.984	7.33945	7.42075	7.5604	7.64275		18.839	7.4407	6.984	7.2184	7.47875	7.44735	7.51075	7.19955	7.50055	7.37135	7.38585	7.23335	7.4977	7.28875	7.4246	7.27435	7.44815	7.2509	7.5361	7.3815	7.70295
18.8557	6.98835	7.43595	7.46085	7.37845	7.4192	7.5455	7.56495	7.36675	7.4839		18.8557	7.43595	6.98835	7.46085	7.65965	7.4043	7.49485	7.4254	7.5297		18.8557	7.43595	6.98835	7.34155	7.3973	7.54045	7.63205		18.8557	7.43595	6.98835	7.19805	7.46085	7.42725	7.5032	7.1833	7.4877	7.35315	7.37845	7.2177	7.48315	7.27385	7.4192	7.2454	7.42955	7.23945	7.5455	7.3501	7.65965
18.8723	6.98535	7.43505	7.4489	7.3721	7.4086	7.555	7.53015	7.35405	7.4737		18.8723	7.43505	6.98535	7.4489	7.6146	7.38435	7.45635	7.4111	7.49805		18.8723	7.43505	6.98535	7.34245	7.3717	7.5187	7.60495		18.8723	7.43505	6.98535	7.18825	7.4489	7.4132	7.4929	7.17045	7.4738	7.3389	7.3721	7.2055	7.471	7.27135	7.4086	7.2238	7.42715	7.23435	7.555	7.32045	7.6146
18.889	6.9931	7.4336	7.4379	7.35245	7.3923	7.55735	7.4985	7.3459	7.45515		18.889	7.4336	6.9931	7.4379	7.57715	7.37795	7.43435	7.39885	7.4769		18.889	7.4336	6.9931	7.3461	7.34625	7.4845	7.5738		18.889	7.4336	6.9931	7.1788	7.4379	7.4095	7.4991	7.15665	7.4661	7.32935	7.35245	7.197	7.4591	7.26125	7.3923	7.2128	7.4213	7.2216	7.55735	7.2712	7.57715
18.9057	6.9971	7.44765	7.4279	7.3516	7.3798	7.5466	7.4571	7.3451	7.4458		18.9057	7.44765	6.9971	7.4279	7.5441	7.37045	7.4164	7.39	7.46065		18.9057	7.44765	6.9971	7.3489	7.3184	7.4622	7.5507		18.9057	7.44765	6.9971	7.1752	7.4279	7.39615	7.4964	7.146	7.4558	7.3245	7.3516	7.1917	7.45015	7.2534	7.3798	7.20545	7.41975	7.22025	7.5466	7.24425	7.5441
18.9223	6.99775	7.4492	7.41705	7.3401	7.37365	7.5288	7.4288	7.3413	7.44785		18.9223	7.4492	6.99775	7.41705	7.5187	7.3574	7.393	7.3819	7.44515		18.9223	7.4492	6.99775	7.35375	7.2975	7.4484	7.5302		18.9223	7.4492	6.99775	7.1737	7.41705	7.3909	7.49995	7.14205	7.46255	7.30625	7.3401	7.2008	7.44825	7.247	7.37365	7.19255	7.41365	7.22	7.5288	7.21665	7.5187
18.939	7.00015	7.43935	7.4141	7.3377	7.3764	7.50305	7.4101	7.3292	7.4364		18.939	7.43935	7.00015	7.4141	7.5052	7.35635	7.3895	7.3791	7.4344		18.939	7.43935	7.00015	7.35675	7.27945	7.4355	7.5094		18.939	7.43935	7.00015	7.16745	7.4141	7.37935	7.4941	7.1413	7.46955	7.30555	7.3377	7.21035	7.44955	7.2471	7.3764	7.1841	7.4178	7.21545	7.50305	7.2036	7.5052
18.9557	7.0014	7.4376	7.41935	7.33495	7.3657	7.4773	7.4002	7.3282	7.4458		18.9557	7.4376	7.0014	7.41935	7.49075	7.3564	7.3863	7.38185	7.4239		18.9557	7.4376	7.0014	7.35425	7.272	7.4259	7.49835		18.9557	7.4376	7.0014	7.169	7.41935	7.3819	7.4899	7.1306	7.47765	7.304	7.33495	7.2237	7.44005	7.24895	7.3657	7.18925	7.416	7.2098	7.4773	7.19685	7.49075
18.9723	6.9968	7.419	7.417	7.33625	7.37065	7.4619	7.37995	7.3218	7.43785		18.9723	7.419	6.9968	7.417	7.4832	7.34665	7.38535	7.3808	7.4154		18.9723	7.419	6.9968	7.34735	7.2662	7.42425	7.49345		18.9723	7.419	6.9968	7.1714	7.417	7.38305	7.4882	7.13995	7.48945	7.30405	7.33625	7.2384	7.44735	7.2498	7.37065	7.18175	7.41345	7.2094	7.4619	7.19055	7.4832
18.989	6.99025	7.4094	7.41485	7.3301	7.3621	7.4514	7.38045	7.32435	7.44375		18.989	7.4094	6.99025	7.41485	7.48	7.3518	7.38265	7.3739	7.41		18.989	7.4094	6.99025	7.34545	7.2658	7.41215	7.4855		18.989	7.4094	6.99025	7.1739	7.41485	7.3766	7.48575	7.13495	7.49085	7.30295	7.3301	7.24815	7.44965	7.2497	7.3621	7.18075	7.41505	7.2075	7.4514	7.1869	7.48
19.0057	6.99245	7.3971	7.4178	7.3353	7.3623	7.4302	7.37	7.3223	7.44255		19.0057	7.3971	6.99245	7.4178	7.4811	7.35125	7.37295	7.3753	7.4138		19.0057	7.3971	6.99245	7.3385	7.2501	7.40975	7.4789		19.0057	7.3971	6.99245	7.16585	7.4178	7.3747	7.48945	7.1298	7.49285	7.3018	7.3353	7.25215	7.45005	7.2551	7.3623	7.1806	7.41315	7.2123	7.4302	7.1852	7.4811
19.0223	6.98665	7.38875	7.41305	7.33255	7.36415	7.4329	7.3705	7.31395	7.4463		19.0223	7.38875	6.98665	7.41305	7.4864	7.3452	7.38325	7.3752	7.4118		19.0223	7.38875	6.98665	7.33655	7.25565	7.4065	7.47415		19.0223	7.38875	6.98665	7.1722	7.41305	7.3677	7.48565	7.132	7.48765	7.29965	7.33255	7.24845	7.4544	7.257	7.36415	7.1761	7.41675	7.2048	7.4329	7.1877	7.4864
19.039	6.98445	7.3758	7.4116	7.3322	7.35865	7.42005	7.3716	7.3189	7.4349		19.039	7.3758	6.98445	7.4116	7.48675	7.34555	7.3824	7.3795	7.4179		19.039	7.3758	6.98445	7.3261	7.2468	7.4022	7.48155		19.039	7.3758	6.98445	7.16915	7.4116	7.37455	7.4807	7.12855	7.479	7.30435	7.3322	7.24585	7.45165	7.2548	7.35865	7.1847	7.4208	7.21125	7.42005	7.18145	7.48675
19.0557	6.987	7.36965	7.4165	7.3443	7.36095	7.42115	7.3737	7.32045	7.43515		19.0557	7.36965	6.987	7.4165	7.4849	7.3509	7.37675	7.37755	7.4171		19.0557	7.36965	6.987	7.31995	7.24985	7.4042	7.4738		19.0557	7.36965	6.987	7.1711	7.4165	7.3727	7.48985	7.13345	7.4822	7.3019	7.3443	7.2457	7.43895	7.25695	7.36095	7.1745	7.4121	7.2116	7.42115	7.188	7.4849
19.0723	6.9851	7.37115	7.41515	7.33475	7.3608	7.4192	7.3785	7.31925	7.43815		19.0723	7.37115	6.9851	7.41515	7.4854	7.34445	7.37985	7.3794	7.41515		19.0723	7.37115	6.9851	7.3194	7.2519	7.40325	7.47135		19.0723	7.37115	6.9851	7.16825	7.41515	7.3681	7.4893	7.13015	7.4679	7.3014	7.33475	7.23325	7.445	7.2472	7.3608	7.1703	7.4147	7.2115	7.4192	7.18065	7.4854
19.089	6.9864	7.3688	7.4184	7.34	7.3597	7.4172	7.3729	7.32515	7.44405		19.089	7.3688	6.9864	7.4184	7.4912	7.3555	7.3901	7.38775	7.42125		19.089	7.3688	6.9864	7.31855	7.25485	7.4063	7.46405		19.089	7.3688	6.9864	7.17105	7.4184	7.37805	7.48955	7.12945	7.47195	7.30535	7.34	7.21945	7.44725	7.25505	7.3597	7.1745	7.4197	7.21635	7.4172	7.1762	7.4912
19.1057	6.98665	7.3682	7.42785	7.34405	7.37505	7.41935	7.39065	7.3409	7.4495		19.1057	7.3682	6.98665	7.42785	7.5119	7.3566	7.3887	7.39905	7.42415		19.1057	7.3682	6.98665	7.31265	7.25565	7.4146	7.4744		19.1057	7.3682	6.98665	7.18355	7.42785	7.3815	7.501	7.13485	7.47935	7.31385	7.34405	7.2199	7.45045	7.25135	7.37505	7.17045	7.43115	7.2208	7.41935	7.18735	7.5119
19.1223	6.9832	7.3634	7.42815	7.34645	7.3803	7.4285	7.3983	7.34645	7.4516		19.1223	7.3634	6.9832	7.42815	7.5197	7.37525	7.393	7.40955	7.434		19.1223	7.3634	6.9832	7.30945	7.26265	7.409	7.47205		19.1223	7.3634	6.9832	7.19695	7.42815	7.3895	7.5036	7.1442	7.48385	7.30565	7.34645	7.22415	7.4585	7.26355	7.3803	7.17815	7.43925	7.22815	7.4285	7.1913	7.5197
19.139	6.9906	7.3647	7.4338	7.34985	7.39115	7.42885	7.4111	7.35425	7.45005		19.139	7.3647	6.9906	7.4338	7.5266	7.378	7.38675	7.40215	7.44195		19.139	7.3647	6.9906	7.315	7.2697	7.4206	7.488		19.139	7.3647	6.9906	7.20225	7.4338	7.38475	7.4993	7.1549	7.4868	7.31735	7.34985	7.22615	7.46105	7.26005	7.39115	7.1893	7.4393	7.23065	7.42885	7.1962	7.5266
19.1557	6.98545	7.3658	7.44095	7.34655	7.38765	7.4403	7.40975	7.35515	7.4307		19.1557	7.3658	6.98545	7.44095	7.5172	7.37815	7.38375	7.3998	7.4422		19.1557	7.3658	6.98545	7.3194	7.26565	7.41895	7.4787		19.1557	7.3658	6.98545	7.2017	7.44095	7.3991	7.4942	7.15285	7.47035	7.30995	7.34655	7.22355	7.46295	7.2648	7.38765	7.19875	7.4249	7.2216	7.4403	7.18685	7.5172
19.1723	6.98685	7.37475	7.4286	7.3433	7.38995	7.4342	7.4049	7.34795	7.42955		19.1723	7.37475	6.98685	7.4286	7.50435	7.37865	7.37385	7.3827	7.42955		19.1723	7.37475	6.98685	7.31795	7.257	7.4101	7.47825		19.1723	7.37475	6.98685	7.18985	7.4286	7.39325	7.48455	7.14635	7.4628	7.30185	7.3433	7.2155	7.44905	7.257	7.38995	7.1914	7.41585	7.21785	7.4342	7.1798	7.50435
19.189	6.99125	7.3743	7.41755	7.3382	7.37525	7.4298	7.39235	7.3377	7.41905		19.189	7.3743	6.99125	7.41755	7.48175	7.36755	7.36545	7.3705	7.4134		19.189	7.3743	6.99125	7.31615	7.2506	7.4004	7.48		19.189	7.3743	6.99125	7.179	7.41755	7.37775	7.47295	7.14245	7.4536	7.2926	7.3382	7.20935	7.4413	7.2529	7.37525	7.1873	7.4103	7.2018	7.4298	7.17905	7.48175
19.2057	6.98615	7.37725	7.41325	7.3332	7.36385	7.4113	7.3818	7.3295	7.41615		19.2057	7.37725	6.98615	7.41325	7.47105	7.3545	7.35355	7.36315	7.39705		19.2057	7.37725	6.98615	7.314	7.24145	7.39935	7.4764		19.2057	7.37725	6.98615	7.16535	7.41325	7.37285	7.46775	7.13355	7.4408	7.2917	7.3332	7.19455	7.4313	7.2431	7.36385	7.1797	7.39855	7.19405	7.4113	7.1657	7.47105
19.2223	6.9896	7.3707	7.40475	7.3174	7.35895	7.405	7.3713	7.3175	7.40835		19.2223	7.3707	6.9896	7.40475	7.46115	7.34545	7.3487	7.35785	7.39425		19.2223	7.3707	6.9896	7.32195	7.23715	7.39265	7.469		19.2223	7.3707	6.9896	7.1567	7.40475	7.36495	7.4669	7.1206	7.4327	7.27465	7.3174	7.18755	7.41815	7.2385	7.35895	7.1714	7.39645	7.1944	7.405	7.1562	7.46115
19.239	6.9942	7.3792	7.3996	7.3185	7.34735	7.40115	7.36115	7.3115	7.4118		19.239	7.3792	6.9942	7.3996	7.4504	7.34175	7.34045	7.3509	7.37745		19.239	7.3792	6.9942	7.3181	7.2311	7.3856	7.47		19.239	7.3792	6.9942	7.154	7.3996	7.3652	7.4614	7.11705	7.4245	7.26675	7.3185	7.17805	7.41385	7.2238	7.34735	7.1637	7.3951	7.1919	7.40115	7.15285	7.4504
19.2557	6.9844	7.3835	7.39085	7.31835	7.3492	7.4017	7.3553	7.3098	7.41235		19.2557	7.3835	6.9844	7.39085	7.4438	7.3349	7.3509	7.35745	7.38155		19.2557	7.3835	6.9844	7.32225	7.22765	7.3861	7.4789		19.2557	7.3835	6.9844	7.1523	7.39085	7.3548	7.4642	7.11315	7.4275	7.27135	7.31835	7.1714	7.4133	7.222	7.3492	7.1573	7.392	7.1852	7.4017	7.1488	7.4438
19.2723	6.99065	7.3795	7.3967	7.3145	7.34455	7.4034	7.35295	7.30745	7.41365		19.2723	7.3795	6.99065	7.3967	7.4451	7.33055	7.3508	7.3623	7.3805		19.2723	7.3795	6.99065	7.32615	7.2324	7.383	7.48115		19.2723	7.3795	6.99065	7.15375	7.3967	7.35095	7.4709	7.11485	7.4297	7.27025	7.3145	7.167	7.41855	7.22075	7.34455	7.1593	7.39745	7.19635	7.4034	7.15235	7.4451
19.289	6.98605	7.3786	7.39705	7.32395	7.3494	7.4077	7.34835	7.30505	7.40765		19.289	7.3786	6.98605	7.39705	7.4516	7.3292	7.3511	7.357	7.38375		19.289	7.3786	6.98605	7.32685	7.23085	7.3905	7.4807		19.289	7.3786	6.98605	7.15635	7.39705	7.35245	7.46275	7.1172	7.4393	7.27	7.32395	7.17205	7.42725	7.21405	7.3494	7.16055	7.3985	7.18995	7.4077	7.15355	7.4516
19.3057	6.98905	7.3801	7.39975	7.3177	7.3457	7.4097	7.3477	7.3094	7.4174		19.3057	7.3801	6.98905	7.39975	7.45655	7.3348	7.35445	7.36475	7.38255		19.3057	7.3801	6.98905	7.3223	7.2364	7.39715	7.48655		19.3057	7.3801	6.98905	7.16145	7.39975	7.35545	7.4734	7.12	7.44915	7.27115	7.3177	7.1702	7.4357	7.22215	7.3457	7.16065	7.4109	7.20025	7.4097	7.1601	7.45655
19.3223	6.99255	7.38145	7.403	7.3245	7.34945	7.41395	7.3561	7.3066	7.4159		19.3223	7.38145	6.99255	7.403	7.46105	7.3447	7.3503	7.3657	7.38335		19.3223	7.38145	6.99255	7.32385	7.2326	7.39655	7.4956		19.3223	7.38145	6.99255	7.1736	7.403	7.36285	7.4776	7.12845	7.45805	7.2827	7.3245	7.1758	7.4469	7.21815	7.34945	7.1646	7.41005	7.2085	7.41395	7.16315	7.46105
19.339	6.99505	7.38555	7.4111	7.3383	7.36255	7.4202	7.364	7.31095	7.41885		19.339	7.38555	6.99505	7.4111	7.462	7.34955	7.3635	7.36915	7.37685		19.339	7.38555	6.99505	7.32165	7.2415	7.39865	7.49305		19.339	7.38555	6.99505	7.16985	7.4111	7.369	7.48655	7.1343	7.4636	7.2817	7.3383	7.18125	7.45795	7.22175	7.36255	7.17105	7.4068	7.2016	7.4202	7.1652	7.462
19.3557	6.99555	7.387	7.4125	7.33625	7.36185	7.421	7.36345	7.32085	7.4157		19.3557	7.387	6.99555	7.4125	7.46805	7.3431	7.36265	7.3656	7.3892		19.3557	7.387	6.99555	7.3187	7.2431	7.401	7.49525		19.3557	7.387	6.99555	7.1682	7.4125	7.37055	7.4829	7.1375	7.46395	7.28205	7.33625	7.17755	7.45835	7.22775	7.36185	7.16885	7.40825	7.2073	7.421	7.1607	7.46805
19.3723	6.98935	7.39325	7.40935	7.33685	7.3649	7.42095	7.3657	7.32385	7.4146		19.3723	7.39325	6.98935	7.40935	7.4601	7.34555	7.36645	7.36605	7.38665		19.3723	7.39325	6.98935	7.32255	7.2533	7.40855	7.49455		19.3723	7.39325	6.98935	7.1677	7.40935	7.38275	7.476	7.13135	7.46715	7.2926	7.33685	7.18215	7.45765	7.22575	7.3649	7.16805	7.40465	7.2089	7.42095	7.16305	7.4601
19.389	7.0003	7.3895	7.4068	7.33685	7.3761	7.4244	7.36515	7.3228	7.41175		19.389	7.3895	7.0003	7.4068	7.4589	7.355	7.36425	7.35545	7.3789		19.389	7.3895	7.0003	7.3186	7.2461	7.3995	7.4942		19.389	7.3895	7.0003	7.1652	7.4068	7.3749	7.4729	7.13495	7.45245	7.29705	7.33685	7.17675	7.45075	7.23345	7.3761	7.1699	7.4037	7.20705	7.4244	7.16165	7.4589
19.4057	6.995	7.381	7.39995	7.3316	7.36265	7.41445	7.36135	7.31335	7.41715		19.4057	7.381	6.995	7.39995	7.44695	7.34425	7.3664	7.3607	7.3783		19.4057	7.381	6.995	7.31785	7.2418	7.39465	7.49395		19.4057	7.381	6.995	7.15465	7.39995	7.3734	7.47005	7.13255	7.4484	7.28345	7.3316	7.1755	7.4471	7.2286	7.36265	7.1627	7.3978	7.20785	7.41445	7.1567	7.44695
19.4223	6.99715	7.38185	7.3972	7.3254	7.357	7.4098	7.35635	7.3175	7.40935		19.4223	7.38185	6.99715	7.3972	7.4432	7.34245	7.35625	7.3516	7.3759		19.4223	7.38185	6.99715	7.31475	7.23785	7.39425	7.4741		19.4223	7.38185	6.99715	7.15485	7.3972	7.36385	7.46575	7.12455	7.4397	7.2824	7.3254	7.17235	7.43485	7.2308	7.357	7.1639	7.3921	7.2028	7.4098	7.15175	7.4432
19.439	6.9913	7.3904	7.3878	7.3268	7.34905	7.40865	7.35955	7.3162	7.40455		19.439	7.3904	6.9913	7.3878	7.436	7.3341	7.36045	7.3439	7.38245		19.439	7.3904	6.9913	7.3134	7.2341	7.38625	7.47085		19.439	7.3904	6.9913	7.1492	7.3878	7.3669	7.45895	7.1258	7.43795	7.2743	7.3268	7.1644	7.42615	7.21765	7.34905	7.15525	7.3877	7.19035	7.40865	7.1485	7.436
19.4557	6.99305	7.3885	7.38315	7.32075	7.34515	7.39235	7.35205	7.3143	7.4034		19.4557	7.3885	6.99305	7.38315	7.43755	7.3251	7.3634	7.34475	7.37305		19.4557	7.3885	6.99305	7.3164	7.2287	7.3845	7.4711		19.4557	7.3885	6.99305	7.1422	7.38315	7.362	7.4593	7.1167	7.43075	7.2732	7.32075	7.1488	7.41835	7.21995	7.34515	7.14725	7.38975	7.1883	7.39235	7.14375	7.43755
19.4723	6.9932	7.39075	7.38865	7.31465	7.3528	7.39315	7.3452	7.3089	7.39465		19.4723	7.39075	6.9932	7.38865	7.43125	7.32655	7.35615	7.3418	7.37255		19.4723	7.39075	6.9932	7.3163	7.22885	7.3787	7.46595		19.4723	7.39075	6.9932	7.14055	7.38865	7.35675	7.46135	7.10515	7.4223	7.27085	7.31465	7.153	7.41285	7.213	7.3528	7.14685	7.3876	7.1872	7.39315	7.1444	7.43125
19.489	7.00465	7.41055	7.3811	7.3148	7.34135	7.3887	7.3461	7.31235	7.40455		19.489	7.41055	7.00465	7.3811	7.437	7.32405	7.35095	7.342	7.3669		19.489	7.41055	7.00465	7.3182	7.2225	7.38355	7.45615		19.489	7.41055	7.00465	7.14525	7.3811	7.34985	7.45765	7.1054	7.4297	7.26635	7.3148	7.1537	7.4132	7.2156	7.34135	7.1387	7.38495	7.1861	7.3887	7.1386	7.437
19.5057	7.00695	7.4777	7.37845	7.32245	7.3473	7.38735	7.3436	7.31225	7.4065		19.5057	7.4777	7.00695	7.37845	7.43685	7.3204	7.3538	7.34275	7.3649		19.5057	7.4777	7.00695	7.31585	7.22215	7.38405	7.467		19.5057	7.4777	7.00695	7.144	7.37845	7.355	7.4614	7.10515	7.42545	7.26985	7.32245	7.14715	7.41305	7.21495	7.3473	7.13745	7.39285	7.19045	7.38735	7.14225	7.43685
19.5223	7.0237	7.62345	7.3828	7.31375	7.3447	7.38425	7.34415	7.3119	7.4018		19.5223	7.62345	7.0237	7.3828	7.4353	7.32595	7.3476	7.35155	7.3684		19.5223	7.62345	7.0237	7.31605	7.23045	7.38135	7.46605		19.5223	7.62345	7.0237	7.1459	7.3828	7.3576	7.4667	7.0994	7.43325	7.26455	7.31375	7.14455	7.41355	7.21645	7.3447	7.136	7.39625	7.18705	7.38425	7.13935	7.4353
19.539	7.0504	7.9357	7.3918	7.3177	7.3376	7.39925	7.34875	7.30805	7.40515		19.539	7.9357	7.0504	7.3918	7.44315	7.3229	7.3549	7.35255	7.36885		19.539	7.9357	7.0504	7.32135	7.2268	7.3829	7.46325		19.539	7.9357	7.0504	7.1567	7.3918	7.3601	7.4667	7.1097	7.44025	7.2643	7.3177	7.1479	7.4186	7.22045	7.3376	7.1423	7.4081	7.1914	7.39925	7.1396	7.44315
19.5557	7.0947	8.48845	7.3952	7.3223	7.34315	7.40865	7.34015	7.30815	7.4039		19.5557	8.48845	7.0947	7.3952	7.44435	7.3278	7.35775	7.3556	7.3755		19.5557	8.48845	7.0947	7.32365	7.2243	7.38725	7.47285		19.5557	8.48845	7.0947	7.1718	7.3952	7.3607	7.46775	7.1165	7.4473	7.2667	7.3223	7.157	7.42105	7.2093	7.34315	7.14025	7.4039	7.1937	7.40865	7.1441	7.44435
19.5723	7.14345	9.2308	7.40235	7.31775	7.347	7.4287	7.3507	7.3058	7.4094		19.5723	9.2308	7.14345	7.40235	7.4527	7.3324	7.36005	7.36	7.37835		19.5723	9.2308	7.14345	7.32435	7.2294	7.3842	7.4807		19.5723	9.2308	7.14345	7.18165	7.40235	7.36135	7.46945	7.11495	7.4499	7.26805	7.31775	7.1557	7.4293	7.2153	7.347	7.15015	7.41465	7.1991	7.4287	7.14695	7.4527
19.589	7.1746	9.98	7.4107	7.3161	7.3478	7.4529	7.3482	7.30955	7.4112		19.589	9.98	7.1746	7.4107	7.457	7.339	7.35785	7.368	7.38345		19.589	9.98	7.1746	7.3255	7.2365	7.38785	7.491		19.589	9.98	7.1746	7.19275	7.4107	7.36165	7.46715	7.11695	7.46855	7.2736	7.3161	7.1696	7.43475	7.216	7.3478	7.15525	7.41645	7.1915	7.4529	7.15045	7.457
19.6057	7.1988	10.4832	7.4154	7.3219	7.3516	7.48135	7.35245	7.3096	7.4071		19.6057	10.4832	7.1988	7.4154	7.4633	7.34715	7.3579	7.3731	7.3911		19.6057	10.4832	7.1988	7.323	7.23285	7.38715	7.48725		19.6057	10.4832	7.1988	7.20535	7.4154	7.3608	7.4689	7.1223	7.46575	7.27055	7.3219	7.16295	7.44135	7.22705	7.3516	7.16035	7.41265	7.1967	7.48135	7.1546	7.4633
19.6223	7.20485	10.6166	7.41505	7.32395	7.34875	7.5077	7.3487	7.3094	7.41035		19.6223	10.6166	7.20485	7.41505	7.45995	7.34585	7.35715	7.37445	7.3881		19.6223	10.6166	7.20485	7.32435	7.2368	7.3926	7.4917		19.6223	10.6166	7.20485	7.1971	7.41505	7.36475	7.46555	7.128	7.47125	7.27235	7.32395	7.1639	7.43765	7.2264	7.34875	7.15915	7.4134	7.1922	7.5077	7.1551	7.45995
19.639	7.1959	10.426	7.41735	7.3212	7.34545	7.53315	7.35	7.3074	7.4051		19.639	10.426	7.1959	7.41735	7.45955	7.3495	7.3572	7.37255	7.3888		19.639	10.426	7.1959	7.31635	7.23965	7.3851	7.49605		19.639	10.426	7.1959	7.18625	7.41735	7.366	7.46465	7.12595	7.4674	7.26915	7.3212	7.1629	7.4359	7.21415	7.34545	7.1599	7.40785	7.1865	7.53315	7.14985	7.45955
19.6557	7.1758	10.0608	7.41545	7.3229	7.34665	7.54455	7.35335	7.30895	7.4045		19.6557	10.0608	7.1758	7.41545	7.44905	7.34805	7.359	7.36635	7.38555		19.6557	10.0608	7.1758	7.31915	7.2364	7.378	7.49115		19.6557	10.0608	7.1758	7.1771	7.41545	7.3601	7.4658	7.1218	7.4686	7.27105	7.3229	7.1626	7.42845	7.21515	7.34665	7.1607	7.39775	7.19295	7.54455	7.1544	7.44905
19.6723	7.1687	9.6471	7.406	7.31965	7.3484	7.5303	7.34505	7.307	7.40445		19.6723	9.6471	7.1687	7.406	7.44285	7.34475	7.3546	7.3613	7.3871		19.6723	9.6471	7.1687	7.3143	7.23825	7.3816	7.48805		19.6723	9.6471	7.1687	7.172	7.406	7.3598	7.4623	7.10935	7.4576	7.27115	7.31965	7.15935	7.4211	7.2159	7.3484	7.1507	7.40305	7.1887	7.5303	7.1423	7.44285
19.689	7.15975	9.2642	7.3946	7.3141	7.34685	7.5072	7.345	7.3099	7.40515		19.689	9.2642	7.15975	7.3946	7.4371	7.34105	7.3475	7.35485	7.379		19.689	9.2642	7.15975	7.31045	7.2316	7.38455	7.4816		19.689	9.2642	7.15975	7.1666	7.3946	7.35925	7.45705	7.11185	7.45145	7.26955	7.3141	7.1483	7.4175	7.21825	7.34685	7.14315	7.3874	7.19035	7.5072	7.1427	7.4371
19.7057	7.1534	8.96555	7.3921	7.32045	7.34695	7.48345	7.34525	7.3054	7.4017		19.7057	8.96555	7.1534	7.3921	7.4436	7.33765	7.33825	7.34895	7.3766		19.7057	8.96555	7.1534	7.3098	7.2311	7.37095	7.4768		19.7057	8.96555	7.1534	7.1562	7.3921	7.35435	7.46035	7.1121	7.45035	7.27045	7.32045	7.1438	7.42075	7.2176	7.34695	7.14295	7.39365	7.1893	7.48345	7.13765	7.4436
19.7223	7.14645	8.74025	7.3928	7.3223	7.34555	7.4549	7.34215	7.30935	7.40425		19.7223	8.74025	7.14645	7.3928	7.43455	7.3346	7.3479	7.34785	7.374		19.7223	8.74025	7.14645	7.3085	7.22855	7.37755	7.47935		19.7223	8.74025	7.14645	7.1505	7.3928	7.3613	7.46285	7.1068	7.4445	7.2683	7.3223	7.14825	7.41025	7.21135	7.34555	7.14585	7.3956	7.18675	7.4549	7.13025	7.43455
19.739	7.14735	8.59425	7.3871	7.3127	7.34285	7.4383	7.3512	7.30695	7.39755		19.739	8.59425	7.14735	7.3871	7.43165	7.32745	7.34115	7.3387	7.3695		19.739	8.59425	7.14735	7.3097	7.2251	7.37695	7.47115		19.739	8.59425	7.14735	7.14555	7.3871	7.35885	7.46405	7.10225	7.4421	7.2676	7.3127	7.1441	7.4129	7.2173	7.34285	7.1396	7.38285	7.18725	7.4383	7.1313	7.43165
19.7557	7.1473	8.49625	7.3857	7.32065	7.34275	7.4225	7.3478	7.30485	7.40125		19.7557	8.49625	7.1473	7.3857	7.4261	7.3244	7.33325	7.33835	7.36675		19.7557	8.49625	7.1473	7.31705	7.22185	7.37925	7.47235		19.7557	8.49625	7.1473	7.1459	7.3857	7.3547	7.463	7.10055	7.4382	7.26605	7.32065	7.1403	7.4071	7.21185	7.34275	7.1362	7.38485	7.1838	7.4225	7.13215	7.4261
19.7723	7.1406	8.44595	7.3843	7.31425	7.34875	7.4065	7.34465	7.3031	7.3998		19.7723	8.44595	7.1406	7.3843	7.4294	7.3188	7.337	7.3362	7.3717		19.7723	8.44595	7.1406	7.31705	7.23115	7.37695	7.46095		19.7723	8.44595	7.1406	7.13885	7.3843	7.35185	7.46135	7.10075	7.4305	7.26735	7.31425	7.14015	7.4082	7.21565	7.34875	7.139	7.3861	7.1843	7.4065	7.1317	7.4294
19.789	7.1421	8.4175	7.3796	7.31245	7.3517	7.4023	7.34325	7.30235	7.4011		19.789	8.4175	7.1421	7.3796	7.42765	7.32415	7.3308	7.33945	7.36825		19.789	8.4175	7.1421	7.31445	7.22285	7.3797	7.46815		19.789	8.4175	7.1421	7.13865	7.3796	7.35285	7.45215	7.10055	7.42525	7.2662	7.31245	7.14115	7.40505	7.21005	7.3517	7.1351	7.38595	7.1865	7.4023	7.1231	7.42765
19.8057	7.1407	8.4116	7.3798	7.31545	7.346	7.3975	7.3414	7.30505	7.3991		19.8057	8.4116	7.1407	7.3798	7.42035	7.31935	7.34045	7.33305	7.36845		19.8057	8.4116	7.1407	7.31355	7.2257	7.374	7.4701		19.8057	8.4116	7.1407	7.1386	7.3798	7.3571	7.4604	7.0971	7.4281	7.2663	7.31545	7.14095	7.4036	7.21555	7.346	7.13015	7.3859	7.1857	7.3975	7.1237	7.42035
19.8223	7.14665	8.40755	7.3765	7.3116	7.3419	7.39045	7.3412	7.30285	7.39895		19.8223	8.40755	7.14665	7.3765	7.4219	7.3125	7.33445	7.33475	7.3534		19.8223	8.40755	7.14665	7.3207	7.21905	7.38425	7.4665		19.8223	8.40755	7.14665	7.1366	7.3765	7.3558	7.4541	7.10285	7.42855	7.26485	7.3116	7.1355	7.401	7.21475	7.3419	7.13915	7.3903	7.1786	7.39045	7.1242	7.4219
19.839	7.14705	8.4157	7.3821	7.31375	7.3382	7.3883	7.34135	7.30515	7.3972		19.839	8.4157	7.14705	7.3821	7.42225	7.3174	7.33995	7.337	7.3619		19.839	8.4157	7.14705	7.319	7.2173	7.37845	7.47085		19.839	8.4157	7.14705	7.1399	7.3821	7.3514	7.4541	7.10045	7.4191	7.2651	7.31375	7.13835	7.4023	7.2101	7.3382	7.13025	7.38245	7.17475	7.3883	7.1265	7.42225
19.8557	7.1483	8.4214	7.3807	7.3107	7.3393	7.3976	7.33755	7.3044	7.39965		19.8557	8.4214	7.1483	7.3807	7.4237	7.3179	7.3357	7.33615	7.36005		19.8557	8.4214	7.1483	7.3158	7.22275	7.3811	7.47805		19.8557	8.4214	7.1483	7.14	7.3807	7.3457	7.4523	7.0944	7.4273	7.2677	7.3107	7.13195	7.40475	7.21275	7.3393	7.13445	7.3896	7.1884	7.3976	7.12695	7.4237
19.8723	7.15345	8.4242	7.38185	7.3169	7.3404	7.39525	7.33505	7.30595	7.40075		19.8723	8.4242	7.15345	7.38185	7.4243	7.31775	7.3349	7.3346	7.3614		19.8723	8.4242	7.15345	7.3133	7.2205	7.3744	7.4696		19.8723	8.4242	7.15345	7.1362	7.38185	7.35965	7.4542	7.0989	7.4255	7.26775	7.3169	7.13035	7.40955	7.20955	7.3404	7.12665	7.3879	7.17965	7.39525	7.12735	7.4243
19.889	7.1518	8.4293	7.3772	7.31275	7.3368	7.3937	7.33025	7.3034	7.399		19.889	8.4293	7.1518	7.3772	7.4242	7.3131	7.3354	7.33785	7.3636		19.889	8.4293	7.1518	7.31235	7.22135	7.37705	7.47385		19.889	8.4293	7.1518	7.13315	7.3772	7.3488	7.4625	7.0998	7.42675	7.27165	7.31275	7.1338	7.4055	7.21295	7.3368	7.12645	7.3875	7.18915	7.3937	7.1247	7.4242
19.9057	7.1555	8.4344	7.3798	7.3159	7.3455	7.3945	7.3435	7.3138	7.40425		19.9057	8.4344	7.1555	7.3798	7.4246	7.32085	7.3436	7.33715	7.3584		19.9057	8.4344	7.1555	7.31635	7.2243	7.38345	7.4698		19.9057	8.4344	7.1555	7.1322	7.3798	7.3505	7.4615	7.0942	7.43345	7.2829	7.3159	7.12945	7.4063	7.20785	7.3455	7.1306	7.38895	7.19095	7.3945	7.1292	7.4246
19.9223	7.153	8.4362	7.3813	7.3174	7.33845	7.39825	7.34275	7.30525	7.39945		19.9223	8.4362	7.153	7.3813	7.427	7.31795	7.34005	7.333	7.3627		19.9223	8.4362	7.153	7.32275	7.22195	7.38255	7.47955		19.9223	8.4362	7.153	7.1394	7.3813	7.35415	7.4578	7.0944	7.43375	7.2709	7.3174	7.1345	7.40555	7.2192	7.33845	7.1285	7.3946	7.1863	7.39825	7.1316	7.427
19.939	7.1566	8.43995	7.3854	7.31875	7.3398	7.3915	7.33745	7.3095	7.4067		19.939	8.43995	7.1566	7.3854	7.4279	7.3199	7.34665	7.33665	7.36635		19.939	8.43995	7.1566	7.31425	7.2248	7.3868	7.47345		19.939	8.43995	7.1566	7.13855	7.3854	7.34945	7.46335	7.1003	7.4339	7.27225	7.31875	7.13735	7.4123	7.2207	7.3398	7.12965	7.38925	7.18545	7.3915	7.12925	7.4279
19.9557	7.15255	8.4443	7.38405	7.3193	7.34245	7.39455	7.34175	7.31005	7.40655		19.9557	8.4443	7.15255	7.38405	7.4254	7.3218	7.34355	7.3358	7.37085		19.9557	8.4443	7.15255	7.3125	7.2297	7.3846	7.4964		19.9557	8.4443	7.15255	7.13795	7.38405	7.35435	7.4612	7.1025	7.43215	7.2708	7.3193	7.1336	7.40955	7.2094	7.34245	7.1346	7.39275	7.18475	7.39455	7.12445	7.4254
19.9723	7.15985	8.4522	7.38395	7.31945	7.34855	7.395	7.34175	7.3023	7.3984		19.9723	8.4522	7.15985	7.38395	7.4296	7.3267	7.3504	7.34285	7.37085		19.9723	8.4522	7.15985	7.3138	7.2233	7.3875	7.50655		19.9723	8.4522	7.15985	7.13835	7.38395	7.35295	7.45885	7.10635	7.43955	7.2774	7.31945	7.13685	7.41255	7.21845	7.34855	7.1309	7.3934	7.19125	7.395	7.13255	7.4296
19.989	7.1586	8.46335	7.38405	7.31675	7.35	7.39615	7.34535	7.30505	7.40665		19.989	8.46335	7.1586	7.38405	7.43595	7.3285	7.3438	7.337	7.37195		19.989	8.46335	7.1586	7.30975	7.2275	7.3877	7.51255		19.989	8.46335	7.1586	7.1396	7.38405	7.3572	7.46525	7.09915	7.4329	7.27585	7.31675	7.1356	7.40695	7.22105	7.35	7.12795	7.38835	7.19335	7.39615	7.1328	7.43595
20.0057	7.15865	8.4716	7.38	7.31305	7.34755	7.39985	7.34675	7.31235	7.4011		20.0057	8.4716	7.15865	7.38	7.4276	7.31985	7.34525	7.34405	7.37		20.0057	8.4716	7.15865	7.3095	7.2254	7.38705	7.5104		20.0057	8.4716	7.15865	7.1349	7.38	7.35725	7.45805	7.0997	7.44065	7.274	7.31305	7.13585	7.40545	7.2138	7.34755	7.1332	7.3953	7.1879	7.39985	7.1321	7.4276
20.0223	7.14845	8.4665	7.38905	7.31835	7.34825	7.39555	7.3507	7.31265	7.4023		20.0223	8.4665	7.14845	7.38905	7.43435	7.32005	7.34155	7.34085	7.3699		20.0223	8.4665	7.14845	7.31965	7.2253	7.38595	7.49415		20.0223	8.4665	7.14845	7.13735	7.38905	7.36075	7.4638	7.0981	7.43395	7.2722	7.31835	7.13625	7.40785	7.22165	7.34825	7.13245	7.39335	7.1853	7.39555	7.12855	7.43435
20.039	7.1492	8.4544	7.3885	7.3189	7.3495	7.4	7.34305	7.31495	7.3988		20.039	8.4544	7.1492	7.3885	7.4256	7.32115	7.34425	7.33905	7.3642		20.039	8.4544	7.1492	7.3157	7.2344	7.38355	7.49785		20.039	8.4544	7.1492	7.1363	7.3885	7.36275	7.4642	7.10055	7.43125	7.27715	7.3189	7.1334	7.40685	7.2218	7.3495	7.13845	7.3874	7.1922	7.4	7.132	7.4256
20.0557	7.14075	8.4304	7.38285	7.31295	7.34065	7.3945	7.3453	7.3103	7.40115		20.0557	8.4304	7.14075	7.38285	7.4272	7.3261	7.3435	7.33825	7.36915		20.0557	8.4304	7.14075	7.3182	7.23455	7.38735	7.48615		20.0557	8.4304	7.14075	7.13005	7.38285	7.36745	7.4642	7.10455	7.42905	7.2712	7.31295	7.13555	7.4084	7.21825	7.34065	7.13605	7.3857	7.18835	7.3945	7.13645	7.4272
20.0723	7.1382	8.3885	7.3809	7.3139	7.3473	7.3994	7.3445	7.31315	7.39765		20.0723	8.3885	7.1382	7.3809	7.42585	7.32375	7.3372	7.33515	7.36615		20.0723	8.3885	7.1382	7.3121	7.2287	7.382	7.4701		20.0723	8.3885	7.1382	7.1308	7.3809	7.36375	7.4633	7.0997	7.4217	7.27115	7.3139	7.12805	7.403	7.21495	7.3473	7.13425	7.3829	7.18795	7.3994	7.12885	7.42585
20.089	7.1344	8.3267	7.38465	7.31945	7.34195	7.3972	7.3458	7.3034	7.40115		20.089	8.3267	7.1344	7.38465	7.4214	7.31695	7.3393	7.3382	7.3648		20.089	8.3267	7.1344	7.31115	7.2294	7.38575	7.46595		20.089	8.3267	7.1344	7.1234	7.38465	7.363	7.4628	7.09645	7.42	7.26975	7.31945	7.13005	7.398	7.20775	7.34195	7.12675	7.38645	7.1892	7.3972	7.12985	7.4214
20.1057	7.11735	8.24865	7.3813	7.31925	7.343	7.3974	7.34825	7.30695	7.39805		20.1057	8.24865	7.11735	7.3813	7.42195	7.31985	7.3377	7.332	7.3628		20.1057	8.24865	7.11735	7.317	7.22645	7.3867	7.45585		20.1057	8.24865	7.11735	7.12515	7.3813	7.3524	7.465	7.09675	7.42305	7.26865	7.31925	7.1241	7.4057	7.2153	7.343	7.1239	7.38325	7.18585	7.3974	7.12145	7.42195
20.1223	7.11445	8.1742	7.38	7.312	7.3434	7.39645	7.3496	7.30725	7.39945		20.1223	8.1742	7.11445	7.38	7.42435	7.31505	7.3397	7.3363	7.36505		20.1223	8.1742	7.11445	7.31195	7.2262	7.3819	7.45215		20.1223	8.1742	7.11445	7.1323	7.38	7.35895	7.46575	7.09385	7.41775	7.2673	7.312	7.1283	7.4066	7.2146	7.3434	7.13	7.38415	7.183	7.39645	7.12485	7.42435
20.139	7.10645	8.1034	7.38	7.3172	7.34285	7.3949	7.34615	7.3001	7.40345		20.139	8.1034	7.10645	7.38	7.42785	7.32	7.33775	7.33165	7.3664		20.139	8.1034	7.10645	7.31505	7.225	7.38385	7.45515		20.139	8.1034	7.10645	7.13065	7.38	7.3595	7.46545	7.09555	7.4137	7.2767	7.3172	7.13105	7.40725	7.21405	7.34285	7.12975	7.38825	7.17995	7.3949	7.1269	7.42785
20.1557	7.1034	8.0307	7.38175	7.31055	7.34575	7.3925	7.34695	7.3114	7.4011		20.1557	8.0307	7.1034	7.38175	7.4314	7.3152	7.3498	7.3322	7.37005		20.1557	8.0307	7.1034	7.3154	7.2276	7.3855	7.4538		20.1557	8.0307	7.1034	7.13465	7.38175	7.3545	7.4641	7.0989	7.41435	7.2686	7.31055	7.13065	7.4016	7.21565	7.34575	7.1344	7.38865	7.1871	7.3925	7.1294	7.4314
20.1723	7.0924	7.9703	7.3812	7.3129	7.3471	7.3972	7.34815	7.2999	7.40895		20.1723	7.9703	7.0924	7.3812	7.43265	7.31725	7.3524	7.33795	7.36575		20.1723	7.9703	7.0924	7.3225	7.23045	7.3812	7.44525		20.1723	7.9703	7.0924	7.13555	7.3812	7.34995	7.46185	7.09945	7.4195	7.2741	7.3129	7.1331	7.4068	7.21235	7.3471	7.1313	7.39055	7.18505	7.3972	7.1279	7.43265
20.189	7.08365	7.9151	7.38715	7.3189	7.3448	7.4004	7.3582	7.30425	7.4133		20.189	7.9151	7.08365	7.38715	7.436	7.31805	7.35965	7.3414	7.3732		20.189	7.9151	7.08365	7.31845	7.2198	7.38725	7.45115		20.189	7.9151	7.08365	7.14055	7.38715	7.3556	7.4686	7.10825	7.42575	7.27115	7.3189	7.13005	7.41065	7.20925	7.3448	7.1317	7.3921	7.1837	7.4004	7.1364	7.436
20.2057	7.0753	7.8751	7.39465	7.3217	7.34585	7.3934	7.3558	7.3049	7.42865		20.2057	7.8751	7.0753	7.39465	7.45	7.31895	7.37	7.3458	7.38405		20.2057	7.8751	7.0753	7.32395	7.22475	7.3853	7.4553		20.2057	7.8751	7.0753	7.1493	7.39465	7.3541	7.472	7.10785	7.43155	7.278	7.3217	7.1359	7.41505	7.21355	7.34585	7.1329	7.4083	7.1952	7.3934	7.1472	7.45
20.2223	7.07505	7.8505	7.39535	7.32845	7.3473	7.39305	7.3615	7.30985	7.42915		20.2223	7.8505	7.07505	7.39535	7.46535	7.3222	7.3833	7.35215	7.38925		20.2223	7.8505	7.07505	7.32665	7.23465	7.39755	7.45855		20.2223	7.8505	7.07505	7.15245	7.39535	7.3594	7.48315	7.1182	7.44145	7.2824	7.32845	7.1441	7.4207	7.21795	7.3473	7.1394	7.4196	7.1983	7.39305	7.1587	7.46535
20.239	7.06565	7.8255	7.40435	7.33495	7.35165	7.39625	7.3711	7.3166	7.4441		20.239	7.8255	7.06565	7.40435	7.48585	7.3297	7.3896	7.35445	7.39985		20.239	7.8255	7.06565	7.32925	7.24695	7.40095	7.46725		20.239	7.8255	7.06565	7.16215	7.40435	7.3599	7.48785	7.12935	7.455	7.28895	7.33495	7.1576	7.4316	7.221	7.35165	7.14975	7.4308	7.19875	7.39625	7.1747	7.48585
20.2557	7.0646	7.8158	7.4164	7.3437	7.3526	7.40405	7.3797	7.3247	7.44855		20.2557	7.8158	7.0646	7.4164	7.49985	7.34005	7.40275	7.3721	7.41165		20.2557	7.8158	7.0646	7.3502	7.2526	7.4151	7.48845		20.2557	7.8158	7.0646	7.17465	7.4164	7.36965	7.4958	7.14165	7.4573	7.2965	7.3437	7.17125	7.4425	7.2251	7.3526	7.16025	7.4479	7.20785	7.40405	7.18265	7.49985
20.2723	7.07035	7.8048	7.4288	7.35635	7.3684	7.4125	7.3927	7.32635	7.46735		20.2723	7.8048	7.07035	7.4288	7.5161	7.3498	7.42025	7.3857	7.4173		20.2723	7.8048	7.07035	7.35465	7.2612	7.41805	7.4877		20.2723	7.8048	7.07035	7.191	7.4288	7.37775	7.5074	7.15805	7.4682	7.30365	7.35635	7.18115	7.46315	7.22915	7.3684	7.1714	7.4684	7.21275	7.4125	7.1948	7.5161
20.289	7.0661	7.7872	7.4429	7.35545	7.37435	7.42715	7.4017	7.34145	7.4891		20.289	7.7872	7.0661	7.4429	7.5255	7.35645	7.43325	7.3929	7.43035		20.289	7.7872	7.0661	7.3609	7.26825	7.4206	7.49815		20.289	7.7872	7.0661	7.20015	7.4429	7.39645	7.511	7.16905	7.4837	7.314	7.35545	7.19155	7.47455	7.2429	7.37435	7.1866	7.49835	7.22145	7.42715	7.21675	7.5255
20.3057	7.067	7.7723	7.4633	7.36255	7.38545	7.44015	7.39365	7.3442	7.4999		20.3057	7.7723	7.067	7.4633	7.54275	7.3717	7.4519	7.41605	7.4459		20.3057	7.7723	7.067	7.3665	7.26875	7.4369	7.51435		20.3057	7.7723	7.067	7.22205	7.4633	7.4023	7.51855	7.19105	7.5044	7.32505	7.36255	7.2137	7.49645	7.24955	7.38545	7.20125	7.5055	7.23695	7.44015	7.23925	7.54275
20.3223	7.0631	7.7506	7.47835	7.3699	7.3984	7.4534	7.4002	7.35685	7.52915		20.3223	7.7506	7.0631	7.47835	7.56515	7.39265	7.48395	7.44505	7.4659		20.3223	7.7506	7.0631	7.37535	7.2762	7.44595	7.5387		20.3223	7.7506	7.0631	7.2415	7.47835	7.40965	7.52425	7.1984	7.52875	7.3327	7.3699	7.2357	7.5239	7.26145	7.3984	7.21575	7.52645	7.2352	7.4534	7.26175	7.56515
[truncated: 2,380 more rows]
[truncated: 42 more columns]

## Sheet: Figure 2
This sheet contains the data used for the ANOVA in Figure 2B (B2-E10), as well as the raw data used to create the violin plots (A14-AH49). The light microscopy images in Figure 2A are taken from the original images as shown in (B52-AH63). The transmission electron microscopy images in Figure 2C were taken from the original images shown in (B66-Y80)
[truncated: 49 more rows]

[truncated: 8 more sheets: Figure 4, Figure 5, Figure 7, Figure S4, Figure S5, Figure S6, Figure S8, Figure S9]
